# Supplementary material for: Proteome of airway surface liquid and mucus in newborn wildtype and cystic fibrosis piglets
Source: Respir Res. 2023 Mar 16;24:83. doi: 10.1186/s12931-023-02381-x (PMC10022022; doi:10.1186/s12931-023-02381-x)
Supplement: Supplementary file 2 — Additional file 2: Table S1. Relative intensities for all proteins. [file 12931_2023_2381_MOESM2_ESM.xls]

## Sheet: Normalized intensity
Table S1. Normalized intensities for all proteins.
genotype	WT	WT	WT	WT		WT	WT	WT	WT		WT	WT	WT	WT		WT	WT	WT	WT		WT	WT	WT	WT		WT	WT	WT	WT	WT	WT		WT	WT	WT	WT	WT	WT		WT	WT	WT	WT	WT	WT		WT	WT	WT
gender	M	F	M	M		M	F	M	M		M	F	M	M		M	F	M	M		M	F	M	M		F	M	F	F	M	F		F	M	F	F	M	F		F	M	F	F	M	F		F	M	F
stimulation none/cch	none	none	none	none		none	none	none	none		none	none	none	none		none	none	none	none		none	none	none	none		cch	cch	cch	cch	cch	cch		cch	cch	cch	cch	cch	cch		cch	cch	cch	cch	cch	cch		cch	cch	cch
animal/sample	WT1nc	WT2nc	WT3nc	WT4nc	median	WT1nc	WT2nc	WT3nc	WT4nc	median	WT1nc	WT2nc	WT3nc	WT4nc	median	WT1nc	WT2nc	WT3nc	WT4nc	median	WT1nc	WT2nc	WT3nc	WT4nc	median	WT1cch	WT2cch	WT3cch	WT4cch	WT5cch	WT6cch	median	WT1cch	WT2cch	WT3cch	WT4cch	WT5cch	WT6cch	median	WT1cch	WT2cch	WT3cch	WT4cch	WT5cch	WT6cch	median	WT1cch	WT2cch	WT3cch
collection tube	1	1	1	1	WTnc_1	2	2	2	2	WTnc_2	3	3	3	3	WTnc_3	4	4	4	4	WTnc_4	5	5	5	5	WTnc_5	1	1	1	1	1	1	WTcch_1	2	2	2	2	2	2	WTcch_2	3	3	3	3	3	3	WTcch_3	4	4	4
	0	0	0	0	0	0	0	0	0	0	0	0	0	0	0	58200000	0	0	0	0	0	0	0	0	0	0	0	0	0	0	0	0	0	0	0	0	0	0	0	0	0	0	0	0	0	0	0	0	0
	77200000	0	0	0	0	127000000	0	66100000	0	33050000	258000000	0	22600000	0	11300000	435000000	0	69800000	0	34900000	0	0	0	0	0	110000000	0	0	50300000	0	0	0	202000000	43700000	0	152000000	0	0	21850000	382000000	44800000	0	121000000	24800000	43300000	44050000	545000000	35000000	0
	0	0	0	0	0	0	0	0	0	0	0	0	0	0	0	56100000	0	0	0	0	0	0	0	0	0	0	0	0	0	0	0	0	0	0	0	0	0	0	0	0	0	0	0	0	0	0	50100000	0	0
	114000000	25200000	159000000	25800000	69900000	663000000	169000000	864000000	127000000	416000000	1420000000	124000000	1220000000	156000000	688000000	3090000000	51100000	1850000000	73100000	961550000	19400000	0	44600000	0	9700000	269000000	56500000	0	327000000	41000000	42400000	49450000	1200000000	269000000	20800000	3100000000	66900000	97800000	183400000	2550000000	563000000	0	2570000000	252000000	722000000	642500000	4590000000	450000000	86500000
	0	0	0	0	0	0	0	0	0	0	0	0	0	0	0	0	0	0	0	0	0	0	0	0	0	0	0	12500000	0	11000000	0	0	0	7421800	0	0	0	0	0	0	0	0	0	0	0	0	0	0	0
	27100000000	2070000000	17100000000	1460000000	9585000000	49500000000	1580000000	21900000000	1230000000	11740000000	62600000000	843000000	14500000000	881000000	7690500000	50600000000	466000000	12100000000	270000000	6283000000	5210000000	129000000	6050000000	640000000	2925000000	36500000000	6900000000	1150000000	19000000000	3620000000	5790000000	6345000000	64400000000	6700000000	841000000	36300000000	4670000000	10200000000	8450000000	70100000000	5150000000	0	19300000000	5140000000	7960000000	6555000000	59000000000	3850000000	287000000
	16500000	32400000	35600000	81400000	34000000	28700000	89300000	104000000	114000000	96650000	86800000	166000000	116000000	226000000	141000000	113000000	115000000	156000000	153000000	134000000	0	99400000	28800000	159000000	64100000	16800000	2956300	0	5198000	22000000	38200000	10999000	45800000	110000000	37700000	101000000	88400000	51400000	69900000	82700000	146000000	40900000	81400000	84700000	121000000	83700000	308000000	79900000	108000000
	0	0	0	0	0	0	0	0	0	0	0	15100000	0	17400000	7550000	0	23800000	8356200	0	4178100	0	0	0	0	0	0	0	0	0	0	0	0	0	0	0	0	0	0	0	0	0	0	10700000	7941400	0	0	21700000	7831900	0
	770000000	594000000	250000000	612000000	603000000	708000000	355000000	109000000	163000000	259000000	660000000	429000000	0	129000000	279000000	583000000	179000000	0	128000000	153500000	71800000	382000000	200000000	404000000	291000000	522000000	331000000	325000000	219000000	337000000	690000000	334000000	762000000	181000000	373000000	159000000	346000000	432000000	359500000	602000000	200000000	171000000	111000000	262000000	125000000	185500000	484000000	72100000	120000000
	0	21900000	0	49000000	10950000	32200000	40900000	0	0	16100000	0	66900000	0	0	0	58300000	0	0	0	0	0	0	26400000	0	0	0	7055500	0	0	0	0	0	0	0	0	0	0	0	0	11600000	0	0	41500000	37500000	0	5800000	53200000	0	0
	0	0	0	0	0	0	0	0	0	0	0	0	0	0	0	0	0	0	0	0	10900000	19200000	0	11800000	11350000	0	0	0	0	0	0	0	0	0	4896600	0	0	0	0	0	0	0	0	0	0	0	0	0	0
	0	0	0	0	0	0	0	0	0	0	0	0	0	0	0	0	0	0	0	0	0	0	0	0	0	0	0	0	0	0	0	0	13100000	0	0	0	0	0	0	38200000	0	0	0	0	0	0	59100000	0	0
	112000000	0	25500000	0	12750000	153000000	0	0	0	0	92200000	0	0	0	0	0	0	0	0	0	0	0	42600000	0	0	871000000	0	0	300000000	0	0	0	552000000	0	0	0	23100000	0	0	0	0	0	0	0	0	0	0	0	0
	0	5223900	0	0	0	0	0	0	0	0	0	0	0	0	0	0	0	0	0	0	0	0	22500000	12100000	6050000	0	0	0	0	0	0	0	0	0	0	0	0	0	0	0	0	0	0	0	0	0	0	0	0
	0	0	0	0	0	0	0	0	0	0	0	0	0	0	0	48900000	0	0	0	0	0	0	0	0	0	0	0	0	0	0	0	0	0	0	0	0	0	0	0	19200000	0	0	0	0	0	0	41600000	0	0
	112000000	0	38900000	0	19450000	130000000	8323700	79000000	0	43661850	348000000	9326300	103000000	0	56163150	532000000	0	143000000	0	71500000	30400000	0	0	0	0	262000000	13500000	16300000	102000000	31200000	0	23750000	393000000	66800000	0	274000000	15700000	38600000	52700000	1380000000	92100000	0	236000000	20200000	96100000	94100000	2050000000	74900000	17700000
	0	0	0	0	0	0	0	0	0	0	0	9324200	0	0	0	0	0	0	0	0	0	0	0	0	0	0	0	0	0	0	0	0	0	0	0	0	0	0	0	0	0	0	0	0	0	0	0	0	0
	0	0	0	0	0	0	0	0	0	0	0	0	0	0	0	0	0	0	0	0	0	0	0	0	0	0	0	0	0	0	0	0	0	0	0	0	0	0	0	0	0	0	0	0	0	0	0	0	0
	385000000	79000000	918000000	70400000	232000000	680000000	90000000	675000000	93600000	384300000	1070000000	43500000	1320000000	104000000	587000000	2020000000	0	895000000	0	447500000	207000000	0	303000000	0	103500000	5510000000	310000000	45500000	2020000000	216000000	282000000	296000000	6830000000	452000000	29400000	2580000000	188000000	195000000	323500000	8580000000	460000000	18300000	2200000000	173000000	37300000	316500000	9460000000	301000000	28500000
	1540000000	179000000	351000000	0	265000000	972000000	49600000	787000000	86300000	436650000	3880000000	0	529000000	16000000	272500000	3660000000	0	518000000	10900000	264450000	301000000	0	197000000	0	98500000	1620000000	115000000	0	719000000	14300000	437000000	276000000	9970000000	519000000	0	1660000000	122000000	675000000	597000000	14200000000	278000000	0	625000000	211000000	454000000	366000000	13500000000	288000000	13300000
	0	0	0	0	0	0	0	0	0	0	0	0	0	0	0	22200000	0	0	0	0	0	0	0	0	0	0	0	0	0	0	0	0	15900000	0	0	0	0	0	0	26100000	0	0	0	0	0	0	36500000	0	0
	0	0	0	0	0	0	0	0	0	0	0	0	0	23400000	0	0	0	0	0	0	7534100	99200000	70900000	19500000	45200000	0	12100000	22600000	18500000	0	28500000	15300000	0	0	0	22800000	0	0	0	0	17000000	11900000	0	0	24100000	5950000	29700000	0	0
	8812500	0	0	0	0	0	0	0	0	0	0	0	0	0	0	0	0	0	0	0	0	69600000	0	55800000	27900000	0	0	0	0	0	0	0	0	0	0	0	0	0	0	0	0	0	0	0	0	0	0	0	0
	0	0	0	0	0	0	24400000	0	62500000	12200000	0	0	0	0	0	0	0	0	15900000	0	0	0	0	0	0	0	16300000	0	0	0	0	0	0	35000000	0	0	0	23900000	0	70800000	0	44300000	0	0	0	0	80700000	0	0
	497000000	690000000	896000000	1420000000	793000000	780000000	834000000	1460000000	1590000000	1147000000	1430000000	1400000000	1250000000	2060000000	1415000000	1570000000	1480000000	1340000000	1210000000	1410000000	75400000	994000000	570000000	2240000000	782000000	498000000	549000000	673000000	737000000	633000000	936000000	653000000	1160000000	858000000	1250000000	1010000000	1100000000	1450000000	1130000000	1780000000	1570000000	320000000	1010000000	1460000000	2170000000	1515000000	2500000000	916000000	1380000000
	16800000000	1260000000	9090000000	1230000000	5175000000	15600000000	1140000000	8440000000	834000000	4790000000	21800000000	655000000	7490000000	562000000	4072500000	30400000000	300000000	9700000000	225000000	5000000000	7060000000	0	2540000000	204000000	1372000000	22700000000	4660000000	1210000000	15900000000	4210000000	7460000000	6060000000	23900000000	3180000000	546000000	16000000000	3030000000	8520000000	5850000000	28900000000	2650000000	3559100	11800000000	2940000000	4490000000	3715000000	34000000000	2050000000	327000000
	7710000000	792000000	302000000	33300000	547000000	7970000000	98200000	377000000	48100000	237600000	9450000000	0	129000000	37000000	83000000	10800000000	0	485000000	0	242500000	2020000000	0	277000000	0	138500000	10200000000	202000000	0	741000000	138000000	2590000000	471500000	12200000000	138000000	39300000	792000000	66400000	1000000000	465000000	16600000000	193000000	0	548000000	81500000	23200000	137250000	20400000000	179000000	31300000
	0	0	0	0	0	0	0	0	15800000	0	0	0	0	7125100	0	0	0	0	0	0	0	0	0	0	0	0	0	0	0	0	0	0	0	12000000	0	9864400	0	0	0	0	0	0	0	13000000	16200000	0	0	10200000	0
	13500000	0	0	0	0	12500000	0	0	0	0	20700000	0	0	0	0	17100000	0	0	0	0	95700000	0	64900000	0	32450000	0	0	0	0	0	0	0	0	0	0	10000000	0	0	0	24100000	0	0	0	0	0	0	0	0	0
	0	0	0	0	0	0	0	0	0	0	0	0	0	0	0	0	0	0	0	0	0	0	0	0	0	0	0	0	0	0	0	0	0	0	0	0	0	0	0	0	0	0	0	0	0	0	0	0	4900100
	0	0	0	0	0	0	0	0	0	0	17300000	0	0	0	0	62100000	0	11100000	0	5550000	21500000	0	0	0	0	0	0	0	6377100	0	0	0	0	0	0	0	0	0	0	32300000	0	0	17200000	0	0	0	128000000	0	0
	0	0	0	0	0	0	0	0	0	0	0	0	0	0	0	16800000	0	0	0	0	0	0	0	0	0	0	0	0	0	0	0	0	8023700	0	0	0	0	0	0	25400000	0	0	0	0	0	0	198000000	0	0
	293000000	50500000	200000000	16100000	125250000	865000000	113000000	557000000	56200000	335000000	1180000000	72200000	550000000	67100000	311100000	2800000000	53500000	417000000	25300000	235250000	0	0	0	0	0	441000000	82700000	21400000	238000000	56100000	96500000	89600000	1080000000	200000000	0	1330000000	84800000	109000000	154500000	1840000000	283000000	0	1120000000	231000000	582000000	432500000	3020000000	229000000	0
	40800000	0	31800000	71900000	36300000	29700000	28400000	13000000	75800000	29050000	38500000	45100000	11700000	42100000	40300000	35300000	11200000	0	0	5600000	41700000	21500000	0	0	10750000	39300000	0	59500000	14900000	0	18900000	16900000	21500000	22800000	0	0	36600000	28900000	22150000	85200000	14200000	54900000	15800000	56300000	0	35350000	41900000	26500000	21100000
	0	0	0	0	0	0	0	0	0	0	36800000	0	0	0	0	0	0	0	0	0	0	0	0	0	0	0	0	0	0	0	0	0	0	0	0	0	33800000	0	0	0	0	0	0	0	0	0	0	0	0
	0	0	0	0	0	0	0	0	0	0	0	0	0	0	0	0	0	0	0	0	0	0	0	0	0	0	0	0	0	0	0	0	0	0	0	0	0	0	0	0	0	0	0	0	0	0	0	0	0
	180000000	152000000	0	0	76000000	0	0	0	0	0	0	0	0	0	0	0	0	0	0	0	124000000	1130000000	561000000	552000000	556500000	170000000	42600000	0	63100000	55800000	45800000	50800000	0	0	0	0	30000000	0	0	0	0	0	0	0	0	0	0	0	0
	0	0	0	0	0	0	0	0	0	0	0	5586700	0	12000000	2793350	0	0	10200000	0	0	0	0	0	0	0	0	0	0	0	0	0	0	0	0	0	0	0	0	0	0	0	0	0	15200000	0	0	0	0	0
	0	0	0	0	0	0	0	0	0	0	0	0	0	0	0	0	0	0	0	0	0	0	0	0	0	0	0	0	0	0	0	0	0	0	0	0	0	0	0	0	0	0	0	0	0	0	18300000	0	0
	29400000	37400000	0	0	14700000	57100000	52700000	0	78800000	54900000	0	53500000	0	0	0	98500000	0	0	0	0	48300000	58700000	0	75900000	53500000	0	0	0	0	0	0	0	0	42100000	0	0	30400000	0	0	0	55500000	0	0	0	0	0	0	0	0
	0	0	0	0	0	0	0	0	0	0	0	0	0	0	0	121000000	0	0	0	0	0	0	0	0	0	111000000	0	0	0	0	0	0	298000000	0	0	17400000	0	0	0	209000000	0	0	0	0	0	0	225000000	0	0
	129000000	0	20400000	0	10200000	365000000	10400000	96300000	0	53350000	1940000000	0	521000000	0	260500000	1620000000	0	434000000	10000000	222000000	0	0	0	0	0	93900000	0	0	49200000	0	0	0	1080000000	95900000	0	570000000	0	29700000	62800000	4690000000	281000000	24200000	428000000	172000000	151000000	226500000	6040000000	191000000	21000000
	0	0	0	0	0	0	4451600	11400000	0	2225800	0	0	16800000	0	0	154000000	0	26000000	0	13000000	0	0	0	0	0	0	0	0	0	0	0	0	0	0	0	27800000	0	0	0	105000000	10600000	0	47800000	0	10100000	10350000	197000000	7331400	0
	0	0	0	0	0	19500000	20200000	80400000	136000000	50300000	0	176000000	105000000	312000000	140500000	36800000	38800000	229000000	243000000	133900000	145000000	158000000	0	26800000	85900000	0	0	0	12600000	0	0	0	0	28500000	0	138000000	12600000	80000000	20550000	52200000	169000000	61300000	298000000	61900000	248000000	115450000	129000000	115000000	102000000
	0	0	0	0	0	0	0	0	0	0	0	0	0	0	0	37700000	0	0	0	0	0	0	0	0	0	14300000	0	0	13500000	0	0	0	23400000	0	0	18400000	0	0	0	16400000	0	0	0	0	0	0	63200000	0	0
	32600000	0	0	0	0	17200000	0	24700000	0	8600000	31300000	0	22600000	0	11300000	148000000	0	24600000	0	12300000	0	0	0	0	0	76200000	0	0	36100000	0	0	0	14500000	0	0	0	0	0	0	81800000	0	0	0	0	0	0	278000000	0	0
	0	0	0	0	0	5884900	0	0	0	0	12900000	0	0	0	0	0	0	0	0	0	61100000	0	0	19600000	9800000	0	0	0	0	0	0	0	8481800	0	0	0	0	0	0	16900000	0	0	0	7848400	0	0	23300000	0	0
	478000000	20800000	382000000	37700000	209850000	500000000	14500000	299000000	0	156750000	1250000000	0	165000000	0	82500000	863000000	0	154000000	0	77000000	0	0	121000000	25300000	12650000	1120000000	194000000	35100000	473000000	80400000	174000000	184000000	1780000000	161000000	24300000	476000000	245000000	178000000	211500000	2710000000	167000000	0	202000000	191000000	50200000	179000000	2480000000	18600000	0
	0	0	0	0	0	0	0	0	0	0	0	0	0	52300000	0	0	23400000	0	0	0	0	0	0	0	0	0	0	6779800	0	0	0	0	0	0	0	0	0	0	0	0	0	0	0	34500000	0	0	0	0	0
	7240000000	703000000	4960000000	566000000	2831500000	15400000000	755000000	11400000000	805000000	6102500000	25100000000	446000000	8250000000	406000000	4348000000	26200000000	192000000	10300000000	317000000	5308500000	1900000000	0	2440000000	179000000	1039500000	12800000000	1610000000	153000000	8350000000	1210000000	2190000000	1900000000	31800000000	3800000000	357000000	25500000000	1790000000	2030000000	2915000000	56100000000	4720000000	59600000	12500000000	3850000000	4260000000	4490000000	68300000000	2910000000	354000000
	55600000	8995400	39100000	27100000	33100000	24800000	11200000	0	0	5600000	13700000	30500000	13500000	22900000	18300000	30400000	0	0	0	0	15100000	9173100	0	0	4586550	9376300	57600000	21100000	0	55300000	61400000	38200000	9753700	17700000	14400000	10600000	18600000	0	12500000	12400000	0	0	0	20900000	0	0	9563800	13600000	0
	0	0	0	0	0	0	0	0	0	0	0	0	0	0	0	0	0	0	0	0	0	0	64400000	0	0	0	0	0	5418800	0	0	0	0	0	0	0	8415500	0	0	0	0	0	0	0	0	0	0	0	0
	0	0	0	0	0	0	0	0	0	0	0	0	0	0	0	0	0	0	0	0	0	0	0	32800000	0	0	0	0	0	0	0	0	0	0	0	0	0	0	0	0	0	0	0	0	0	0	0	0	0
	75400000	0	0	0	0	218000000	0	0	0	0	255000000	0	0	0	0	299000000	0	19000000	0	9500000	44700000	0	0	0	0	201000000	0	0	0	0	0	0	399000000	0	0	177000000	0	0	0	453000000	0	0	119000000	0	0	0	347000000	0	0
	12600000	21000000	16200000	21700000	18600000	42000000	29200000	32700000	20800000	30950000	38300000	20100000	10800000	12600000	16350000	23800000	15500000	13600000	8505500	14550000	0	48100000	13900000	24500000	19200000	16000000	14400000	0	11700000	0	11200000	11450000	44000000	20900000	19400000	0	18300000	27900000	20150000	38500000	29800000	0	11600000	22900000	24300000	23600000	39100000	13000000	14400000
	0	5852900	0	0	0	0	0	0	0	0	0	0	0	32800000	0	0	0	0	14500000	0	0	0	0	0	0	0	0	0	0	0	0	0	13000000	21100000	13500000	0	19400000	0	13250000	0	0	0	0	0	0	0	17900000	0	0
	0	0	0	0	0	0	0	0	0	0	0	0	0	0	0	0	0	0	0	0	30300000	51800000	2982400	228000000	41050000	0	0	0	0	0	0	0	0	0	0	0	0	0	0	0	0	0	0	0	0	0	0	0	0
	20100000	14000000	0	78200000	17050000	52100000	34000000	0	0	17000000	58300000	15100000	0	0	7550000	55300000	0	0	0	0	0	77700000	42500000	0	21250000	43400000	0	21700000	21200000	25500000	28400000	23600000	50100000	37000000	60200000	0	25600000	0	31300000	74400000	0	0	0	37800000	36200000	18100000	60500000	0	0
	0	0	0	0	0	4929600	0	4148600	0	2074300	0	0	0	0	0	0	0	0	0	0	0	0	0	0	0	0	0	0	0	0	0	0	0	0	0	0	0	0	0	0	0	0	0	5179800	0	0	11300000	0	0
	326000000	19700000	1250000000	182000000	254000000	1620000000	107000000	2450000000	321000000	970500000	4760000000	72500000	3580000000	310000000	1945000000	7060000000	49100000	2870000000	115000000	1492500000	241000000	0	697000000	0	120500000	3390000000	564000000	144000000	2100000000	421000000	619000000	591500000	5680000000	1030000000	129000000	6360000000	410000000	691000000	860500000	10800000000	1270000000	0	4290000000	984000000	1260000000	1265000000	14000000000	938000000	229000000
	178000000	307000000	108000000	135000000	156500000	577000000	661000000	466000000	470000000	523500000	195000000	788000000	367000000	467000000	417000000	754000000	611000000	396000000	225000000	503500000	0	165000000	0	63900000	31950000	139000000	175000000	89800000	9319800	109000000	75900000	99400000	573000000	191000000	335000000	151000000	236000000	206000000	221000000	940000000	545000000	0	159000000	522000000	242000000	382000000	897000000	340000000	350000000
	0	0	0	0	0	0	0	0	0	0	0	0	0	0	0	0	0	0	0	0	11700000	5564900	22800000	0	8632450	0	0	0	0	0	0	0	0	0	0	0	0	0	0	0	0	0	0	0	0	0	0	0	0
	0	0	0	0	0	0	0	0	0	0	0	0	0	0	0	0	0	0	0	0	22500000	13700000	0	0	6850000	0	0	0	0	0	0	0	0	0	0	0	0	0	0	0	0	0	0	0	0	0	0	0	0
	0	0	0	0	0	0	185000000	21800000	34600000	28200000	45800000	433000000	70500000	795000000	251750000	380000000	528000000	181000000	309000000	344500000	0	0	0	0	0	0	0	0	0	0	0	0	17100000	43900000	0	42100000	0	0	8550000	111000000	120000000	32500000	480000000	0	60800000	85900000	212000000	134000000	228000000
	0	0	0	0	0	0	0	0	0	0	0	0	0	0	0	0	0	0	8189800	0	0	0	0	0	0	0	0	0	0	0	0	0	0	0	0	0	0	0	0	0	0	4568700	0	0	0	0	0	0	0
	0	0	0	0	0	0	0	0	0	0	0	0	0	0	0	0	0	0	0	0	0	0	0	0	0	363000000	0	0	15200000	0	0	0	509000000	0	0	0	0	0	0	571000000	0	0	0	0	0	0	515000000	0	0
	213000000	60900000	110000000	0	85450000	103000000	60400000	19200000	33700000	47050000	186000000	49800000	23900000	0	36850000	161000000	55500000	22600000	7336900	39050000	27700000	12400000	0	32600000	20050000	320000000	28600000	283000000	153000000	46400000	29300000	99700000	199000000	9887200	70600000	128000000	58300000	53800000	64450000	199000000	16600000	43300000	23700000	45300000	0	33500000	223000000	0	63900000
	0	0	0	0	0	0	18800000	119000000	163000000	68900000	65500000	89000000	74800000	107000000	81900000	67500000	71500000	65900000	53400000	66700000	0	0	0	0	0	0	0	0	8237000	0	0	0	8024000	23300000	0	93800000	0	17100000	12562000	97500000	8241600	0	35800000	72900000	34400000	35100000	141000000	49400000	20100000
	39300000	33500000	47700000	0	36400000	17600000	15500000	0	0	7750000	0	0	0	0	0	0	0	0	0	0	27700000	0	0	0	0	58900000	33700000	57000000	17700000	7874500	61200000	45350000	48000000	0	32300000	19700000	33200000	0	26000000	39600000	0	0	0	0	41600000	0	39400000	0	0
	0	0	0	14900000	0	18600000	46800000	11400000	0	15000000	12200000	0	13400000	16900000	12800000	32100000	15300000	12500000	9965600	13900000	0	7771200	0	0	0	0	0	0	0	0	38700000	0	0	30500000	0	16600000	27400000	0	8300000	25000000	7700300	0	12200000	14200000	28400000	13200000	0	0	14200000
	18400000	0	0	0	0	17000000	0	0	0	0	8944400	0	0	0	0	13200000	0	0	0	0	41300000	9630200	0	0	4815100	0	0	0	0	0	19900000	0	0	0	0	0	0	0	0	7024400	0	0	0	0	0	0	0	0	0
	5866000	0	0	0	0	0	0	0	0	0	0	5850300	0	0	0	11300000	0	0	0	0	0	0	0	0	0	0	0	0	0	0	0	0	8339700	0	0	0	0	0	0	0	0	0	0	0	0	0	17000000	0	0
	0	0	0	29700000	0	44900000	28400000	97900000	205000000	71400000	76700000	27700000	50600000	132000000	63650000	211000000	15600000	79600000	48100000	63850000	0	0	0	0	0	0	0	0	0	0	0	0	41700000	215000000	45300000	75400000	52900000	0	49100000	151000000	313000000	0	10400000	173000000	143000000	147000000	170000000	124000000	160000000
	2226900	0	0	0	0	0	0	0	22100000	0	2771800	0	0	0	0	0	0	0	0	0	11500000	5932300	0	0	2966150	0	10700000	0	0	0	0	0	0	0	0	11200000	13400000	19300000	5600000	4320200	12800000	0	0	26500000	12200000	8260100	0	0	0
	0	0	0	0	0	0	17200000	12200000	0	6100000	0	45300000	12600000	13400000	13000000	23600000	35800000	21700000	11100000	22650000	0	0	0	0	0	0	0	0	0	0	0	0	0	0	0	13800000	0	0	0	0	0	0	21200000	0	16200000	0	40000000	10900000	19800000
	0	0	0	0	0	0	0	0	0	0	0	0	0	0	0	0	0	0	0	0	7540500	0	0	15400000	3770250	0	0	0	0	0	0	0	0	0	0	0	0	0	0	0	0	0	0	0	0	0	0	0	0
	0	0	0	0	0	0	0	0	0	0	0	0	0	0	0	0	0	0	0	0	0	0	0	0	0	0	0	0	0	0	0	0	0	0	0	0	0	0	0	0	0	0	0	0	0	0	0	0	0
	0	0	0	0	0	0	0	0	0	0	48000000	0	0	0	0	0	0	0	0	0	0	20200000	0	67100000	10100000	0	0	0	0	0	0	0	0	0	0	0	0	0	0	0	0	0	0	0	0	0	0	0	0
	0	0	0	0	0	0	0	0	0	0	0	0	0	0	0	0	0	0	0	0	0	0	0	0	0	0	0	0	0	0	0	0	0	0	0	0	0	0	0	0	0	0	0	0	0	0	0	0	0
	158000000	245000000	117000000	126000000	142000000	268000000	215000000	133000000	56600000	174000000	173000000	92400000	0	102000000	97200000	33800000	93300000	32500000	30500000	33150000	0	0	0	0	0	223000000	73400000	32700000	89800000	38200000	169000000	81600000	306000000	71000000	40700000	26400000	80700000	108000000	75850000	263000000	44700000	12600000	90200000	200000000	33000000	67450000	272000000	29600000	17200000
	130000000	45800000	20000000	33000000	39400000	0	0	15700000	25800000	7850000	27700000	0	0	0	0	0	0	11500000	0	0	197000000	579000000	849000000	1640000000	714000000	52700000	12900000	15800000	44100000	18200000	35100000	26650000	34200000	0	12900000	22700000	25800000	34300000	24250000	0	0	0	0	11800000	0	0	0	0	0
	108000000	70700000	14700000	157000000	89350000	49100000	74700000	15900000	173000000	61900000	53400000	41600000	21500000	43300000	42450000	68700000	23800000	24600000	38500000	31550000	0	136000000	124000000	158000000	130000000	62500000	23700000	87500000	38500000	79200000	136000000	70850000	43800000	33700000	63700000	25300000	85000000	81800000	53750000	41400000	56000000	37000000	20900000	52600000	72500000	47000000	56900000	22600000	38200000
	0	0	0	0	0	0	0	0	0	0	0	10600000	0	20900000	5300000	34500000	0	8696200	11700000	10198100	0	0	0	0	0	0	0	0	0	0	0	0	0	0	0	0	0	0	0	0	17800000	0	0	0	20000000	0	0	0	5296700
	0	0	0	0	0	0	0	0	27500000	0	0	0	0	0	0	0	0	15200000	0	0	0	0	0	0	0	0	0	0	0	0	0	0	0	0	0	0	0	0	0	0	0	0	0	0	23900000	0	0	0	12400000
	0	13400000	8873400	10100000	9486700	0	0	11000000	0	0	0	0	0	0	0	0	0	0	0	0	0	0	0	0	0	0	0	5931100	4183000	0	12600000	2091500	0	8055400	10800000	0	0	16800000	4027700	0	5579400	0	0	9223200	0	0	0	0	0
	28900000	0	18700000	75600000	23800000	29900000	13400000	24600000	56200000	27250000	48900000	45500000	17600000	79300000	47200000	33200000	0	18900000	29000000	23950000	0	114000000	88700000	73000000	80850000	23500000	10100000	0	15900000	36700000	40400000	19700000	37600000	12900000	28800000	22500000	30800000	69500000	29800000	56100000	14900000	0	15700000	24700000	35100000	20200000	48800000	0	15500000
	11600000	9864600	12900000	61200000	12250000	11100000	12900000	18400000	82900000	15650000	20000000	19400000	39900000	32800000	26400000	18800000	17500000	21900000	21300000	20050000	8903200	40100000	0	65200000	24501600	11800000	0	0	20000000	9490500	40300000	10645250	11100000	11000000	14800000	26800000	7747000	23200000	12950000	24800000	0	0	16500000	29800000	44000000	20650000	24300000	14600000	14200000
	0	0	0	0	0	0	13500000	0	0	0	0	15600000	0	23200000	7800000	28300000	8757400	13200000	28200000	20700000	0	0	0	0	0	0	0	0	0	0	0	0	13400000	0	0	0	0	0	0	13000000	10300000	0	29300000	0	0	5150000	9017800	18300000	0
	0	0	0	45200000	0	26000000	24900000	11100000	140000000	25450000	9250400	72100000	37600000	86200000	54850000	18700000	31400000	41600000	0	25050000	0	0	0	0	0	0	0	0	18500000	0	0	0	27000000	72000000	31900000	34300000	0	35100000	33100000	0	85300000	0	32400000	18000000	61100000	25200000	10500000	6674600	7923900
	0	0	0	7856400	0	0	25600000	13700000	125000000	19650000	10400000	7251300	0	44500000	8825650	0	0	39600000	53100000	19800000	198000000	70000000	197000000	311000000	197500000	0	0	0	20300000	0	0	0	0	0	12100000	82000000	11100000	0	5550000	0	20100000	0	70600000	0	0	0	0	19400000	13600000
	0	0	0	0	0	0	0	0	0	0	0	0	0	0	0	0	0	0	0	0	0	0	0	0	0	0	0	0	0	0	0	0	0	0	0	0	0	0	0	0	0	0	0	0	0	0	0	0	0
	0	0	0	0	0	0	0	10600000	0	0	0	0	0	0	0	13200000	0	0	0	0	0	0	0	10800000	0	0	0	0	0	0	0	0	0	0	0	0	0	0	0	0	0	0	0	13700000	0	0	0	0	0
	207000000	86300000	74400000	57400000	80350000	79300000	38800000	51200000	21500000	45000000	38800000	30300000	17200000	19100000	24700000	48700000	46600000	19000000	10900000	32800000	178000000	20600000	53500000	16500000	37050000	103000000	57000000	76200000	37700000	112000000	0	66600000	67100000	22000000	66200000	17800000	68600000	23800000	45000000	75000000	53000000	14900000	22700000	75200000	17500000	37850000	77800000	13000000	12000000
	55200000	0	16700000	0	8350000	0	0	0	0	0	0	0	0	0	0	0	0	0	0	0	201000000	0	0	0	0	0	14600000	56700000	0	51100000	71400000	32850000	0	0	0	0	0	0	0	0	0	0	0	0	0	0	0	0	0
	15500000	26300000	0	35000000	20900000	10600000	9250500	19000000	62400000	14800000	0	42500000	23800000	11400000	17600000	0	27700000	76300000	39700000	33700000	0	135000000	122000000	340000000	128500000	8561600	0	0	23300000	0	0	0	0	4593100	21400000	76500000	32700000	13700000	17550000	0	20800000	0	44700000	10200000	10500000	10350000	0	17200000	0
	0	0	0	0	0	0	0	0	0	0	25400000	0	0	0	0	16700000	0	0	0	0	0	0	0	0	0	0	0	0	0	0	0	0	0	0	0	0	0	0	0	13200000	0	0	0	0	0	0	0	0	0
	0	0	0	52000000	0	0	162000000	0	278000000	81000000	101000000	212000000	98700000	849000000	156500000	184000000	194000000	163000000	231000000	189000000	0	21600000	0	66800000	10800000	0	0	0	14600000	0	0	0	44700000	133000000	31500000	78500000	22400000	73900000	59300000	138000000	197000000	0	82700000	118000000	516000000	128000000	219000000	180000000	199000000
	1380000000	928000000	1450000000	4080000000	1415000000	887000000	736000000	1230000000	2250000000	1058500000	1230000000	846000000	1090000000	1540000000	1160000000	1060000000	455000000	1050000000	1150000000	1055000000	2220000000	1810000000	2480000000	2910000000	2350000000	1120000000	1050000000	1820000000	1400000000	1750000000	3510000000	1575000000	992000000	1320000000	1570000000	625000000	1480000000	1760000000	1400000000	1170000000	1380000000	0	830000000	1550000000	1480000000	1275000000	785000000	1150000000	1180000000
	0	0	0	0	0	0	0	0	0	0	0	0	0	0	0	0	0	22800000	0	0	0	0	0	0	0	26800000	0	0	0	0	0	0	0	0	0	16400000	0	0	0	0	2480000000	0	0	0	0	0	0	0	0
	13100000000	13200000000	10200000000	21000000000	13150000000	24900000000	23900000000	21600000000	33800000000	24400000000	36700000000	30100000000	17500000000	29600000000	29850000000	37000000000	19900000000	18400000000	13200000000	19150000000	7370000000	25200000000	15200000000	46000000000	20200000000	11000000000	9720000000	9930000000	8860000000	9820000000	16800000000	9875000000	23200000000	25200000000	14000000000	20000000000	19000000000	18700000000	19500000000	37600000000	27800000000	1920000000	15300000000	27200000000	39100000000	27500000000	37100000000	19000000000	22200000000
	35400000	61400000	16700000	116000000	48400000	126000000	314000000	127000000	409000000	220500000	305000000	311000000	162000000	429000000	308000000	408000000	211000000	239000000	252000000	245500000	0	190000000	43800000	354000000	116900000	0	13800000	0	29000000	11100000	26500000	12450000	82200000	114000000	36600000	192000000	111000000	226000000	112500000	169000000	371000000	13600000	170000000	260000000	275000000	215000000	294000000	253000000	296000000
	94100000	203000000	73500000	332000000	148550000	217000000	599000000	361000000	1200000000	480000000	582000000	642000000	430000000	967000000	612000000	1100000000	478000000	629000000	728000000	678500000	112000000	338000000	200000000	541000000	269000000	88800000	46000000	76600000	112000000	45500000	106000000	82700000	411000000	432000000	172000000	580000000	114000000	483000000	421500000	743000000	826000000	35400000	416000000	461000000	890000000	602000000	1130000000	541000000	679000000
	0	0	0	0	0	14300000	49800000	10300000	19600000	16950000	0	61200000	0	36700000	18350000	60500000	20200000	0	16900000	18550000	0	0	0	0	0	0	0	0	0	0	0	0	14200000	9884000	0	11500000	0	0	4942000	47000000	6225200	13200000	9995600	0	19100000	11597800	24500000	0	21700000
	93300000	87000000	46000000	89600000	88300000	82600000	83100000	43200000	183000000	82850000	209000000	96300000	35600000	58100000	77200000	110000000	63700000	40400000	58000000	60850000	76400000	191000000	42000000	101000000	88700000	74500000	0	54800000	58200000	42100000	0	48450000	132000000	67800000	129000000	44400000	44900000	107000000	87400000	129000000	79000000	40000000	27200000	108000000	142000000	93500000	87900000	48500000	57600000
	0	0	0	0	0	0	6920500	0	0	0	0	5206800	0	0	0	6957300	10300000	0	0	3478650	0	0	0	0	0	0	0	0	0	0	0	0	0	0	0	0	0	0	0	12700000	0	0	0	0	0	0	0	0	8371800
	0	0	0	0	0	0	0	11500000	0	0	0	0	0	0	0	0	0	0	0	0	0	0	0	0	0	0	0	0	0	0	0	0	0	0	0	0	0	0	0	0	0	0	0	0	0	0	0	0	0
	0	5969400	0	18600000	2984700	0	12500000	0	0	0	14400000	0	0	0	0	14500000	8306500	0	19000000	11403250	0	24000000	0	0	0	0	7638300	0	7778300	0	0	0	0	0	0	9825700	0	0	0	0	0	0	0	0	0	0	0	0	0
	0	66400000	56500000	83400000	61450000	27200000	7778500	34700000	73200000	30950000	16200000	0	23300000	39600000	19750000	0	8810800	11800000	0	4405400	0	179000000	141000000	93900000	117450000	0	34800000	50200000	43700000	31100000	91700000	39250000	0	42600000	54200000	7825200	90500000	40600000	41600000	66500000	50600000	0	19100000	39400000	10400000	29250000	74300000	23100000	6546200
	0	0	13500000	16200000	6750000	0	0	20700000	0	0	0	0	10300000	12200000	5150000	0	0	19000000	0	0	0	27200000	0	0	0	0	0	0	0	0	0	0	0	0	0	16700000	23800000	23300000	8350000	20200000	0	0	0	33700000	0	0	0	0	0
	0	0	0	0	0	11000000	0	0	0	0	16200000	0	0	0	0	0	0	0	0	0	131000000	22100000	0	0	11050000	0	0	0	0	6684400	0	0	14800000	0	0	0	0	0	0	0	0	0	0	0	0	0	0	0	0
	139000000	97400000	76600000	134000000	115700000	163000000	191000000	158000000	248000000	177000000	263000000	178000000	85400000	108000000	143000000	190000000	84800000	70000000	54700000	77400000	39000000	244000000	0	68800000	53900000	78300000	36500000	74600000	32900000	49400000	142000000	62000000	206000000	139000000	33800000	142000000	117000000	176000000	140500000	327000000	161000000	0	30500000	193000000	262000000	177000000	295000000	45800000	121000000
	0	63400000	0	19400000	9700000	57200000	47900000	7806500	13600000	30750000	89700000	47000000	7069700	10500000	28750000	28100000	0	0	0	0	0	0	0	0	0	0	14000000	0	0	0	0	0	40400000	8805800	0	9586700	21000000	46300000	15293350	25100000	19700000	0	5101400	13200000	16100000	14650000	0	7722400	0
	0	0	0	0	0	85300000	56900000	13700000	0	35300000	28400000	11200000	10100000	32500000	19800000	40900000	0	0	0	0	0	0	0	0	0	0	0	0	0	0	0	0	15800000	61600000	0	0	0	0	0	85600000	28700000	0	0	0	27700000	13850000	0	0	0
	0	0	0	0	0	18300000	13700000	0	0	6850000	19900000	14800000	0	0	7400000	12400000	0	0	0	0	0	0	0	0	0	0	0	0	0	0	0	0	20400000	0	0	0	0	0	0	0	0	0	0	0	0	0	0	0	0
	28900000	7927600	42400000	7909500	18413800	16300000	41000000	0	18200000	17250000	42100000	38200000	26100000	17300000	32150000	25300000	8302900	0	13500000	10901450	0	32200000	0	0	0	21300000	0	47600000	25000000	52800000	57400000	36300000	11800000	34400000	48300000	11000000	34900000	62100000	34650000	41000000	20300000	0	8620700	49400000	0	14460350	24600000	49600000	25100000
	13700000	0	0	7721000	3860500	37100000	0	0	43800000	18550000	12200000	10900000	0	12200000	11550000	12100000	0	0	0	0	0	0	0	0	0	0	0	0	0	0	0	0	12000000	17000000	0	21500000	15100000	0	13550000	44200000	0	0	0	0	13900000	0	0	0	0
	0	0	0	0	0	0	0	0	0	0	0	0	0	0	0	0	0	7864300	0	0	0	0	0	0	0	0	0	0	0	0	0	0	0	0	0	0	0	0	0	0	0	0	0	0	0	0	0	0	0
	0	0	0	0	0	0	0	0	0	0	0	7363600	0	0	0	0	0	0	0	0	0	0	0	0	0	0	0	0	0	0	0	0	0	0	0	0	0	0	0	0	0	0	0	0	0	0	0	0	0
	13900000	19400000	0	0	6950000	18800000	0	0	0	0	0	0	0	0	0	0	0	0	0	0	0	0	0	0	0	0	0	16700000	0	0	0	0	33900000	0	0	0	0	0	0	0	0	0	0	0	0	0	7857000	0	0
	1540000000	1810000000	546000000	2360000000	1675000000	2980000000	3820000000	2390000000	4480000000	3400000000	4540000000	3040000000	1180000000	3410000000	3225000000	5050000000	1290000000	1590000000	1650000000	1620000000	32200000	104000000	62300000	1410000000	83150000	1410000000	949000000	1350000000	1610000000	1160000000	1590000000	1380000000	2740000000	3330000000	1740000000	3710000000	2140000000	2260000000	2500000000	4860000000	3880000000	502000000	1590000000	3460000000	6010000000	3670000000	4470000000	2370000000	3550000000
	0	0	0	0	0	0	0	0	0	0	0	0	0	0	0	0	0	0	0	0	0	0	0	0	0	0	0	0	0	0	0	0	0	0	10200000	0	0	0	0	0	0	0	0	6728500	0	0	0	0	6228100
	0	0	0	0	0	0	13900000	63100000	31200000	22550000	0	0	38500000	84400000	19250000	0	0	39200000	46500000	19600000	0	0	0	76200000	0	19900000	12500000	0	9745000	0	0	4872500	50300000	59100000	21300000	70700000	33800000	0	42050000	0	40600000	0	41900000	86800000	84500000	41250000	87200000	29100000	32800000
	681000000	122000000	163000000	405000000	284000000	406000000	238000000	207000000	1630000000	322000000	1780000000	500000000	406000000	1040000000	770000000	2340000000	254000000	482000000	731000000	606500000	6350000000	1020000000	329000000	3100000000	2060000000	250000000	0	425000000	394000000	163000000	506000000	322000000	216000000	147000000	278000000	590000000	185000000	474000000	247000000	374000000	526000000	129000000	342000000	415000000	1050000000	394500000	747000000	450000000	419000000
	0	24400000	8641800	35600000	16520900	0	41400000	79900000	106000000	60650000	0	14800000	29000000	91000000	21900000	47800000	5245000	52300000	23900000	35850000	0	0	0	22300000	0	0	11400000	40700000	18100000	19100000	10900000	14750000	43100000	34700000	38500000	104000000	37100000	15500000	37800000	64700000	45300000	48500000	35400000	65700000	116000000	56600000	109000000	17400000	49200000
	7737900	0	20900000	57100000	14318950	31400000	102000000	0	146000000	66700000	14200000	45900000	43900000	125000000	44900000	68800000	88300000	62400000	83700000	76250000	71900000	10600000	85800000	0	41250000	4251900	17600000	0	19100000	0	0	2125950	26900000	49300000	18700000	76100000	45300000	37800000	41550000	0	46900000	27100000	50500000	33500000	80200000	40200000	73300000	61000000	55000000
	0	0	43700000	42400000	21200000	8339400	15700000	61200000	53300000	34500000	33900000	29100000	58700000	43500000	38700000	0	24200000	56800000	9984900	17092450	0	30600000	0	0	0	0	29800000	0	6945800	24500000	0	3472900	13600000	39900000	25000000	26000000	35100000	40000000	30550000	39200000	59900000	0	31600000	60000000	46300000	42750000	69100000	14700000	33700000
	31100000000	23800000000	20100000000	34900000000	27450000000	20800000000	16800000000	17700000000	26100000000	19250000000	27200000000	15400000000	8200000000	18500000000	16950000000	21300000000	10200000000	9110000000	10200000000	10200000000	3560000000	7470000000	7000000000	32800000000	7235000000	18800000000	37500000000	54600000000	25700000000	54700000000	81600000000	46050000000	23600000000	20300000000	26700000000	26900000000	48500000000	40500000000	26800000000	26300000000	21800000000	376000000	10600000000	29200000000	32400000000	24050000000	25600000000	12000000000	19700000000
	166000000	122000000	43000000	283000000	144000000	37300000	50500000	109000000	147000000	79750000	133000000	71600000	42800000	120000000	95800000	29200000	14500000	0	51700000	21850000	114000000	360000000	142000000	331000000	236500000	67400000	83000000	59800000	57100000	136000000	91700000	75200000	92200000	75200000	73900000	97400000	81700000	50000000	78450000	22100000	90600000	0	26700000	110000000	119000000	58650000	90400000	46500000	47800000
	13500000	8107300	14000000	21400000	13750000	13300000	13500000	16800000	25300000	15150000	16500000	12500000	19500000	24600000	18000000	19400000	14200000	17700000	11900000	15950000	0	10700000	0	15200000	5350000	13400000	36500000	0	8750400	0	27300000	11075200	46900000	10700000	0	0	15400000	23700000	13050000	24000000	14000000	0	0	24100000	29000000	19000000	14400000	0	11800000
	285000000	16000000	205000000	180000000	192500000	67100000	24600000	299000000	124000000	95550000	173000000	53300000	101000000	117000000	109000000	91100000	41000000	62800000	18900000	51900000	278000000	193000000	562000000	334000000	306000000	179000000	314000000	492000000	277000000	259000000	477000000	295500000	106000000	179000000	61700000	133000000	166000000	176000000	149500000	260000000	280000000	10700000	65000000	222000000	197000000	209500000	110000000	81700000	211000000
	283000000	134000000	21200000	38100000	86050000	89100000	0	13900000	39900000	26900000	157000000	0	4985100	7881400	6433250	0	17900000	7530500	0	3765250	763000000	900000000	627000000	631000000	697000000	103000000	60800000	60700000	88800000	106000000	202000000	95900000	59500000	23500000	71600000	57300000	125000000	49700000	58400000	0	26300000	0	6585000	64900000	8027500	7306250	0	7263000	4553800
	0	0	0	0	0	0	0	0	0	0	0	0	0	0	0	0	0	0	0	0	0	0	66100000	55600000	27800000	0	0	0	0	0	0	0	0	0	0	0	0	0	0	0	0	0	0	0	0	0	0	0	0
	0	0	0	0	0	0	18000000	0	25100000	9000000	0	9548800	0	17400000	4774400	0	0	9882500	0	0	0	29800000	0	217000000	14900000	0	0	4991900	0	0	0	0	0	10900000	0	0	0	0	0	0	17300000	0	0	0	0	0	0	4578800	6298200
	0	0	0	0	0	0	0	0	0	0	0	0	0	0	0	0	0	0	0	0	0	0	0	8979600	0	0	0	0	0	0	0	0	0	0	0	0	0	0	0	0	0	0	0	0	0	0	0	0	0
	0	0	9671800	31100000	4835900	0	0	19500000	43300000	9750000	0	47700000	26500000	44500000	35500000	0	0	18200000	26400000	9100000	0	0	0	0	0	0	0	0	0	0	0	0	0	0	0	0	9302400	0	0	44600000	43000000	0	0	19000000	0	9500000	38900000	22100000	28000000
	104000000	190000000	103000000	314000000	147000000	173000000	499000000	185000000	350000000	267500000	250000000	488000000	330000000	317000000	323500000	366000000	351000000	238000000	230000000	294500000	0	54400000	58600000	135000000	56500000	93500000	331000000	163000000	84200000	115000000	169000000	139000000	317000000	248000000	202000000	139000000	136000000	227000000	214500000	529000000	313000000	42100000	121000000	225000000	223000000	224000000	525000000	306000000	199000000
	0	0	0	0	0	0	0	0	0	0	0	0	0	0	0	0	0	0	0	0	18700000	0	0	0	0	0	0	0	0	0	0	0	0	0	0	0	0	0	0	0	0	0	0	0	0	0	0	0	0
	0	0	0	0	0	0	0	0	0	0	0	0	0	0	0	0	0	0	0	0	0	6787600	0	0	0	0	0	0	0	0	0	0	0	0	0	0	0	0	0	0	0	0	0	0	0	0	0	0	0
	0	6416900	0	16000000	3208450	33100000	199000000	89800000	106000000	97900000	0	187000000	58000000	171000000	114500000	141000000	47400000	85700000	56100000	70900000	0	0	0	26600000	0	0	0	0	0	0	0	0	20500000	49600000	0	124000000	11700000	12500000	16500000	109000000	241000000	0	75100000	90600000	62000000	82850000	57200000	123000000	44800000
	116000000	150000000	98200000	330000000	133000000	195000000	556000000	360000000	901000000	458000000	419000000	621000000	499000000	798000000	560000000	843000000	197000000	392000000	689000000	540500000	37400000	193000000	86700000	261000000	139850000	101000000	19600000	103000000	108000000	72400000	147000000	102000000	210000000	513000000	234000000	424000000	320000000	303000000	311500000	599000000	600000000	54000000	326000000	568000000	692000000	583500000	874000000	403000000	591000000
	0	0	0	0	0	24900000	53400000	25100000	0	25000000	0	0	14500000	59400000	7250000	131000000	40900000	0	12900000	26900000	0	0	0	0	0	0	16300000	0	20000000	18900000	0	8150000	0	25400000	0	6125800	28900000	0	3062900	42500000	52200000	0	61900000	38500000	0	40500000	49600000	40000000	27200000
	118000000	161000000	83300000	178000000	139500000	194000000	219000000	170000000	310000000	206500000	161000000	65100000	132000000	211000000	146500000	202000000	38400000	99600000	57300000	78450000	19500000	458000000	244000000	310000000	277000000	124000000	91400000	31300000	77800000	129000000	97200000	94300000	306000000	234000000	66900000	263000000	232000000	123000000	233000000	532000000	342000000	0	91400000	344000000	118000000	230000000	246000000	129000000	54500000
	0	0	20400000	0	0	0	0	37000000	37100000	18500000	0	0	22800000	40700000	11400000	0	0	23300000	0	0	0	0	0	0	0	0	0	0	0	0	0	0	66300000	0	0	0	0	0	0	112000000	0	0	25200000	35800000	0	12600000	83400000	12400000	0
	0	0	0	0	0	0	31600000	35900000	0	15800000	0	0	27200000	0	0	0	0	27500000	30700000	13750000	0	0	0	0	0	0	5061000	0	5648900	0	0	0	0	43700000	55000000	0	0	0	0	0	44300000	0	27600000	13700000	0	6850000	0	28000000	32300000
	0	0	0	0	0	0	0	0	0	0	0	0	0	0	0	0	0	0	0	0	0	0	0	23800000	0	0	0	0	0	0	0	0	0	0	0	0	0	0	0	0	0	0	0	0	0	0	0	0	0
	0	0	6046400	0	0	0	0	10600000	0	0	0	0	0	10200000	0	0	0	0	5022400	0	0	0	0	0	0	0	0	0	0	0	0	0	12100000	28000000	0	9438200	0	11200000	10319100	10800000	0	0	3998700	19100000	16200000	7399350	0	0	13200000
	11100000000	3280000000	4590000000	3850000000	4220000000	26000000000	9580000000	16800000000	5920000000	13190000000	38800000000	6790000000	12700000000	7350000000	10025000000	43900000000	2780000000	14900000000	3780000000	9340000000	786000000	221000000	1340000000	1820000000	1063000000	21100000000	8260000000	2820000000	8520000000	3310000000	5830000000	7045000000	57100000000	22900000000	4120000000	27800000000	6470000000	11200000000	17050000000	94700000000	24400000000	1080000000	16800000000	10900000000	22800000000	19800000000	102000000000	16500000000	8290000000
	0	12900000	8085200	28600000	10492600	15900000	0	28200000	53100000	22050000	0	0	12900000	150000000	6450000	83100000	40400000	45800000	13700000	43100000	0	128000000	0	38500000	19250000	0	8244400	15600000	5571800	14300000	0	6908100	0	0	15500000	33300000	10700000	44200000	13100000	6171200	0	18300000	19000000	0	25900000	12235600	0	0	0
	0	0	0	4850700	0	0	0	6460000	0	0	0	10900000	5193100	6096100	5644600	0	0	8247100	0	0	0	0	0	25700000	0	0	0	0	0	0	0	0	6688800	9946900	4554200	6058600	0	9313500	6373700	0	0	10300000	11000000	6948100	0	3474050	0	0	6889500
	102000000	71300000	20400000	211000000	86650000	197000000	864000000	260000000	1170000000	562000000	655000000	927000000	196000000	1360000000	791000000	1650000000	650000000	338000000	510000000	580000000	17900000	278000000	118000000	263000000	190500000	54100000	11000000	124000000	45100000	40600000	68800000	49600000	164000000	817000000	85100000	586000000	135000000	71800000	149500000	1070000000	1330000000	245000000	441000000	460000000	1040000000	750000000	1130000000	541000000	522000000
	0	0	0	0	0	0	0	0	0	0	0	0	0	0	0	0	0	0	0	0	0	0	0	0	0	0	0	0	0	0	0	0	0	0	0	0	0	0	0	0	0	0	0	0	0	0	0	0	0
	0	0	0	12800000	0	0	0	19800000	24400000	9900000	39600000	54800000	13700000	18000000	28800000	51500000	0	17500000	0	8750000	0	24900000	7546800	46000000	16223400	0	0	0	0	0	0	0	0	0	8735900	110000000	0	0	0	7309500	23000000	0	39200000	44400000	100000000	31100000	42700000	0	21300000
	0	0	0	0	0	0	0	0	0	0	0	0	0	0	0	0	0	0	0	0	0	27400000	0	0	0	0	0	0	0	0	0	0	0	0	0	0	0	0	0	8472600	0	0	0	0	0	0	0	0	0
	17900000	8311200	23900000	40700000	20900000	56400000	0	0	0	0	0	0	0	0	0	0	0	0	0	0	71000000	0	2813200	0	1406600	14100000	0	53200000	25100000	0	87500000	19600000	0	0	34700000	0	0	0	0	0	0	0	0	0	0	0	0	0	0
	41700000	46100000	67400000	138000000	56750000	89900000	382000000	205000000	370000000	287500000	317000000	387000000	199000000	296000000	306500000	515000000	227000000	247000000	237000000	242000000	27400000	53200000	38500000	189000000	45850000	0	0	83600000	61700000	60700000	83500000	61200000	129000000	318000000	84200000	313000000	115000000	84100000	122000000	469000000	419000000	108000000	166000000	355000000	533000000	387000000	642000000	245000000	345000000
	3420000000	2930000000	3240000000	4540000000	3330000000	3720000000	3450000000	5100000000	6720000000	4410000000	3950000000	3290000000	3190000000	6100000000	3620000000	4130000000	1680000000	3620000000	4140000000	3875000000	3940000000	5260000000	4970000000	5490000000	5115000000	3240000000	4060000000	3380000000	2860000000	2240000000	4330000000	3310000000	4320000000	5270000000	3730000000	4810000000	3380000000	4430000000	4375000000	8460000000	6360000000	701000000	3360000000	5330000000	6110000000	5720000000	7600000000	3630000000	3490000000
	34300000	21400000	19400000	87000000	27850000	56800000	101000000	93400000	209000000	97200000	85500000	118000000	68200000	244000000	101750000	183000000	95600000	118000000	139000000	128500000	74600000	46000000	41600000	60200000	53100000	31800000	29300000	45900000	31100000	10200000	38800000	31450000	41400000	82400000	22900000	39300000	0	27000000	33150000	163000000	107000000	29200000	63000000	102000000	129000000	104500000	136000000	75500000	135000000
	15200000	11500000	0	25200000	13350000	0	11100000	0	63900000	5550000	0	72500000	26200000	85500000	49350000	0	15800000	38500000	41700000	27150000	0	366000000	24500000	46800000	35650000	15800000	0	0	0	0	44300000	0	78600000	0	16100000	26800000	0	25500000	20800000	33500000	20500000	0	39600000	42800000	0	27000000	52300000	22400000	30100000
	0	0	15000000	0	0	11500000	0	11100000	0	5550000	0	0	11700000	4922500	2461250	0	0	55700000	0	0	0	0	0	0	0	25800000	13400000	16200000	22200000	22200000	0	19200000	31800000	0	12400000	38300000	12900000	0	12650000	0	13200000	7374900	61400000	10200000	0	8787450	0	22600000	9628000
	0	0	0	20300000	0	0	0	0	0	0	0	0	0	0	0	0	0	0	0	0	0	0	0	0	0	0	0	0	10900000	0	0	0	3851200	0	12900000	0	0	0	0	0	0	0	0	0	14000000	0	0	0	0
	52100000	31200000	39700000	223000000	45900000	167000000	242000000	45000000	298000000	204500000	219000000	329000000	79200000	449000000	274000000	182000000	197000000	71300000	141000000	161500000	152000000	193000000	4589300	366000000	172500000	44400000	86300000	189000000	26800000	55600000	295000000	70950000	372000000	143000000	167000000	124000000	105000000	298000000	155000000	282000000	301000000	25500000	50400000	56200000	302000000	169100000	202000000	117000000	211000000
	0	30800000	19000000	35600000	24900000	0	0	19600000	64000000	9800000	47600000	0	0	44600000	22300000	27800000	0	0	0	0	37400000	30200000	66600000	51700000	44550000	28400000	17800000	24900000	0	24200000	24500000	24350000	0	0	0	0	18300000	49200000	0	58800000	56300000	0	0	22500000	73900000	39400000	0	0	62100000
	0	0	0	0	0	77400000	72300000	34900000	210000000	74850000	88200000	45100000	79400000	159000000	83800000	226000000	15700000	74700000	116000000	95350000	37500000	9718800	0	0	4859400	0	0	0	10100000	0	0	0	51600000	97000000	6787900	58400000	0	18800000	35200000	114000000	104000000	24000000	73000000	68700000	157000000	88500000	102000000	60800000	130000000
	0	0	0	28500000	0	0	0	0	0	0	0	0	0	0	0	0	0	0	0	0	0	0	0	0	0	0	0	0	0	0	0	0	0	0	0	0	21300000	42600000	0	16200000	0	0	0	0	0	0	13900000	0	0
	113000000	466000000	101000000	566000000	289500000	576000000	1740000000	975000000	2490000000	1357500000	1860000000	1970000000	1110000000	1130000000	1495000000	1250000000	1180000000	1500000000	814000000	1215000000	255000000	2630000000	1040000000	5780000000	1835000000	115000000	326000000	93500000	307000000	62400000	92700000	104250000	586000000	1520000000	572000000	1010000000	625000000	635000000	630000000	1130000000	1820000000	57500000	938000000	1140000000	1470000000	1135000000	1610000000	1050000000	1180000000
	0	6670900	0	42300000	3335450	12100000	32000000	42400000	143000000	37200000	74400000	78800000	21900000	111000000	76600000	53300000	74200000	67500000	72000000	69750000	0	38600000	0	129000000	19300000	0	0	0	16600000	0	0	0	23800000	45100000	19600000	74000000	19000000	29400000	26600000	78200000	20700000	0	79500000	82500000	69300000	73750000	76300000	27500000	69200000
	147000000	211000000	99500000	208000000	177500000	220000000	859000000	388000000	1230000000	623500000	683000000	1380000000	550000000	1180000000	931500000	645000000	782000000	768000000	664000000	716000000	668000000	1200000000	765000000	2650000000	982500000	120000000	129000000	77400000	26200000	92300000	88500000	90400000	255000000	392000000	161000000	948000000	199000000	179000000	227000000	605000000	646000000	0	792000000	481000000	500000000	552500000	1050000000	623000000	674000000
	244000000	291000000	32200000	275000000	259500000	185000000	364000000	112000000	584000000	274500000	508000000	552000000	86800000	215000000	361500000	466000000	278000000	140000000	62800000	209000000	162000000	1090000000	394000000	1100000000	742000000	72300000	71600000	31500000	30300000	210000000	131000000	71950000	213000000	191000000	119000000	284000000	102000000	57700000	155000000	174000000	248000000	0	187000000	130000000	93600000	152000000	274000000	60400000	91000000
	186000000	230000000	150000000	301000000	208000000	184000000	474000000	152000000	669000000	329000000	529000000	357000000	274000000	276000000	316500000	127000000	235000000	155000000	124000000	141000000	405000000	927000000	768000000	1030000000	847500000	133000000	193000000	158000000	215000000	175000000	212000000	184000000	163000000	452000000	114000000	331000000	258000000	131000000	210500000	198000000	499000000	40700000	123000000	212000000	197000000	197500000	241000000	168000000	187000000
	106000000	155000000	0	0	53000000	120000000	64400000	12500000	81800000	73100000	28800000	121000000	16400000	86400000	57600000	68000000	83300000	39400000	19600000	53700000	200000000	178000000	0	0	89000000	0	0	0	34200000	0	63900000	0	0	96300000	131000000	37900000	0	0	18950000	23200000	53100000	0	49500000	18300000	16800000	20750000	108000000	32500000	22200000
	0	0	0	0	0	0	9903400	0	20900000	4951700	0	32400000	12700000	19400000	16050000	11700000	0	0	16000000	5850000	0	0	0	0	0	0	0	0	0	0	0	0	0	7127100	0	0	0	0	0	0	21200000	0	10800000	0	11200000	5400000	20200000	0	0
	0	0	0	0	0	22100000	33700000	0	46300000	27900000	34700000	10300000	19500000	29100000	24300000	13500000	0	15400000	10000000	11750000	0	0	0	0	0	0	0	0	0	0	0	0	5877500	29500000	0	0	0	0	0	39600000	38000000	0	0	0	20100000	10050000	0	0	15200000
	0	0	0	0	0	31800000	20400000	0	38100000	26100000	33700000	51200000	12100000	25800000	29750000	99300000	30900000	18200000	13700000	24550000	0	26500000	0	0	0	0	0	0	0	0	0	0	30000000	47300000	0	43700000	0	0	15000000	111000000	19900000	16700000	20600000	33000000	0	20250000	52000000	68800000	58100000
	0	0	0	0	0	0	0	0	0	0	0	23300000	0	5385600	2692800	9816500	5876600	5157400	0	5517000	0	0	0	0	0	0	0	0	0	0	0	0	0	0	0	0	0	0	0	0	5257300	0	16500000	0	20000000	2628650	8697500	2750200	10300000
	0	0	0	0	0	0	0	0	0	0	0	0	0	0	0	0	0	0	0	0	0	0	0	0	0	0	0	0	0	0	0	0	0	0	0	0	0	0	0	0	0	0	0	0	10100000	0	0	0	0
	0	0	0	0	0	8331400	14500000	14600000	20900000	14550000	31000000	0	0	47100000	15500000	24100000	31100000	25400000	51100000	28250000	0	16200000	0	0	0	0	0	0	0	0	0	0	14400000	10900000	0	22900000	0	0	5450000	49800000	30800000	4781800	44400000	0	31400000	31100000	113000000	33300000	37800000
	0	0	0	0	0	0	0	0	16900000	0	0	17700000	0	0	0	27200000	0	8176100	9488800	8832450	0	0	0	0	0	0	0	0	0	0	0	0	0	8304300	0	14400000	0	0	0	0	13400000	0	7096200	16700000	0	3548100	44600000	8367800	10800000
	0	0	0	0	0	0	0	0	15000000	0	0	0	0	29200000	0	0	0	0	27800000	0	0	0	0	0	0	0	0	0	0	0	0	0	0	0	0	0	0	0	0	0	0	0	18600000	0	13900000	0	65000000	15300000	0
	0	8407800	0	0	0	14300000	21300000	34900000	43600000	28100000	31200000	20600000	0	25300000	22950000	22800000	11900000	0	0	5950000	0	0	0	0	0	0	0	0	0	0	0	0	30200000	0	0	0	0	20700000	0	35300000	34800000	0	0	0	0	0	22000000	0	0
	13800000	13900000	0	10800000	12300000	22500000	11400000	18600000	30400000	20550000	13400000	9522100	11200000	19800000	12300000	0	0	0	34600000	0	0	35600000	0	34600000	17300000	0	19500000	0	0	0	0	0	34900000	14100000	0	0	10300000	18300000	12200000	25600000	53600000	0	0	0	0	0	20100000	36300000	21100000
	0	0	0	0	0	0	0	0	0	0	0	0	0	42300000	0	15700000	0	0	15400000	7700000	0	0	0	0	0	0	0	0	0	0	0	0	0	0	0	0	0	0	0	0	0	0	4399500	0	0	0	27600000	7002900	0
	0	0	0	0	0	0	15700000	0	34100000	7850000	0	0	0	0	0	0	0	0	0	0	0	0	0	0	0	0	0	0	0	0	0	0	0	10500000	9752800	0	11400000	0	4876400	0	0	0	0	22600000	0	0	0	7449600	0
	0	0	0	0	0	0	0	0	0	0	0	0	0	0	0	0	0	0	0	0	0	0	0	0	0	0	0	0	0	0	0	0	0	0	0	0	0	0	0	88800000	0	0	0	0	0	0	0	0	0
	4870000000	2720000000	5150000000	4860000000	4865000000	5350000000	1940000000	5480000000	3750000000	4550000000	4900000000	1700000000	3160000000	2050000000	2605000000	3450000000	972000000	3100000000	1340000000	2220000000	146000000	457000000	975000000	3830000000	716000000	6260000000	4040000000	4800000000	3880000000	8680000000	5440000000	5120000000	8070000000	3630000000	2780000000	7080000000	8730000000	6290000000	6685000000	9000000000	3250000000	257000000	1880000000	8080000000	5160000000	4205000000	7460000000	2010000000	2220000000
	477000000	7772900	705000000	39200000	258100000	757000000	11600000	455000000	18500000	236750000	503000000	0	304000000	0	152000000	406000000	0	268000000	0	134000000	76800000	0	71100000	13800000	42450000	1050000000	0	0	666000000	906000000	152000000	409000000	1150000000	0	9401000	754000000	557000000	10900000	283950000	1510000000	0	0	193000000	302000000	42300000	117650000	1040000000	0	0
	0	0	93900000	28400000	14200000	0	0	70200000	26000000	13000000	0	0	56800000	18900000	9450000	0	0	82500000	14100000	7050000	0	0	64900000	0	0	0	40600000	33500000	75100000	142000000	33700000	37150000	0	33500000	21700000	43500000	94500000	28500000	31000000	0	26200000	0	0	101000000	27000000	13100000	52900000	18700000	16000000
	28400000	62100000	50500000	0	39450000	59000000	64300000	25200000	0	42100000	25600000	20400000	23700000	22800000	23250000	43200000	0	72800000	12500000	27850000	0	0	0	52700000	0	0	26100000	0	18300000	97300000	0	9150000	101000000	13600000	15300000	47000000	30000000	0	22650000	110000000	48700000	0	20600000	77800000	0	34650000	102000000	9946100	0
	82000000	71700000	0	34200000	52950000	48000000	48700000	55100000	25000000	48350000	53900000	34500000	41300000	0	37900000	0	35500000	0	15300000	7650000	31000000	55000000	75900000	0	43000000	63600000	0	0	0	0	48100000	0	84400000	36100000	39700000	31600000	0	0	33850000	88600000	0	0	0	34500000	23100000	11550000	75900000	14500000	33900000
	252000000	394000000	156000000	149000000	204000000	202000000	136000000	302000000	240000000	221000000	137000000	85900000	356000000	304000000	220500000	126000000	243000000	374000000	227000000	235000000	30200000	165000000	322000000	425000000	243500000	338000000	110000000	320000000	139000000	162000000	208000000	185000000	271000000	153000000	245000000	303000000	224000000	251000000	248000000	476000000	379000000	108000000	274000000	96300000	347000000	310500000	644000000	268000000	347000000
	28800000	45900000	30300000	33200000	31750000	57300000	91900000	37400000	59000000	58150000	71200000	23700000	30400000	34000000	32200000	14300000	8166800	18400000	19600000	16350000	0	0	0	0	0	0	25500000	0	9856000	0	20700000	4928000	74700000	6323100	0	40600000	32500000	22900000	27700000	72500000	41700000	0	20400000	47600000	52600000	44650000	107000000	5629800	24200000
	0	0	0	0	0	8801900	8179500	0	0	4089750	18100000	20600000	0	53400000	19350000	121000000	84800000	0	0	42400000	16900000	0	0	0	0	0	0	0	0	0	0	0	10200000	8056200	0	0	0	0	0	17200000	21000000	0	11500000	0	11800000	11650000	26400000	0	0
	104000000	82100000	0	33700000	57900000	72900000	30300000	0	0	15150000	57600000	24000000	0	0	12000000	46400000	27100000	0	0	13550000	0	120000000	0	0	0	23000000	0	10200000	0	29500000	81900000	16600000	60600000	0	27200000	0	33000000	52200000	30100000	71800000	0	0	0	0	0	0	23600000	7736200	0
	7050500	11500000	10300000	25500000	10900000	14700000	35400000	25200000	150000000	30300000	147000000	118000000	81700000	170000000	132500000	435000000	96200000	96200000	53700000	96200000	0	0	0	0	0	0	0	15000000	9010400	0	0	0	7355000	58500000	19700000	55900000	0	18100000	18900000	243000000	167000000	0	110000000	85700000	179000000	138500000	337000000	109000000	172000000
	0	0	0	0	0	0	0	0	0	0	0	0	0	26600000	0	18100000	0	0	0	0	0	0	0	0	0	0	0	0	0	0	0	0	0	0	0	0	0	0	0	0	29300000	0	10400000	0	42500000	5200000	16700000	0	18200000
	0	0	0	0	0	0	0	0	32100000	0	45400000	0	0	0	0	83500000	0	0	26800000	13400000	0	0	0	0	0	0	0	0	0	0	0	0	32000000	24000000	0	26700000	0	0	12000000	0	36500000	0	31100000	19400000	0	9700000	104000000	0	31200000
	0	0	0	0	0	0	0	0	0	0	0	0	0	0	0	0	0	0	0	0	62900000	0	0	0	0	0	18600000	0	0	0	0	0	0	0	0	0	0	0	0	0	0	0	0	0	0	0	0	0	0
	0	0	13000000	31000000	6500000	0	6118000	14800000	63900000	10459000	0	0	0	52300000	0	25100000	66100000	0	21200000	23150000	0	0	0	0	0	0	19800000	15900000	9092100	14300000	14400000	14350000	0	18400000	20800000	0	23600000	17000000	17700000	0	20800000	0	9672500	41500000	17500000	13586250	0	12000000	9973100
	0	0	0	0	0	0	41900000	0	0	0	0	52600000	0	42300000	21150000	75000000	42000000	0	0	21000000	0	0	0	0	0	0	0	0	0	0	0	0	0	0	0	0	0	0	0	0	0	0	0	0	0	0	9205500	0	0
	202000000	190000000	272000000	795000000	237000000	523000000	650000000	790000000	1160000000	720000000	1160000000	944000000	527000000	1290000000	1052000000	1090000000	544000000	692000000	284000000	618000000	54300000	419000000	307000000	197000000	252000000	92600000	645000000	317000000	260000000	336000000	655000000	326500000	318000000	711000000	472000000	434000000	466000000	589000000	469000000	1210000000	943000000	0	573000000	762000000	673000000	717500000	1260000000	678000000	759000000
	0	12900000	0	12200000	6100000	8707600	14500000	23200000	24000000	18850000	20400000	22300000	36400000	73500000	29350000	28100000	18500000	25800000	22000000	23900000	0	20200000	0	38400000	10100000	0	12100000	11700000	0	0	29500000	5850000	14900000	45400000	34900000	32500000	6950500	19700000	26100000	18200000	94800000	26100000	47800000	13300000	36500000	31300000	24300000	62000000	55800000
	0	0	0	0	0	0	0	0	0	0	0	0	0	0	0	0	0	0	0	0	0	0	0	0	0	0	0	0	0	0	0	0	0	0	0	0	0	0	0	0	0	0	0	0	0	0	0	3180500	5412000
	0	0	0	0	0	0	0	0	0	0	0	0	0	0	0	0	0	0	0	0	0	0	0	64200000	0	0	0	0	0	0	0	0	0	0	0	0	0	0	0	0	0	0	0	0	0	0	0	25700000	0
	0	0	0	0	0	0	0	0	0	0	0	0	0	7653500	0	0	0	0	0	0	0	0	0	0	0	0	0	0	0	0	0	0	0	0	0	0	0	0	0	0	0	0	0	0	0	0	0	0	0
	0	0	0	0	0	0	0	0	10700000	0	6444900	0	0	0	0	0	0	0	0	0	0	9190600	20400000	67500000	14795300	0	0	0	0	0	0	0	0	4174900	0	0	0	0	0	5784000	0	0	0	0	0	0	0	0	0
	0	0	0	0	0	0	0	0	0	0	0	28800000	0	0	0	0	0	0	0	0	62200000	61200000	0	63500000	61700000	0	0	0	0	0	0	0	0	0	0	0	0	0	0	0	0	0	17000000	0	46400000	0	0	0	0
	0	0	0	21000000	0	0	27000000	9523000	16600000	13061500	32200000	8618700	10800000	55400000	21500000	0	7161600	11100000	0	3580800	0	0	19300000	28000000	9650000	0	0	14300000	11300000	8478000	19100000	9889000	0	10000000	5799900	9400200	0	29000000	7600050	0	8816600	6270900	0	12900000	16000000	7543750	0	13600000	5163100
	11800000	0	0	0	0	0	10400000	0	0	0	0	11900000	0	0	0	0	0	0	0	0	0	12800000	20600000	14900000	13850000	8899300	0	0	0	0	0	0	0	0	0	6823400	0	0	0	0	0	0	0	0	0	0	0	0	0
	0	0	0	0	0	0	0	0	0	0	0	0	0	0	0	0	0	0	0	0	0	0	0	0	0	0	0	0	0	0	0	0	0	0	0	0	0	28900000	0	0	0	0	0	0	0	0	0	0	12000000
	149000000	57100000	113000000	260000000	131000000	60400000	85100000	187000000	286000000	136050000	160000000	170000000	63100000	215000000	165000000	114000000	131000000	116000000	181000000	123500000	170000000	191000000	101000000	43100000	135500000	83000000	73700000	232000000	120000000	142000000	242000000	131000000	150000000	131000000	138000000	189000000	148000000	190000000	149000000	208000000	258000000	49100000	71400000	121000000	331000000	164500000	223000000	104000000	147000000
	567000000	434000000	286000000	471000000	452500000	356000000	146000000	225000000	276000000	250500000	160000000	132000000	118000000	129000000	130500000	62500000	53000000	103000000	79400000	70950000	909000000	507000000	651000000	318000000	579000000	517000000	142000000	575000000	178000000	425000000	632000000	471000000	344000000	213000000	422000000	163000000	360000000	456000000	352000000	212000000	81800000	0	66100000	311000000	370000000	146900000	169000000	111000000	138000000
	14200000	8674600	0	63900000	11437300	0	0	0	13100000	0	0	0	0	13300000	0	0	0	8184200	0	0	0	17900000	0	0	0	0	0	0	0	0	0	0	19700000	11600000	0	11100000	0	0	5550000	0	14600000	0	0	0	12000000	0	0	11100000	0
	0	0	0	0	0	0	13600000	0	0	0	13000000	34100000	0	11400000	12200000	22900000	19200000	0	0	9600000	0	0	0	0	0	0	0	0	0	0	0	0	0	0	0	0	0	0	0	21700000	23900000	0	20300000	0	0	10150000	26700000	0	21800000
	0	0	15600000	0	0	0	0	107000000	0	0	64600000	0	36200000	0	18100000	0	0	0	0	0	0	0	0	0	0	186000000	0	0	0	0	0	0	0	0	0	0	0	0	0	0	0	0	0	0	0	0	0	0	0
	0	0	0	0	0	0	0	0	0	0	0	0	0	14600000	0	0	0	0	6570400	0	0	0	0	0	0	0	0	0	0	0	0	0	0	0	0	0	0	0	0	0	0	0	8006800	0	29300000	0	0	0	0
	16500000	0	7274400	19100000	11887200	12600000	0	9857300	17200000	11228650	0	0	0	0	0	0	0	8832900	0	0	20400000	0	0	0	0	0	7203800	19200000	8023800	14100000	25100000	11061900	13900000	12300000	14100000	8265100	8513800	19800000	13100000	22100000	10900000	7551800	0	10800000	0	9175900	0	5918900	9571600
	190000000	20000000	94300000	68700000	81500000	75800000	54200000	30400000	30700000	42450000	54500000	43400000	0	0	21700000	32300000	22900000	0	0	11450000	66300000	44800000	0	0	22400000	54400000	82800000	130000000	32300000	141000000	187000000	106400000	78800000	21700000	48800000	19500000	61200000	75600000	55000000	66400000	24400000	0	0	8056400	9121900	8589150	14900000	0	7482200
	0	0	0	0	0	0	0	0	0	0	0	0	0	0	0	0	0	0	5054000	0	0	0	0	0	0	0	0	0	0	0	0	0	0	0	0	0	0	0	0	0	4979500	0	0	0	0	0	0	0	4330000
	73000000	0	0	0	0	0	0	0	0	0	0	0	0	0	0	0	0	0	0	0	221000000	0	181000000	0	90500000	0	0	37000000	25200000	0	73000000	12600000	0	0	0	0	0	0	0	0	0	0	0	0	0	0	0	0	0
	0	0	0	0	0	0	0	0	0	0	0	0	0	0	0	0	0	0	0	0	0	0	0	0	0	0	0	0	0	0	0	0	0	0	0	0	0	0	0	0	0	0	0	0	0	0	0	0	0
	0	13600000	11900000	40500000	12750000	12700000	0	9282300	23900000	10991150	0	0	0	0	0	0	0	0	0	0	0	0	0	0	0	17400000	11200000	31700000	10600000	23600000	22900000	20150000	0	9382400	16700000	0	15000000	0	4691200	0	0	5385100	0	27600000	7582500	2692550	0	0	0
	0	0	0	0	0	0	0	0	0	0	0	0	0	0	0	0	0	0	0	0	0	0	0	0	0	0	0	0	0	0	0	0	0	0	0	0	0	0	0	0	0	0	0	0	0	0	0	0	0
	90600000	30000000	0	30400000	30200000	65400000	24000000	12000000	34600000	29300000	278000000	121000000	25400000	39900000	80450000	202000000	83900000	21800000	0	52850000	0	249000000	26000000	0	13000000	10200000	227000000	238000000	0	96300000	231000000	161650000	275000000	142000000	123000000	21000000	152000000	130000000	136000000	62400000	169000000	78000000	18500000	157000000	99800000	88900000	33200000	17900000	20000000
	10900000	36900000	4705800	86400000	23900000	0	343000000	118000000	479000000	230500000	310000000	424000000	110000000	312000000	311000000	143000000	223000000	302000000	291000000	257000000	0	340000000	0	532000000	170000000	0	0	0	66400000	4402200	0	0	21400000	34900000	24100000	616000000	46600000	0	29500000	45000000	73900000	12400000	335000000	73100000	150000000	73500000	128000000	130000000	181000000
	0	0	0	14000000	0	0	0	7503400	35300000	3751700	19400000	19600000	12200000	0	15800000	0	40100000	8477600	19600000	14038800	0	28900000	0	27900000	13950000	0	0	0	10100000	0	0	0	0	0	0	11800000	11000000	0	0	0	9294300	0	21300000	0	20000000	4647150	0	10500000	9403100
	0	0	0	0	0	0	0	0	0	0	0	0	0	0	0	0	0	0	0	0	0	0	0	0	0	0	0	0	0	0	0	0	0	0	0	0	0	0	0	0	0	0	0	0	0	0	0	0	0
	0	0	0	0	0	0	4596000	0	11400000	2298000	0	0	0	6417900	0	0	12900000	0	8158400	4079200	0	50800000	0	0	0	0	0	0	0	0	0	0	0	0	0	0	0	0	0	0	0	0	0	0	0	0	0	0	0
	0	0	15800000	40400000	7900000	0	25300000	0	21400000	10700000	41600000	0	0	31100000	15550000	0	0	19100000	16800000	8400000	31100000	0	45700000	0	15550000	0	0	0	0	17400000	21000000	0	0	34900000	30100000	35300000	47900000	64700000	35100000	0	0	0	22600000	0	38500000	0	0	24000000	0
	393000000	192000000	80100000	272000000	232000000	149000000	105000000	90000000	427000000	127000000	489000000	284000000	157000000	181000000	232500000	123000000	220000000	393000000	134000000	177000000	775000000	1340000000	3850000000	5930000000	2595000000	185000000	75400000	109000000	200000000	0	153000000	131000000	133000000	45600000	153000000	468000000	201000000	181000000	167000000	101000000	66500000	4887900	194000000	113000000	80200000	90600000	232000000	75300000	64300000
	42800000	11200000	0	132000000	27000000	56800000	46600000	128000000	593000000	92400000	563000000	158000000	137000000	109000000	147500000	63600000	155000000	261000000	166000000	160500000	81500000	750000000	581000000	2360000000	665500000	22600000	0	0	108000000	0	16700000	8350000	72900000	74000000	51900000	418000000	132000000	104000000	89000000	62300000	130000000	16100000	110000000	93100000	64700000	78900000	300000000	96700000	70400000
	0	0	0	0	0	0	0	0	0	0	0	0	0	0	0	0	0	0	0	0	0	0	0	44700000	0	0	0	0	0	0	0	0	0	0	0	0	0	0	0	0	0	0	0	0	0	0	0	0	0
	98700000	12400000	0	0	6200000	0	0	14800000	74900000	7400000	189000000	29000000	12700000	16800000	22900000	0	40700000	39600000	42800000	40150000	0	737000000	341000000	857000000	539000000	0	0	29700000	26200000	0	9361200	4680600	25600000	0	47500000	136000000	13900000	15000000	20300000	0	12800000	0	10300000	10800000	15500000	10550000	0	9279200	9704500
	0	0	0	0	0	0	0	0	0	0	0	0	0	0	0	0	0	0	0	0	35200000	0	0	0	0	0	0	0	0	0	0	0	0	0	0	0	0	0	0	0	0	0	0	0	0	0	0	0	0
	0	0	0	0	0	0	0	0	0	0	0	0	0	0	0	0	0	0	0	0	0	8223800	0	0	0	0	0	0	0	0	0	0	0	0	0	0	0	0	0	0	0	0	0	0	0	0	0	0	0
	92100000	34100000	0	24900000	29500000	0	0	0	0	0	69200000	19500000	0	0	9750000	0	0	0	0	0	437000000	278000000	358000000	19200000	318000000	10900000	0	0	33800000	14400000	0	5450000	0	0	22100000	24600000	0	0	0	0	0	0	8905200	0	0	0	0	0	0
	63300000	26900000	0	0	13450000	0	0	0	19600000	0	96700000	41800000	0	0	20900000	0	20500000	0	12700000	6350000	380000000	216000000	274000000	268000000	271000000	45500000	0	42000000	35900000	0	0	17950000	0	0	25400000	14600000	0	0	0	0	0	0	29300000	0	0	0	0	7387800	0
	0	0	0	0	0	0	0	0	0	0	0	0	0	0	0	0	0	14800000	0	0	62100000	85100000	36900000	120000000	73600000	0	0	0	9195400	0	0	0	0	0	0	18600000	0	0	0	0	0	0	0	0	0	0	0	0	0
	42400000	15900000	0	32400000	24150000	22700000	0	0	0	0	66800000	18700000	0	0	9350000	0	0	0	0	0	24900000	227000000	221000000	208000000	214500000	23900000	0	0	4530700	0	0	0	0	0	0	0	5586100	0	0	0	0	0	0	18500000	0	0	0	0	4776200
	21400000	0	0	0	0	0	0	0	0	0	18500000	0	0	0	0	0	0	0	0	0	173000000	205000000	94200000	234000000	189000000	15300000	0	0	0	0	0	0	0	0	0	9557900	0	0	0	0	0	0	0	0	0	0	0	0	0
	0	0	0	42500000	0	0	9996000	29300000	22500000	16248000	14000000	0	0	0	0	16100000	0	0	0	0	0	0	0	0	0	0	10100000	0	0	0	17200000	0	0	22500000	17000000	0	0	0	0	0	0	24600000	0	26800000	49900000	12300000	0	0	0
	12100000	8703900	0	54900000	10401950	0	0	0	10500000	0	6723800	0	0	23900000	3361900	0	0	0	12800000	0	17000000	20600000	16300000	56600000	18800000	9627700	0	10200000	10700000	8483900	13000000	9913850	9036500	46100000	21100000	12000000	13400000	41500000	17250000	7119600	29600000	0	0	0	0	0	0	0	0
	0	0	0	32700000	0	0	0	14300000	28300000	7150000	0	0	0	0	0	0	0	0	0	0	0	34300000	0	0	0	0	0	21600000	13300000	21700000	0	6650000	0	15000000	0	0	0	0	0	0	0	0	0	0	0	0	0	0	0
	110000000	11400000	7505400	96900000	54150000	10400000	0	39100000	80100000	24750000	71400000	0	0	0	0	0	0	0	0	0	234000000	46400000	135000000	73100000	104050000	35000000	56900000	177000000	49600000	79100000	113000000	68000000	7743300	42600000	48000000	33600000	63900000	64200000	45300000	0	0	0	0	51600000	48100000	0	0	0	0
	175000000	136000000	125000000	349000000	155500000	129000000	71500000	62800000	180000000	100250000	142000000	71300000	0	54000000	62650000	42600000	26100000	0	41200000	33650000	137000000	389000000	58300000	101000000	119000000	107000000	67900000	226000000	135000000	199000000	243000000	167000000	111000000	153000000	188000000	98300000	223000000	211000000	170500000	60200000	121000000	0	15500000	127000000	86900000	73550000	96400000	65400000	42400000
	0	6985000	0	14300000	3492500	12800000	11800000	0	22700000	12300000	25100000	15000000	0	14100000	14550000	19100000	11100000	0	8592000	9846000	0	0	0	0	0	0	0	0	0	0	0	0	16600000	0	0	0	0	0	0	20400000	0	0	0	0	0	0	15200000	0	0
	0	8199400	0	0	0	0	0	0	9212500	0	0	13000000	0	0	0	0	0	0	0	0	0	109000000	0	106000000	53000000	0	0	0	0	0	0	0	0	0	0	46900000	0	0	0	0	0	0	17700000	0	0	0	0	0	0
	0	0	0	0	0	0	0	0	0	0	0	0	0	13700000	0	0	0	0	0	0	0	0	0	0	0	0	0	0	0	0	0	0	0	0	0	0	0	0	0	0	0	0	0	0	0	0	0	0	0
	0	0	0	0	0	0	0	0	0	0	0	0	0	0	0	0	0	0	0	0	0	0	0	0	0	0	0	0	0	0	0	0	0	0	0	0	0	0	0	0	0	0	0	0	0	0	0	0	0
	0	0	0	0	0	0	0	0	0	0	0	0	0	0	0	9753800	0	0	0	0	0	0	0	0	0	0	0	0	0	0	0	0	0	18200000	0	0	0	0	0	0	0	0	0	0	0	0	0	0	0
	0	0	0	0	0	0	0	0	0	0	0	0	0	0	0	0	0	0	0	0	0	0	0	0	0	0	0	0	2046500	0	0	0	7473000	0	0	0	0	0	0	8573000	0	0	0	0	0	0	7528300	0	0
	0	0	0	0	0	0	0	0	0	0	0	0	0	0	0	0	0	0	0	0	0	0	60300000	62400000	30150000	0	0	14000000	0	0	0	0	0	0	15800000	0	0	0	0	0	0	0	0	0	0	0	0	0	0
	75200000	0	25200000	0	12600000	52900000	0	17500000	17400000	17450000	63900000	0	0	0	0	59300000	0	0	0	0	0	0	57500000	41100000	20550000	50900000	25300000	34400000	15100000	61400000	78000000	42650000	0	20500000	0	0	19000000	50900000	9500000	0	27700000	0	0	51600000	0	0	70900000	12200000	0
	0	0	0	0	0	84500000	0	0	0	0	0	0	223000000	0	0	0	0	505000000	0	0	0	0	0	0	0	0	0	0	0	0	0	0	0	0	0	0	0	0	0	0	0	0	0	0	0	0	463000000	0	722000000
	0	0	0	0	0	0	0	0	0	0	0	0	0	0	0	0	0	0	0	0	0	0	0	0	0	0	0	0	0	0	0	0	19600000	0	0	0	0	0	0	0	0	0	0	0	0	0	0	0	0
	0	0	0	0	0	0	0	0	0	0	0	8261600	0	0	0	0	0	0	0	0	0	0	0	0	0	0	31800000	0	0	0	0	0	14900000	0	0	0	0	0	0	0	0	0	0	0	0	0	0	0	0
	22700000	10900000	0	0	5450000	20900000	9559200	0	0	4779600	39200000	9387600	0	0	4693800	16400000	23900000	0	0	8200000	0	47200000	36800000	0	18400000	27700000	6482000	9117300	0	0	0	3241000	21300000	0	0	0	0	0	0	18200000	0	0	0	0	0	0	9185000	0	0
	0	0	0	0	0	0	0	0	0	0	0	0	0	0	0	0	0	0	0	0	0	0	0	0	0	0	0	0	0	0	0	0	0	0	0	0	0	0	0	0	0	0	6648700	0	0	0	0	6203000	0
	0	0	0	12200000	0	0	6109800	0	0	0	0	4772600	0	4375100	2187550	4073900	0	0	0	0	0	0	0	0	0	0	0	0	0	0	0	0	0	0	7485600	0	0	0	0	0	0	0	0	0	0	0	0	0	0
	0	0	0	0	0	0	0	0	0	0	0	0	0	0	0	0	0	0	0	0	0	0	36300000	31900000	15950000	0	0	0	0	0	12400000	0	0	0	0	0	0	0	0	0	0	0	0	0	0	0	0	0	0
	0	0	0	32900000	0	31100000	73400000	49300000	110000000	61350000	54100000	127000000	32400000	108000000	81050000	114000000	122000000	57700000	88500000	101250000	0	0	0	48100000	0	0	38200000	0	13900000	0	0	0	39900000	41000000	15900000	42900000	0	7981500	27900000	84300000	58100000	0	64400000	11300000	32400000	45250000	94800000	56400000	85300000
	0	0	9041400	26700000	4520700	0	0	0	18600000	0	0	11500000	0	0	0	0	8414100	0	0	0	0	30900000	24700000	0	12350000	0	0	12300000	12000000	11400000	0	5700000	0	15000000	6999200	5187400	17000000	28000000	10999600	0	0	0	0	15300000	0	0	0	9251100	0
	0	46500000	29200000	43300000	36250000	0	0	48300000	0	0	0	0	0	0	0	0	0	29700000	24300000	12150000	0	0	0	0	0	47400000	0	21600000	0	24300000	25500000	22950000	55400000	19200000	0	37700000	31500000	53100000	34600000	71900000	30400000	0	25800000	50900000	53800000	40650000	67000000	25800000	20700000
	0	0	0	0	0	0	26900000	0	0	0	0	31900000	9225500	13500000	11362750	0	31400000	18000000	0	9000000	0	0	0	10300000	0	0	0	0	0	0	0	0	0	0	0	18300000	0	0	0	0	0	0	24800000	0	0	0	0	12400000	9354500
	0	0	0	10400000	0	8610200	44900000	16600000	40000000	28300000	0	59900000	8393700	52300000	30346850	34800000	0	25600000	26400000	26000000	0	45200000	44600000	0	22300000	0	0	12900000	0	0	0	0	0	41200000	0	27500000	0	0	0	31800000	54900000	10100000	30600000	0	23300000	26950000	15300000	29100000	31700000
	0	0	0	0	0	0	0	0	0	0	0	0	0	0	0	0	0	0	0	0	0	0	0	0	0	0	0	0	0	0	0	0	0	0	0	0	0	0	0	0	0	0	0	0	0	0	0	0	0
	0	0	0	0	0	0	0	0	0	0	0	0	0	0	0	0	0	0	0	0	0	0	0	0	0	0	0	0	0	0	0	0	0	0	0	0	0	0	0	0	0	0	0	0	0	0	0	0	0
	0	0	13200000	0	0	0	0	0	0	0	0	0	0	0	0	0	0	0	0	0	0	0	20000000	0	0	0	0	14000000	0	10500000	0	0	23300000	0	18000000	0	12800000	0	6400000	0	13900000	0	0	18000000	0	0	0	6757000	9993000
	0	0	0	44300000	0	0	0	0	0	0	0	0	0	16200000	0	15700000	0	0	7880600	3940300	0	37200000	0	72800000	18600000	0	0	0	0	0	0	0	0	0	21800000	0	12000000	0	0	0	0	0	0	0	0	0	0	0	0
	39900000	81200000	77700000	306000000	79450000	183000000	116000000	83400000	238000000	149500000	146000000	192000000	21300000	115000000	130500000	182000000	54700000	53500000	84800000	69750000	43900000	66900000	55500000	46400000	50950000	40700000	68100000	118000000	139000000	88200000	138000000	103100000	153000000	221000000	140000000	155000000	150000000	144000000	151500000	191000000	222000000	10100000	67000000	234000000	157000000	174000000	206000000	126000000	245000000
	0	0	0	0	0	0	0	0	0	0	0	62900000	0	0	0	0	0	0	0	0	0	0	0	0	0	41600000	21700000	0	0	0	9184800	4592400	0	0	0	0	40700000	39000000	0	0	0	0	0	0	0	0	27800000	19500000	0
	0	8217000	0	27800000	4108500	0	32700000	0	18800000	9400000	43300000	18500000	15400000	0	16950000	54900000	29000000	9470000	0	19235000	0	0	0	0	0	0	8181600	14000000	0	23000000	0	4090800	13200000	5853200	13200000	15300000	16900000	0	13200000	35700000	13900000	0	15100000	41000000	13800000	14500000	48600000	0	8061300
	177000000	108000000	238000000	0	142500000	82300000	133000000	107000000	94000000	100500000	94700000	204000000	160000000	160000000	160000000	302000000	42800000	63100000	75100000	69100000	196000000	68300000	59400000	112000000	90150000	147000000	149000000	163000000	72700000	214000000	157000000	153000000	80100000	77500000	99400000	54900000	209000000	58300000	78800000	224000000	132000000	0	30400000	68800000	119000000	93900000	172000000	49500000	180000000
	0	0	0	0	0	0	0	0	0	0	0	0	0	0	0	0	0	0	0	0	0	0	0	0	0	0	0	0	0	0	0	0	0	0	0	0	0	0	0	0	0	0	0	0	0	0	0	0	0
	32600000	0	0	44200000	16300000	49300000	0	34200000	145000000	41750000	151000000	0	23700000	48000000	35850000	8492400	0	20100000	33000000	14296200	0	0	73200000	164000000	36600000	0	0	26800000	0	0	129000000	0	0	59100000	83700000	0	0	67500000	29550000	0	199000000	0	25900000	19200000	231000000	22550000	446000000	213000000	173000000
	0	0	0	0	0	0	0	0	0	0	0	0	0	0	0	10600000	0	0	0	0	0	0	0	26900000	0	0	0	0	0	0	0	0	0	0	0	0	0	0	0	0	0	0	0	0	0	0	0	0	0
	8945600	0	0	29900000	4472800	9098600	0	0	97000000	4549300	22800000	0	0	32100000	11400000	21100000	0	0	0	0	0	0	0	48100000	0	0	0	0	0	0	0	0	0	0	0	17700000	0	0	0	23800000	0	0	0	0	49800000	0	24100000	0	23700000
	0	0	0	0	0	5110100	0	0	0	0	0	0	0	0	0	0	0	0	0	0	0	0	0	0	0	0	0	0	0	0	0	0	0	9765300	0	0	0	0	0	0	8928800	0	0	0	0	0	0	0	0
	0	0	10900000	18200000	5450000	14100000	0	21100000	41800000	17600000	24800000	0	13700000	15200000	14450000	0	0	12400000	0	0	0	0	0	0	0	0	0	0	0	0	0	0	0	0	0	17000000	0	0	0	19100000	21700000	0	0	20600000	24800000	19850000	8096400	10400000	16000000
	0	0	0	0	0	0	0	0	0	0	0	0	16700000	0	0	0	0	21700000	16900000	8450000	0	0	0	0	0	0	0	0	0	0	0	0	0	0	0	22600000	0	0	0	0	11900000	0	6344700	0	8293900	3172350	0	11600000	0
	37300000	22700000	27000000	56000000	32150000	0	0	34400000	49900000	17200000	0	14000000	0	0	0	0	0	0	0	0	215000000	94400000	61900000	0	78150000	23700000	59500000	30300000	22200000	23700000	0	23700000	0	49100000	104000000	0	76400000	142000000	62750000	0	35300000	33100000	0	69400000	0	16550000	49400000	22900000	23300000
	0	0	0	0	0	0	0	0	0	0	0	33000000	0	0	0	14600000	0	11200000	0	5600000	0	0	0	0	0	0	0	0	0	0	0	0	0	10700000	0	0	0	0	0	0	0	0	23900000	12100000	16900000	6050000	0	15200000	0
	0	0	0	0	0	0	0	0	3119700	0	0	0	3556200	16300000	1778100	0	0	0	0	0	0	0	0	0	0	0	0	0	0	0	0	0	0	0	0	0	0	0	0	0	4214900	0	3705000	0	7769100	1852500	0	0	0
	0	0	76500000	0	0	36900000	44700000	0	0	18450000	0	43700000	0	0	0	54500000	0	0	0	0	0	0	0	0	0	0	0	0	0	0	0	0	0	0	0	0	0	0	0	0	34700000	0	0	0	0	0	64900000	0	0
	0	0	0	0	0	0	0	0	0	0	0	0	0	0	0	0	0	0	0	0	4946700	0	0	0	0	0	0	0	0	0	9081700	0	0	0	0	0	0	0	0	0	0	0	0	0	0	0	0	0	0
	0	0	13100000	33100000	6550000	0	10200000	0	34500000	5100000	0	0	0	24100000	0	0	0	0	0	0	0	0	0	0	0	0	0	0	11000000	4312400	0	0	26600000	13500000	16300000	0	0	0	6750000	0	24700000	0	0	9431900	0	0	0	0	0
	0	0	0	0	0	13600000	0	0	0	0	0	0	0	0	0	0	0	0	0	0	0	16900000	0	0	0	0	0	0	0	0	0	0	18200000	0	0	14300000	0	0	0	0	0	0	0	0	0	0	0	0	0
	223000000	65600000	0	28600000	47100000	43300000	0	39200000	0	19600000	142000000	0	0	0	0	0	0	27600000	25600000	12800000	403000000	927000000	1170000000	1280000000	1048500000	49000000	55500000	28700000	0	17600000	0	23150000	0	24000000	0	76500000	67700000	0	12000000	23600000	0	0	0	27200000	0	0	57900000	0	0
	0	0	0	0	0	0	0	0	0	0	0	0	0	31000000	0	64500000	0	25900000	0	12950000	0	0	0	0	0	0	0	0	0	0	0	0	0	0	0	0	0	0	0	0	0	0	20400000	0	0	0	50000000	18700000	10600000
	0	0	0	0	0	0	0	0	0	0	0	0	0	0	0	0	0	0	0	0	0	0	0	0	0	0	0	6852600	0	0	0	0	0	0	0	0	0	0	0	0	0	0	0	0	0	0	0	0	0
	6903800	0	0	0	0	0	33000000	0	0	0	0	0	0	0	0	0	0	0	0	0	26800000	0	0	0	0	8194400	0	25900000	0	12700000	0	4097200	0	0	0	0	0	0	0	14700000	0	0	6244400	0	0	0	0	0	0
	8810000	0	0	0	0	0	0	0	0	0	0	0	0	0	0	0	0	0	0	0	19800000	31900000	45900000	0	25850000	0	0	28800000	0	0	0	0	0	0	0	0	9253000	0	0	0	0	0	0	0	0	0	0	0	0
	0	0	0	0	0	0	0	0	23200000	0	0	17100000	8614100	18800000	12857050	0	0	0	0	0	0	25700000	5657500	0	2828750	0	0	0	0	0	0	0	0	10600000	0	12900000	9773500	0	4886750	0	0	0	0	11100000	0	0	0	8356000	9418300
	0	0	0	0	0	0	0	0	0	0	0	0	0	0	0	0	0	10100000	0	0	0	0	0	0	0	0	0	0	0	0	0	0	0	0	0	0	0	0	0	0	0	0	0	0	0	0	0	0	0
	0	0	9448400	18300000	4724200	0	0	6895500	12800000	3447750	0	0	0	9846100	0	0	0	7093000	0	0	0	83100000	0	0	0	0	0	0	14000000	12400000	0	0	0	0	0	0	12900000	0	0	0	0	0	6638000	0	0	0	0	0	0
	184000000	139000000	83200000	371000000	161500000	407000000	474000000	404000000	558000000	440500000	697000000	447000000	294000000	485000000	466000000	650000000	333000000	321000000	407000000	370000000	16700000	70000000	124000000	424000000	97000000	121000000	85600000	64400000	90500000	136000000	147000000	105750000	142000000	401000000	222000000	241000000	170000000	250000000	231500000	643000000	498000000	39800000	213000000	311000000	369000000	340000000	537000000	279000000	351000000
	0	0	0	0	0	0	0	0	0	0	0	0	0	0	0	0	0	0	0	0	0	0	0	0	0	0	0	0	0	0	0	0	0	0	0	0	0	0	0	0	0	0	0	0	0	0	0	0	0
	0	0	0	15700000	0	0	0	0	0	0	17200000	0	0	0	0	23400000	0	0	0	0	0	0	0	0	0	0	0	0	0	0	0	0	12900000	2687300	0	0	0	0	0	22900000	0	0	0	0	0	0	17700000	0	5103300
	0	0	0	0	0	0	0	0	0	0	0	0	0	0	0	0	0	0	0	0	0	0	0	0	0	0	0	0	0	0	0	0	0	0	0	0	0	0	0	0	0	0	0	0	0	0	0	0	0
	0	0	0	0	0	0	0	0	0	0	0	0	0	0	0	0	0	0	0	0	0	43000000	56000000	15500000	29250000	0	0	0	0	0	0	0	0	0	0	0	0	0	0	0	0	0	0	0	0	0	0	0	0
	0	0	0	0	0	0	0	0	0	0	0	0	0	0	0	0	0	0	0	0	0	0	0	18800000	0	0	0	0	0	0	0	0	0	0	0	0	0	0	0	0	0	0	0	0	0	0	0	0	0
	0	0	0	40100000	0	29600000	0	32100000	40100000	30850000	0	18100000	0	0	0	0	0	0	0	0	0	0	0	0	0	0	18800000	0	16100000	0	0	0	0	41700000	40700000	0	32600000	0	16300000	0	48000000	0	0	34100000	0	0	0	21900000	26100000
	0	0	14400000	27700000	7200000	22200000	18700000	9397600	22100000	20400000	0	19000000	11500000	12600000	12050000	28200000	41900000	47600000	25000000	35050000	0	0	0	0	0	0	11500000	16800000	2992600	0	0	1496300	0	4463100	26300000	12600000	0	6287900	5375500	25100000	29700000	9295200	12900000	12300000	6407700	12600000	74200000	16400000	46400000
	0	0	0	0	0	0	0	0	0	0	0	0	5853300	0	0	0	0	0	0	0	0	0	0	0	0	9236700	0	0	0	0	0	0	8341100	0	0	0	0	0	0	0	0	0	0	0	0	0	12400000	4796100	0
	0	0	0	0	0	0	0	0	0	0	0	0	0	0	0	0	0	0	0	0	0	5828800	0	0	0	0	0	0	0	0	0	0	0	0	0	0	0	0	0	0	0	0	0	0	0	0	0	0	0
	0	0	31500000	20500000	10250000	0	0	0	0	0	0	0	0	0	0	0	0	0	0	0	0	0	0	0	0	41500000	0	0	19200000	11100000	0	5550000	0	0	9855500	4248100	36600000	0	2124050	0	0	0	5926400	38500000	0	0	0	0	0
	0	10200000	21900000	9496000	9848000	12000000	7307400	11700000	9612900	10656450	27200000	0	10300000	5308400	7804200	22600000	0	0	0	0	0	0	0	0	0	12800000	0	0	10900000	8983100	20900000	9941550	0	16700000	0	14000000	10400000	0	5200000	0	17900000	5894800	8424000	20100000	9656300	9040150	13900000	8160900	0
	0	9808700	0	8986100	4493050	0	15600000	0	20900000	7800000	18100000	17600000	0	39900000	17850000	42200000	12700000	0	9750700	11225350	0	0	0	0	0	0	0	0	0	0	0	0	0	12500000	0	9923800	0	0	0	0	0	11700000	0	0	16500000	0	0	8674000	13500000
	0	0	0	17100000	0	0	12300000	11700000	13300000	12000000	0	0	0	0	0	0	9975800	0	0	0	0	37500000	0	0	0	0	0	0	0	0	0	0	0	14500000	0	8647500	11700000	0	4323750	32800000	0	0	0	0	22100000	0	22300000	0	0
	115000000	71500000	0	16700000	44100000	89500000	0	58100000	29300000	43700000	58400000	0	30600000	0	15300000	0	0	31800000	13800000	6900000	75800000	93200000	77100000	40900000	76450000	53800000	58400000	26900000	45500000	0	0	36200000	25500000	40500000	47300000	49600000	108000000	6036300	43900000	31400000	50800000	10500000	0	61600000	8202400	20950000	2595400	0	34400000
	0	0	0	0	0	0	0	0	0	0	0	0	0	0	0	0	0	0	0	0	0	9949000	0	0	0	0	0	0	0	0	0	0	0	0	0	0	0	0	0	0	0	0	0	0	0	0	0	0	0
	0	0	0	20800000	0	0	33300000	24000000	49800000	28650000	0	34800000	0	54200000	17400000	0	0	0	49400000	0	0	0	0	0	0	0	0	0	0	0	0	0	0	20800000	0	0	0	0	0	0	29000000	0	0	47400000	52000000	14500000	0	0	16200000
	0	0	0	0	0	0	0	4551500	0	0	0	0	0	0	0	0	0	0	0	0	0	0	0	0	0	0	0	0	0	0	0	0	0	0	0	0	0	0	0	0	0	4703100	0	6908400	0	0	0	0	0
	162000000	527000000	144000000	630000000	344500000	384000000	589000000	444000000	887000000	516500000	540000000	684000000	388000000	964000000	612000000	487000000	574000000	442000000	700000000	530500000	0	252000000	29500000	621000000	140750000	302000000	281000000	164000000	87300000	229000000	641000000	255000000	657000000	211000000	346000000	228000000	268000000	1170000000	307000000	931000000	556000000	129000000	138000000	592000000	916000000	574000000	1030000000	461000000	663000000
	170000000	166000000	120000000	401000000	168000000	528000000	1040000000	510000000	1730000000	784000000	1440000000	1040000000	726000000	1350000000	1195000000	1720000000	720000000	999000000	1000000000	999500000	114000000	859000000	400000000	580000000	490000000	96100000	74500000	26400000	98600000	17100000	192000000	85300000	579000000	796000000	257000000	835000000	362000000	598000000	588500000	1340000000	870000000	18300000	704000000	188000000	2060000000	787000000	1450000000	908000000	684000000
	55800000	37000000	0	55600000	46300000	166000000	375000000	102000000	344000000	255000000	580000000	522000000	84000000	494000000	508000000	804000000	383000000	218000000	307000000	345000000	20000000	49000000	40100000	517000000	44550000	31100000	10500000	16000000	51200000	28400000	0	22200000	90900000	171000000	54700000	89000000	14100000	18300000	71850000	463000000	244000000	18700000	129000000	69700000	122000000	125500000	715000000	153000000	336000000
	37700000	0	0	0	0	27400000	26500000	0	0	13250000	61000000	22000000	0	24500000	23250000	51300000	19500000	0	12300000	15900000	0	0	0	0	0	0	16400000	21600000	21300000	0	0	8200000	25000000	0	0	0	0	0	0	37900000	0	0	28900000	0	0	0	45700000	0	0
	0	0	0	0	0	0	12400000	0	14300000	6200000	9971200	17500000	10300000	9459700	10135600	30900000	24700000	0	14800000	19750000	8791900	0	0	0	0	0	0	0	0	0	0	0	0	0	0	0	0	0	0	10100000	7657000	6462100	12600000	9099100	13100000	9599550	17800000	0	7059700
	0	0	0	0	0	0	45200000	14300000	36300000	25300000	29800000	180000000	33900000	76400000	55150000	37600000	16700000	45400000	59500000	41500000	0	0	0	48000000	0	0	0	0	0	0	0	0	0	0	0	0	0	0	0	10900000	48400000	0	43400000	25300000	30600000	27950000	73800000	17700000	41600000
	0	0	0	0	0	0	0	0	0	0	0	0	0	27100000	0	34500000	0	0	19800000	9900000	0	0	0	0	0	0	0	0	0	0	0	0	20200000	0	0	0	0	0	0	0	0	0	0	0	0	0	0	0	15800000
	0	0	0	0	0	0	0	0	0	0	0	0	0	0	0	0	0	0	0	0	0	0	0	11500000	0	0	0	0	0	0	0	0	0	0	0	0	0	0	0	0	0	0	0	0	0	0	0	0	0
	347000000	305000000	366000000	776000000	356500000	566000000	676000000	676000000	1260000000	676000000	900000000	719000000	265000000	884000000	801500000	876000000	505000000	297000000	493000000	499000000	247000000	515000000	468000000	454000000	461000000	310000000	245000000	475000000	375000000	98300000	523000000	342500000	381000000	489000000	561000000	656000000	429000000	623000000	525000000	969000000	564000000	60000000	284000000	783000000	848000000	673500000	1080000000	373000000	463000000
	0	11500000	6491400	18100000	8995700	15100000	13400000	20200000	30600000	17650000	15800000	13700000	10300000	8355700	12000000	19100000	8164000	8809700	9776300	9293000	0	11000000	0	0	0	4702700	0	5968800	5238700	0	0	2351350	18900000	0	11400000	11200000	9051700	16400000	11300000	34500000	12900000	14800000	0	15100000	44300000	14950000	25900000	7577100	15300000
	231000000	320000000	347000000	752000000	333500000	359000000	243000000	296000000	537000000	327500000	543000000	308000000	171000000	361000000	334500000	354000000	198000000	208000000	159000000	203000000	117000000	240000000	279000000	285000000	259500000	287000000	355000000	526000000	305000000	278000000	104000000	296000000	605000000	486000000	431000000	149000000	509000000	571000000	497500000	678000000	502000000	0	114000000	636000000	465000000	483500000	334000000	284000000	253000000
	16100000	11600000	0	0	5800000	0	9591400	0	55600000	4795700	0	46300000	7415600	41500000	24457800	41400000	6021800	12100000	26500000	19300000	38700000	43200000	5590900	0	22145450	12900000	0	0	0	0	0	0	0	0	0	11300000	0	0	0	19300000	0	0	10500000	0	31500000	5250000	29000000	0	6752000
	114000000	136000000	10900000	97000000	105500000	224000000	101000000	61600000	160000000	130500000	247000000	34900000	50600000	119000000	84800000	101000000	48800000	30000000	78400000	63600000	15000000	56200000	0	116000000	35600000	111000000	136000000	27000000	20400000	16600000	55400000	41200000	206000000	29500000	83300000	103000000	115000000	187000000	109000000	94600000	39000000	17800000	25000000	93500000	72700000	55850000	276000000	69100000	79400000
	0	0	0	0	0	0	27100000	20600000	60800000	23850000	0	62200000	8824800	72700000	35512400	58700000	48800000	35400000	33400000	42100000	0	0	0	0	0	0	0	0	0	0	0	0	0	43900000	0	0	0	0	0	0	15700000	0	16200000	0	45200000	7850000	15700000	45800000	28000000
	0	0	0	0	0	0	0	9864700	61200000	4932350	0	0	0	0	0	0	0	0	0	0	73300000	61800000	24600000	0	43200000	0	0	0	0	0	0	0	0	0	0	27900000	0	0	0	0	30900000	0	0	0	0	0	0	0	29000000
	2930000000	1560000000	1090000000	2450000000	2005000000	2000000000	1110000000	1100000000	1780000000	1445000000	1910000000	629000000	552000000	1110000000	869500000	1140000000	555000000	666000000	478000000	610500000	2220000000	3440000000	3640000000	2700000000	3070000000	2060000000	2050000000	3040000000	1040000000	2220000000	3610000000	2140000000	1680000000	1790000000	1790000000	738000000	1590000000	2340000000	1735000000	2110000000	1450000000	307000000	281000000	1410000000	1620000000	1430000000	887000000	657000000	673000000
	56700000	36700000	0	37400000	37050000	0	0	34500000	0	0	0	0	24800000	57900000	12400000	62600000	0	31600000	0	15800000	25300000	0	60900000	67700000	43100000	0	0	0	0	0	60700000	0	58200000	0	37000000	41700000	43000000	10500000	39350000	112000000	3896800	0	0	40100000	82800000	21998400	0	0	0
	19200000	20300000	10200000	75700000	19750000	34500000	50900000	34800000	73500000	42850000	77900000	118000000	33400000	125000000	97950000	101000000	90700000	47100000	67000000	78850000	25800000	55500000	30400000	58900000	42950000	19800000	15600000	11500000	13200000	11000000	25800000	14400000	40700000	38000000	18300000	24500000	17100000	36300000	30400000	105000000	46800000	28300000	64700000	31500000	73300000	55750000	149000000	30400000	40600000
	105000000	61500000	139000000	331000000	122000000	112000000	119000000	201000000	374000000	160000000	439000000	188000000	153000000	214000000	201000000	305000000	61900000	219000000	141000000	180000000	137000000	145000000	155000000	296000000	150000000	81200000	63000000	405000000	114000000	192000000	538000000	153000000	113000000	216000000	198000000	157000000	240000000	296000000	207000000	363000000	334000000	120000000	141000000	229000000	500000000	281500000	350000000	164000000	260000000
	317000000	271000000	332000000	254000000	294000000	173000000	37000000	188000000	186000000	179500000	28400000	96500000	112000000	73400000	84950000	17500000	10900000	128000000	47300000	32400000	102000000	125000000	271000000	205000000	165000000	262000000	382000000	336000000	123000000	301000000	312000000	306500000	221000000	230000000	287000000	128000000	307000000	311000000	258500000	80800000	194000000	44000000	59000000	231000000	184000000	132400000	63000000	93000000	78700000
	26100000	28000000	6544500	67000000	27050000	54900000	49200000	68300000	115000000	61600000	192000000	71600000	31500000	64300000	67950000	77700000	37300000	96300000	30000000	57500000	100000000	223000000	153000000	233000000	188000000	17700000	0	0	27700000	0	0	0	47400000	74700000	36900000	154000000	32000000	43600000	45500000	175000000	84300000	16500000	30700000	63700000	21100000	47200000	95300000	53300000	76300000
	0	0	34300000	72400000	17150000	0	8825100	26000000	0	4412550	0	11100000	0	0	0	13300000	0	0	8445300	4222650	43800000	31600000	0	0	15800000	15900000	0	54100000	30200000	0	62200000	23050000	0	22000000	37100000	0	32300000	0	11000000	0	0	0	0	0	0	0	0	0	23800000
	0	0	0	0	0	0	14900000	0	24700000	7450000	0	17500000	0	14100000	7050000	27200000	0	9480500	29900000	18340250	0	0	0	0	0	0	0	0	0	0	0	0	12900000	15800000	7177300	12400000	0	0	9788650	45400000	24200000	0	0	0	0	0	62800000	0	19100000
	0	0	0	0	0	0	0	0	0	0	0	0	0	0	0	0	0	0	0	0	0	0	0	25500000	0	0	0	0	0	0	0	0	0	0	0	0	0	0	0	0	0	0	0	0	0	0	0	0	0
	0	38600000	18200000	31900000	25050000	46000000	5784800	18900000	0	12342400	19200000	0	5462200	3890500	4676350	0	0	0	0	0	0	62000000	0	0	0	31900000	0	32600000	0	0	43300000	15950000	36700000	5513700	31000000	4621900	0	0	5067800	37700000	32900000	5449300	4010200	48700000	27100000	30000000	0	10400000	11500000
	0	0	0	0	0	0	0	0	0	0	0	10500000	0	0	0	0	0	0	0	0	0	0	0	0	0	0	7445500	0	0	0	0	0	0	31500000	0	0	0	0	0	0	7069400	0	0	0	0	0	0	0	0
	542000000	574000000	208000000	537000000	539500000	1210000000	854000000	475000000	665000000	759500000	815000000	770000000	389000000	512000000	641000000	747000000	490000000	292000000	343000000	416500000	223000000	1310000000	436000000	855000000	645500000	409000000	350000000	179000000	101000000	265000000	418000000	307500000	795000000	589000000	416000000	452000000	388000000	809000000	520500000	797000000	663000000	58000000	195000000	824000000	788000000	725500000	634000000	396000000	348000000
	45900000	39800000	53700000	38300000	42850000	39000000	53300000	177000000	228000000	115150000	204000000	85700000	92400000	91200000	91800000	142000000	36500000	111000000	96400000	103700000	0	0	20700000	225000000	10350000	62500000	32800000	84400000	19300000	78700000	95500000	70600000	70700000	106000000	122000000	187000000	147000000	192000000	134500000	301000000	165000000	50700000	101000000	283000000	274000000	219500000	464000000	110000000	203000000
	32300000	17800000	0	0	8900000	9372200	8817600	22300000	46600000	15836100	77100000	30200000	0	0	15100000	39500000	24000000	0	0	12000000	0	60800000	0	0	0	0	0	0	0	14800000	0	0	39800000	29400000	17600000	0	37300000	0	23500000	55100000	26700000	0	0	10700000	0	5350000	45800000	14900000	11500000
	31100000	77500000	153000000	148000000	112750000	165000000	239000000	205000000	253000000	222000000	129000000	370000000	251000000	342000000	296500000	350000000	272000000	195000000	191000000	233500000	0	79200000	75100000	321000000	77150000	62000000	143000000	74800000	32000000	178000000	159000000	108900000	180000000	77000000	142000000	209000000	169000000	308000000	174500000	296000000	177000000	9564800	82800000	244000000	372000000	210500000	318000000	145000000	230000000
	53400000	206000000	17100000	78400000	65900000	71800000	104000000	216000000	102000000	103000000	173000000	193000000	131000000	117000000	152000000	127000000	111000000	87400000	27100000	99200000	0	72700000	0	439000000	36350000	0	46900000	34400000	53600000	74900000	75600000	50250000	215000000	16200000	92300000	47400000	15100000	18500000	32950000	152000000	98500000	0	15900000	118000000	116000000	107250000	267000000	91100000	122000000
	12800000	20100000	0	15300000	14050000	15600000	65200000	71500000	77500000	68350000	40400000	64900000	41800000	56900000	49350000	72400000	57200000	66700000	63000000	64850000	0	0	0	15000000	0	20700000	0	3752400	7388000	7369900	20700000	7378950	61300000	26900000	24800000	18500000	12600000	62000000	25850000	110000000	53800000	20000000	33200000	75300000	121000000	64550000	131000000	33300000	11700000
	0	0	0	0	0	0	0	0	0	0	0	30100000	0	0	0	46500000	0	0	0	0	0	0	0	0	0	0	0	0	0	0	0	0	0	0	0	0	0	0	0	0	0	0	0	0	0	0	0	0	0
	3850000000	1410000000	874000000	3990000000	2630000000	2980000000	1200000000	2280000000	8870000000	2630000000	11500000000	2680000000	2320000000	2340000000	2510000000	3260000000	1630000000	4260000000	3610000000	3435000000	7170000000	9200000000	13900000000	37300000000	11550000000	1600000000	752000000	937000000	3210000000	267000000	967000000	952000000	2150000000	1570000000	1690000000	9080000000	3060000000	1540000000	1920000000	1740000000	3000000000	92300000	3180000000	1840000000	1280000000	1790000000	5410000000	2720000000	1760000000
	121000000	0	0	0	0	76700000	0	24800000	0	12400000	21000000	0	0	0	0	0	0	0	0	0	144000000	99100000	105000000	0	102050000	97700000	0	0	0	20200000	0	0	0	0	30300000	0	66800000	0	0	0	0	0	0	0	0	0	0	0	0
	0	0	0	0	0	0	15000000	0	0	0	0	59000000	8885000	28400000	18642500	0	43300000	4005200	0	2002600	8229100	35500000	0	0	4114550	0	0	0	0	0	0	0	0	0	0	0	0	0	0	0	0	0	22400000	0	0	0	0	0	15300000
	367000000	380000000	106000000	260000000	313500000	61500000	147000000	51000000	90200000	75850000	196000000	226000000	85500000	223000000	209500000	214000000	200000000	145000000	126000000	172500000	509000000	910000000	221000000	64400000	365000000	318000000	173000000	204000000	155000000	227000000	187000000	195500000	149000000	49300000	282000000	43000000	175000000	295000000	162000000	122000000	135000000	0	76300000	122000000	106000000	114000000	127000000	90000000	177000000
	0	0	0	0	0	0	0	0	0	0	12800000	0	0	0	0	0	0	0	8180700	0	0	0	0	0	0	0	0	0	0	0	0	0	0	0	0	0	7842500	0	0	10600000	0	0	0	0	0	0	14500000	0	0
	5900200	0	0	0	0	6404100	0	0	0	0	0	0	0	0	0	0	0	0	0	0	0	11200000	0	0	0	0	0	0	0	0	0	0	0	3776700	0	0	0	0	0	0	0	0	0	0	0	0	0	0	0
	0	0	0	0	0	0	0	7135200	0	0	0	0	0	0	0	0	0	0	0	0	0	15800000	16500000	0	7900000	0	0	0	0	0	0	0	0	0	0	0	0	0	0	0	0	0	0	0	0	0	0	0	0
	0	0	0	0	0	3448900	0	0	0	0	8993400	0	0	84400000	4496700	80600000	53200000	28200000	50900000	52050000	0	17200000	0	16400000	8200000	0	0	0	0	0	0	0	0	0	0	9704200	0	0	0	47600000	57400000	0	30700000	0	20800000	25750000	108000000	51600000	33000000
	0	0	0	0	0	0	0	0	0	0	0	0	0	0	0	0	0	0	0	0	0	23300000	0	0	0	0	0	0	0	0	0	0	0	0	0	0	0	0	0	0	0	0	0	0	0	0	0	0	0
	0	0	0	0	0	0	0	0	0	0	0	0	0	0	0	0	0	0	0	0	0	100000000	0	70500000	35250000	38300000	0	0	0	0	0	0	12500000	57000000	0	0	0	0	0	0	0	0	0	0	0	0	0	0	0
	0	0	0	0	0	0	0	0	18800000	0	0	4697000	9404400	18100000	7050700	0	0	10100000	0	0	0	21700000	0	0	0	0	0	0	0	0	0	0	26200000	10600000	11800000	11800000	0	0	11200000	35100000	18300000	0	11000000	0	0	5500000	24500000	15100000	0
	0	0	0	24300000	0	0	0	15100000	30500000	7550000	0	0	12600000	10700000	5350000	0	0	12300000	0	0	0	94500000	71500000	123000000	83000000	0	0	0	0	0	0	0	0	8347400	16700000	22200000	25800000	0	12523700	15300000	10800000	0	0	37600000	28900000	13050000	0	0	0
	0	0	0	0	0	0	0	0	0	0	0	0	0	0	0	0	0	0	0	0	0	0	0	0	0	0	0	0	0	0	0	0	0	0	0	0	0	0	0	0	0	0	0	0	0	0	0	0	0
	31600000	0	0	0	0	0	0	0	13600000	0	0	17000000	106000000	13300000	15150000	0	0	132000000	81900000	40950000	32100000	312000000	171000000	400000000	241500000	0	36700000	0	0	25800000	0	0	0	0	5924200	32800000	0	0	0	0	9089600	0	0	0	40400000	0	0	104000000	105000000
	0	13700000	0	0	0	0	0	0	0	0	0	0	0	0	0	0	0	0	0	0	75700000	65100000	58400000	64200000	64650000	0	0	0	0	0	0	0	0	0	0	0	0	0	0	0	0	0	0	0	0	0	0	0	0
	0	27300000	0	0	0	0	11600000	0	0	0	14000000	4920200	0	0	2460100	0	7961200	0	0	0	0	111000000	0	37700000	18850000	0	0	0	0	0	4036000	0	0	0	0	0	0	0	0	0	0	0	0	0	0	0	0	0	0
	0	0	0	0	0	0	0	0	0	0	0	0	0	0	0	0	0	0	0	0	0	34200000	60800000	0	17100000	0	0	0	0	0	0	0	6779200	0	0	0	0	0	0	0	0	0	0	0	0	0	0	0	0
	0	0	0	38000000	0	0	0	0	0	0	0	0	0	0	0	0	0	0	0	0	24400000	0	0	0	0	0	0	29200000	0	0	0	0	0	0	37800000	0	0	0	0	0	0	0	0	0	0	0	0	0	0
	0	0	0	0	0	0	0	0	0	0	0	0	0	0	0	0	0	0	0	0	51600000	23900000	0	0	11950000	0	0	0	0	0	0	0	0	0	0	0	0	0	0	0	0	0	0	0	0	0	0	0	0
	0	7523200	0	0	0	0	8397000	0	31100000	4198500	16100000	18700000	0	0	8050000	0	5661300	0	0	0	0	24200000	6552100	90600000	15376050	0	0	0	0	0	0	0	6581600	0	0	6288300	8727800	0	3144150	0	0	0	0	0	0	0	0	0	0
	0	0	0	0	0	0	0	0	0	0	0	0	0	0	0	0	0	0	0	0	34400000	6184800	0	0	3092400	0	0	0	0	0	0	0	0	0	0	0	0	0	0	0	0	0	0	0	0	0	0	0	0
	0	0	0	0	0	0	0	0	0	0	0	0	0	10600000	0	0	0	0	0	0	0	0	0	0	0	0	0	0	0	0	0	0	0	0	0	0	0	0	0	0	0	0	0	0	0	0	0	0	0
	0	0	5905800	0	0	12200000	0	0	27300000	6100000	0	0	0	0	0	0	0	0	0	0	0	0	0	0	0	0	21500000	28400000	0	12300000	46400000	16900000	0	0	6229200	0	0	0	0	0	19500000	0	0	0	0	0	0	0	16900000
	44700000	17700000	0	28000000	22850000	25100000	0	0	34800000	12550000	134000000	40000000	18000000	135000000	87000000	194000000	32800000	57000000	94500000	75750000	160000000	115000000	0	123000000	119000000	40000000	0	51600000	0	22200000	82300000	31100000	29400000	25000000	0	18700000	0	0	9350000	162000000	34500000	0	27900000	68800000	67700000	51100000	96000000	88800000	80000000
	0	5534400	0	8002700	2767200	14500000	77200000	41500000	147000000	59350000	94000000	55600000	34500000	119000000	74800000	129000000	22300000	21900000	79100000	50700000	14800000	25900000	42300000	64800000	34100000	0	0	0	0	0	0	0	20300000	107000000	11500000	54900000	16500000	14200000	18400000	170000000	198000000	56100000	61200000	45000000	182000000	115600000	213000000	88900000	107000000
	74800000	27600000	79700000	121000000	77250000	182000000	108000000	88900000	160000000	134000000	111000000	33900000	49500000	73400000	61450000	169000000	0	77400000	74500000	75950000	162000000	325000000	223000000	273000000	248000000	124000000	16500000	78700000	60700000	136000000	133000000	101350000	228000000	103000000	183000000	106000000	105000000	91300000	105500000	271000000	136000000	10400000	96600000	120000000	142000000	128000000	103000000	86900000	83900000
	0	0	0	14400000	0	26200000	0	25800000	83500000	26000000	100000000	22600000	22000000	97000000	59800000	136000000	43400000	53500000	76200000	64850000	135000000	52000000	32500000	62900000	57450000	8656600	14100000	0	6134300	0	0	3067150	39700000	59100000	23400000	37300000	12700000	22900000	30350000	186000000	36800000	45200000	58300000	48700000	125000000	53500000	97200000	93500000	36300000
	29900000	11500000	0	23500000	17500000	0	50100000	19000000	77800000	34550000	25700000	33100000	22900000	96000000	29400000	75800000	31300000	35800000	106000000	55800000	139000000	52200000	61400000	0	56800000	31700000	13000000	53600000	0	0	42900000	22350000	48600000	26700000	0	31000000	0	21400000	24050000	116000000	43000000	26000000	99200000	28900000	61000000	52000000	141000000	14500000	0
	0	0	0	0	0	9539200	0	15000000	36200000	12269600	0	22000000	27700000	61800000	24850000	3650000	5917600	10600000	63200000	8258800	26100000	31000000	89000000	19700000	28550000	0	8475600	0	0	0	0	0	0	38400000	7667800	26400000	8297200	11200000	9748600	34200000	46300000	25100000	81600000	31200000	65900000	40250000	97800000	49200000	32400000
	0	5595200	30400000	29100000	17347600	17700000	82500000	27400000	181000000	54950000	50500000	88800000	74300000	130000000	81550000	102000000	58600000	79400000	111000000	90700000	28400000	125000000	18400000	150000000	76700000	0	9698500	12000000	5642700	25500000	0	7670600	41600000	79100000	23300000	107000000	52100000	22300000	46850000	230000000	172000000	20300000	135000000	81600000	230000000	153500000	222000000	127000000	77600000
	0	0	0	0	0	0	0	0	0	0	0	16500000	0	25200000	8250000	10400000	0	0	7134000	3567000	0	0	0	0	0	0	0	0	0	0	0	0	0	0	0	0	0	0	0	0	0	0	0	0	0	0	18700000	6901500	0
	0	4304300	0	0	0	0	0	22300000	0	0	9420900	15100000	0	0	4710450	20600000	0	0	0	0	0	0	0	0	0	0	0	13100000	0	3898200	0	0	5654300	0	0	0	0	0	0	12400000	0	0	0	8454100	0	0	0	0	10700000
	0	0	6861800	6181200	3090600	0	0	0	0	0	0	0	0	0	0	19900000	0	0	0	0	0	0	0	0	0	12300000	0	9088300	4567600	9246300	0	6827950	18200000	0	0	0	0	0	0	0	0	0	0	0	0	0	22700000	9774500	0
	0	0	10200000	0	0	0	0	14800000	35300000	7400000	0	10600000	9514200	9819700	9666950	13000000	0	0	0	0	0	0	143000000	0	0	0	0	0	10900000	15600000	19400000	5450000	25600000	18400000	15300000	0	17900000	18600000	18150000	21900000	11400000	8819500	0	8390800	13700000	10109750	14900000	0	7311500
	0	0	60900000	85700000	30450000	0	0	24300000	43600000	12150000	34000000	25800000	0	19500000	22650000	57400000	0	0	33900000	16950000	0	0	124000000	63900000	31950000	0	17700000	108000000	9494100	10100000	86900000	13900000	0	0	0	58100000	0	0	0	0	0	0	0	0	0	0	0	11900000	0
	36000000	51100000	39600000	68800000	45350000	38500000	35300000	58100000	55800000	47150000	48400000	37000000	39600000	0	38300000	32200000	26300000	0	27800000	27050000	0	111000000	0	77000000	38500000	29200000	17500000	41500000	63500000	39400000	43600000	40450000	36000000	42500000	60300000	68200000	65000000	94300000	62650000	54200000	52900000	0	29800000	73700000	0	41350000	46700000	35800000	28700000
	0	0	10700000	0	0	16500000	0	31800000	0	8250000	14700000	0	9179400	0	4589700	13900000	0	8803000	0	4401500	0	0	0	0	0	35200000	20200000	12700000	3035000	5645200	0	9172600	148000000	0	3098800	6749000	7046400	0	4923900	158000000	4730500	0	23000000	8008800	0	6369650	49000000	0	0
	0	0	0	0	0	0	14000000	0	0	0	0	8723700	41600000	55700000	25161850	38400000	26400000	31100000	36200000	33650000	0	0	0	0	0	0	0	0	0	0	0	0	0	0	0	19100000	0	0	0	32200000	36000000	0	38400000	0	0	16100000	41300000	18400000	62500000
	0	0	0	0	0	0	193000000	74200000	165000000	119600000	108000000	374000000	134000000	266000000	200000000	320000000	331000000	203000000	152000000	261500000	0	0	0	0	0	0	0	0	0	0	0	0	0	45000000	0	186000000	0	0	0	19600000	131000000	0	215000000	19500000	242000000	75300000	288000000	85400000	109000000
	0	12200000	8844000	15200000	10522000	0	17200000	0	23200000	8600000	9882100	26400000	16600000	15700000	16150000	17000000	18300000	17100000	0	17050000	0	0	0	0	0	0	10400000	0	14100000	0	0	0	16800000	0	0	20500000	0	0	0	28600000	14800000	0	24200000	0	23300000	19050000	28400000	12600000	13700000
	61300000	63700000	45200000	238000000	62500000	61200000	97600000	164000000	313000000	130800000	184000000	191000000	149000000	264000000	187500000	338000000	161000000	141000000	103000000	151000000	0	38200000	56600000	95500000	47400000	28200000	42500000	21000000	43500000	32600000	141000000	37550000	156000000	148000000	132000000	138000000	78600000	119000000	135000000	364000000	227000000	42600000	135000000	132000000	239000000	181000000	263000000	126000000	158000000
	57000000	35800000	0	32500000	34150000	78900000	28400000	0	81800000	53650000	121000000	0	0	0	0	101000000	18200000	46700000	0	32450000	0	0	0	144000000	0	0	0	0	35200000	15100000	0	0	54400000	88600000	46200000	67200000	0	0	50300000	52800000	109000000	0	0	53600000	79200000	53200000	112000000	48500000	57600000
	0	0	0	0	0	0	0	0	0	0	0	0	0	0	0	0	0	0	0	0	0	0	0	0	0	0	0	0	0	0	0	0	0	0	0	0	0	0	0	0	0	0	0	0	0	0	0	0	0
	0	0	0	0	0	0	0	0	0	0	15900000	25500000	0	30600000	20700000	0	0	17600000	20700000	8800000	0	61400000	0	0	0	0	0	0	0	0	0	0	0	0	0	0	0	0	0	0	0	0	0	0	0	0	0	14100000	7361700
	11500000	29800000	21500000	100000000	25650000	46700000	44900000	74000000	101000000	60350000	29000000	101000000	59800000	132000000	80400000	50700000	50900000	68200000	73100000	59550000	0	0	0	15700000	0	19100000	0	16200000	25100000	12200000	0	14200000	80800000	92500000	67800000	55400000	42500000	88700000	74300000	118000000	94400000	0	62300000	115000000	91300000	92850000	130000000	48200000	91900000
	0	0	0	7477400	0	0	5016800	0	0	0	0	0	0	0	0	0	0	6460100	3876300	1938150	0	0	0	0	0	0	0	0	0	0	0	0	0	5793300	0	0	6202700	0	0	0	0	0	0	0	13200000	0	0	7311500	4772300
	0	0	19200000	0	0	0	0	0	0	0	0	0	0	0	0	0	0	0	0	0	0	0	0	0	0	0	0	19900000	0	19600000	0	0	0	0	0	0	0	0	0	0	0	0	21300000	0	0	0	0	0	0
	0	0	0	0	0	0	0	0	14300000	0	20400000	13200000	0	9705700	11452850	13100000	8637300	0	0	4318650	0	0	0	0	0	0	0	0	0	0	0	0	0	0	0	0	0	0	0	0	11900000	0	0	0	0	0	22400000	11300000	9003400
	0	0	0	0	0	0	0	0	4818400	0	5418400	11500000	4185300	0	4801850	6707700	0	0	0	0	0	71200000	0	0	0	0	0	0	0	0	0	0	0	12000000	0	0	0	24700000	0	7816100	0	0	0	0	0	0	0	0	0
	0	0	0	8022300	0	0	0	0	0	0	0	0	0	0	0	16700000	0	0	0	0	0	0	0	0	0	24800000	6185400	0	0	0	0	0	0	0	9240800	0	0	0	0	13100000	0	0	0	0	0	0	0	0	0
	16600000	10200000	0	0	5100000	20900000	0	12100000	12500000	12300000	14600000	0	0	0	0	0	0	0	0	0	0	0	10300000	0	0	12200000	0	14200000	0	0	11900000	5950000	22600000	12600000	0	9539000	17400000	0	11069500	0	0	0	0	0	0	0	8994700	0	0
	0	0	0	0	0	0	0	0	0	0	0	0	0	0	0	0	0	0	0	0	0	0	18900000	0	0	0	0	0	0	0	0	0	0	0	7657300	0	0	0	0	0	0	0	0	0	0	0	0	0	0
	0	13500000	0	0	0	0	0	0	0	0	0	0	0	0	0	0	0	32000000	20300000	10150000	58200000	348000000	278000000	40000000	168100000	19300000	0	0	0	0	22500000	0	0	0	0	0	0	0	0	0	0	0	16400000	0	0	0	0	0	0
	0	0	0	0	0	0	0	0	0	0	0	0	0	0	0	0	0	0	0	0	0	27000000	0	0	0	0	0	0	0	0	0	0	0	0	0	0	0	0	0	0	0	0	0	0	0	0	0	0	0
	0	0	0	0	0	0	0	0	0	0	12100000	0	0	0	0	0	0	0	0	0	0	8189600	63600000	36300000	22244800	0	0	0	0	0	0	0	0	0	0	0	0	0	0	0	0	0	0	0	0	0	0	0	0
	0	0	0	0	0	0	0	0	0	0	0	0	0	0	0	0	0	0	0	0	0	43400000	25900000	21500000	23700000	0	0	0	0	0	0	0	0	0	0	0	0	0	0	0	0	0	0	0	0	0	0	0	0
	0	0	0	0	0	0	0	0	0	0	0	0	0	0	0	0	0	0	0	0	0	0	0	0	0	0	0	0	0	0	0	0	0	0	0	0	0	0	0	0	0	0	0	0	0	0	0	0	0
	19800000	20300000	0	28600000	20050000	0	0	0	0	0	0	0	0	0	0	0	0	0	0	0	0	11800000	66000000	20900000	16350000	39400000	10400000	16600000	0	17300000	33200000	16950000	24600000	0	23400000	0	0	0	0	0	0	0	0	0	0	0	0	0	0
	0	0	0	0	0	0	0	0	0	0	0	0	0	0	0	0	0	0	0	0	0	41800000	0	42200000	20900000	0	0	0	0	0	0	0	0	0	0	0	0	0	0	0	0	0	0	0	0	0	0	0	0
	0	0	0	0	0	0	0	0	0	0	0	0	0	0	0	0	0	0	0	0	0	0	0	0	0	0	0	0	0	0	0	0	0	0	0	0	0	0	0	0	0	0	0	0	0	0	0	0	0
	0	0	0	0	0	0	0	0	86200000	0	0	0	0	13800000	0	0	0	0	0	0	0	0	0	73300000	0	0	0	0	0	0	0	0	0	0	0	15200000	0	0	0	0	22600000	0	0	0	0	0	0	0	0
	0	0	0	0	0	0	0	0	0	0	0	0	0	0	0	0	0	0	0	0	0	0	0	0	0	0	0	0	0	0	0	0	0	0	0	0	0	0	0	0	0	0	0	0	0	0	0	0	0
	0	24700000	0	13200000	6600000	0	0	0	16500000	0	0	0	0	0	0	0	0	0	0	0	234000000	86500000	228000000	26900000	157250000	0	0	30200000	0	28300000	27300000	13650000	0	0	12200000	0	0	0	0	14300000	0	0	0	0	0	0	0	0	0
	0	17600000	10600000	36200000	14100000	0	35500000	18300000	28200000	23250000	0	26700000	12600000	17500000	15050000	0	0	11100000	8817800	4408900	34100000	125000000	85800000	105000000	95400000	0	25400000	0	19000000	14700000	16400000	15550000	0	26300000	25100000	0	21000000	20600000	20800000	0	24300000	0	0	19400000	12600000	6300000	0	10400000	11900000
	0	0	0	0	0	0	0	0	13400000	0	0	0	0	0	0	0	0	0	0	0	0	0	0	61600000	0	0	0	0	0	0	0	0	0	0	0	0	0	0	0	0	0	0	0	0	0	0	0	0	0
	10000000	69100000	0	42200000	26100000	0	73000000	0	71400000	35700000	17600000	55000000	0	0	8800000	0	8754300	0	6957100	3478550	27100000	390000000	139000000	720000000	264500000	0	11400000	30600000	0	29500000	64900000	20450000	0	10900000	11200000	0	62600000	9053300	9976650	0	0	0	0	16600000	0	0	0	0	0
	0	0	0	0	0	0	15000000	19100000	0	7500000	22800000	0	0	0	0	30200000	18600000	0	0	9300000	0	0	0	0	0	0	0	0	0	0	0	0	0	0	0	0	0	0	0	35100000	0	0	0	0	0	0	0	0	0
	0	0	0	0	0	0	14400000	0	0	0	9455300	32100000	0	19900000	14677650	35200000	0	0	0	0	0	0	0	0	0	0	0	0	0	0	0	0	0	0	0	11500000	0	0	0	13400000	0	0	13900000	0	0	0	32300000	0	0
	0	0	0	0	0	0	0	0	0	0	0	0	0	0	0	0	0	0	0	0	0	44200000	0	62400000	22100000	0	0	0	0	0	0	0	0	0	0	0	0	0	0	0	0	0	0	0	0	0	0	0	0
	0	0	0	0	0	0	0	0	0	0	0	0	0	0	0	0	0	0	0	0	0	0	0	0	0	0	0	0	0	0	0	0	0	0	0	0	0	0	0	0	0	0	0	0	0	0	0	0	0
	0	70400000	25500000	62800000	44150000	0	0	0	0	0	0	0	0	0	0	0	0	0	0	0	74300000	201000000	246000000	316000000	223500000	69200000	0	38500000	47400000	26000000	42900000	40700000	0	0	13600000	0	0	30700000	0	0	0	0	0	7526200	0	0	0	0	0
	182000000	83000000	25300000	64000000	73500000	189000000	196000000	135000000	148000000	168500000	337000000	131000000	71300000	61700000	101150000	388000000	88100000	110000000	71200000	99050000	0	0	0	0	0	48200000	63300000	93800000	82900000	62600000	96400000	73100000	153000000	159000000	65600000	97100000	77100000	133000000	115050000	228000000	180000000	0	71900000	188000000	259000000	184000000	608000000	133000000	115000000
	58500000	29900000	50800000	81800000	54650000	47000000	76800000	127000000	198000000	101900000	95900000	46800000	209000000	181000000	138450000	163000000	70200000	236000000	115000000	139000000	18700000	59200000	113000000	135000000	86100000	29700000	46700000	73900000	22000000	119000000	133000000	60300000	73100000	121000000	93800000	82100000	90800000	214000000	92300000	220000000	317000000	0	79100000	169000000	212000000	190500000	379000000	158000000	140000000
	11000000	14700000	0	0	5500000	36600000	19200000	54300000	0	27900000	53900000	50400000	86000000	120000000	69950000	42900000	50800000	73900000	38600000	46850000	0	9179700	0	0	0	7249900	0	0	9040500	8073900	0	3624950	81500000	61300000	0	45400000	0	62700000	53350000	149000000	93200000	8611700	97800000	70600000	67400000	81900000	263000000	111000000	81000000
	101000000	76000000	35400000	0	55700000	73900000	13200000	94600000	82600000	78250000	102000000	36600000	25800000	41500000	39050000	57100000	10300000	130000000	84200000	70650000	0	57200000	38200000	57200000	47700000	159000000	41200000	67700000	36900000	42100000	0	41650000	217000000	35200000	49900000	27100000	73200000	0	42550000	272000000	129000000	71800000	44400000	128000000	88000000	108000000	377000000	40200000	82200000
	3510000000	1510000000	2580000000	3170000000	2875000000	2830000000	2110000000	1760000000	2730000000	2420000000	2560000000	2660000000	1590000000	2280000000	2420000000	3970000000	1880000000	1710000000	2090000000	1985000000	3170000000	2500000000	3150000000	2970000000	3060000000	2800000000	2300000000	6400000000	2130000000	3740000000	5430000000	3270000000	2330000000	2810000000	3240000000	1810000000	2800000000	3320000000	2805000000	3820000000	2990000000	267000000	948000000	2890000000	2960000000	2925000000	3360000000	2360000000	2520000000
	35100000	0	99500000	55300000	45200000	0	39400000	28000000	15600000	21800000	9391300	66800000	0	0	4695650	19800000	32300000	29500000	30900000	30200000	37700000	16600000	0	84000000	27150000	92100000	58600000	44600000	22900000	97900000	291000000	75350000	43500000	17200000	0	0	38200000	59900000	27700000	10300000	19600000	0	22800000	13900000	17400000	15650000	65800000	0	9710300
	0	0	0	0	0	0	0	0	0	0	0	0	0	0	0	0	0	0	0	0	0	0	0	0	0	0	0	0	0	0	0	0	0	0	0	0	0	0	0	0	9579500	0	0	0	0	0	0	0	0
	0	0	0	12100000	0	0	0	0	16400000	0	26800000	0	0	7564600	3782300	16700000	0	0	18600000	8350000	18200000	59300000	30700000	89500000	45000000	0	0	5365700	0	0	0	0	16500000	0	0	16900000	0	0	0	23900000	12500000	0	15700000	0	0	6250000	0	0	0
	0	0	0	0	0	0	0	0	0	0	0	0	0	0	0	0	0	0	9625900	0	0	0	0	0	0	0	0	0	0	0	0	0	0	0	0	0	0	0	0	0	0	0	0	0	15800000	0	0	0	0
	0	0	0	0	0	0	0	0	0	0	0	0	0	0	0	0	0	0	0	0	0	0	0	23000000	0	0	0	0	0	0	0	0	0	12200000	0	0	0	0	0	0	0	0	0	0	0	0	0	3759600	0
	0	9651600	0	0	0	0	0	0	0	0	0	0	0	0	0	0	0	0	0	0	188000000	150000000	93600000	204000000	169000000	0	0	0	0	0	0	0	0	0	0	0	0	0	0	0	0	0	0	0	0	0	0	0	0
	0	0	0	0	0	0	0	0	0	0	0	0	0	0	0	0	0	0	0	0	64000000	19400000	0	0	9700000	0	0	0	4803000	0	0	0	0	0	0	0	0	0	0	0	0	0	0	0	0	0	0	0	0
	0	0	0	0	0	0	0	0	0	0	0	0	0	0	0	0	0	0	0	0	0	0	0	0	0	0	0	0	0	0	0	0	0	0	0	0	0	0	0	0	0	0	0	0	0	0	0	0	0
	0	0	0	0	0	0	0	0	0	0	0	0	0	0	0	0	0	0	0	0	0	29100000	28800000	0	14400000	0	0	0	0	0	0	0	0	0	0	0	0	0	0	0	0	0	0	0	0	0	0	0	0
	0	0	0	0	0	0	0	0	0	0	0	0	0	0	0	0	0	0	0	0	0	0	0	0	0	0	0	0	0	0	0	0	4281700	0	0	0	0	0	0	0	0	0	0	0	0	0	0	0	0
	0	0	0	0	0	0	18300000	0	19200000	9150000	6126500	25000000	0	7504000	6815250	7012900	24200000	0	0	3506450	29700000	54100000	35200000	0	32450000	0	0	0	0	0	0	0	0	0	0	0	0	0	0	8764600	13500000	0	0	0	0	0	0	0	0
	0	0	0	0	0	0	0	0	18900000	0	7069900	9333300	0	33400000	8201600	11300000	0	10600000	0	5300000	24600000	32900000	34100000	17100000	28750000	20600000	9080800	22100000	7384800	0	15700000	12390400	0	0	13200000	0	0	6528900	0	17700000	0	0	7308800	0	0	0	0	10900000	7826300
	85200000	3503400	0	21000000	12251700	148000000	0	0	0	0	54900000	0	0	0	0	37900000	28200000	0	0	14100000	6726600	105000000	21900000	24500000	23200000	40300000	46200000	11600000	6553500	0	0	9076750	137000000	0	9200600	0	6497200	0	3248600	99500000	0	0	0	0	0	0	0	0	0
	0	0	0	0	0	0	0	0	0	0	0	0	0	0	0	0	0	0	0	0	0	0	0	0	0	0	0	0	0	0	0	0	0	0	0	0	0	0	0	0	0	0	0	0	0	0	0	0	0
	0	0	0	0	0	0	0	0	0	0	0	0	0	3428800	0	0	0	0	0	0	95100000	0	76600000	0	38300000	0	0	0	0	0	0	0	0	0	4741300	0	0	0	0	0	0	0	0	0	0	0	0	0	0
	0	0	15900000	17000000	7950000	13400000	0	0	0	0	0	0	0	0	0	10300000	0	0	0	0	0	0	0	0	0	0	0	0	0	15600000	0	0	0	11500000	12000000	0	15600000	13300000	11750000	0	0	0	0	0	0	0	8765000	0	0
	0	0	0	0	0	0	0	0	0	0	0	0	0	0	0	0	0	5308600	0	0	0	0	0	0	0	0	0	0	0	0	0	0	0	0	0	0	0	8916200	0	0	0	0	0	0	0	0	0	0	0
	20500000	31600000	23100000	51700000	27350000	64400000	70100000	22900000	72200000	67250000	70400000	41400000	0	21000000	31200000	100000000	28500000	0	20000000	24250000	25500000	59300000	43700000	40400000	42050000	24800000	0	31300000	25000000	35800000	0	24900000	39900000	25000000	19000000	24800000	42200000	92800000	32450000	148000000	35800000	0	0	49300000	56400000	42550000	121000000	20500000	0
	23900000	0	0	33400000	11950000	49200000	0	17000000	70600000	33100000	103000000	0	12000000	50500000	31250000	46400000	0	16800000	32000000	24400000	0	0	0	17500000	0	0	15200000	11100000	6117600	7764600	22200000	9432300	74600000	29200000	26800000	14800000	30700000	33500000	29950000	45000000	35100000	0	10900000	21500000	68800000	28300000	41200000	14300000	19200000
	0	0	0	6616100	0	0	0	4771800	12900000	2385900	14500000	7685200	17800000	0	11092600	0	0	5526300	0	0	15500000	67700000	45800000	158000000	56750000	0	0	0	2573400	0	0	0	6708200	3728300	6886700	15800000	0	6103400	6405800	10800000	6694500	5195200	0	5015100	8259600	5944850	13700000	5436000	6606800
	1130000000	1170000000	1010000000	3440000000	1150000000	1440000000	1780000000	1400000000	3280000000	1610000000	1510000000	1730000000	1020000000	2830000000	1620000000	1730000000	1140000000	1080000000	1450000000	1295000000	574000000	2230000000	1510000000	2550000000	1870000000	866000000	1560000000	2000000000	670000000	449000000	1950000000	1213000000	1290000000	2360000000	1460000000	1110000000	1200000000	1620000000	1375000000	1680000000	2390000000	78500000	626000000	1300000000	1760000000	1490000000	1360000000	1240000000	1560000000
	549000000	602000000	971000000	502000000	575500000	357000000	335000000	453000000	376000000	366500000	308000000	247000000	390000000	277000000	292500000	279000000	125000000	207000000	104000000	166000000	13900000	26200000	124000000	108000000	67100000	852000000	619000000	525000000	484000000	825000000	514000000	572000000	525000000	234000000	244000000	633000000	588000000	394000000	459500000	472000000	186000000	22600000	133000000	396000000	204000000	195000000	315000000	121000000	155000000
	52900000	0	0	0	0	0	0	0	0	0	44300000	27700000	0	0	13850000	0	0	16600000	20700000	8300000	770000000	209000000	400000000	475000000	437500000	0	0	12100000	0	7722100	0	0	0	0	9325600	24800000	11100000	0	4662800	0	0	0	18000000	0	0	0	31100000	0	0
	136000000	0	57700000	197000000	96850000	322000000	0	364000000	577000000	343000000	460000000	0	287000000	277000000	282000000	615000000	0	516000000	321000000	418500000	297000000	0	1310000000	4030000000	803500000	0	0	26500000	0	69600000	0	0	606000000	0	149000000	415000000	407000000	0	278000000	1470000000	0	30500000	525000000	617000000	23300000	277750000	2370000000	0	167000000
	0	0	0	0	0	0	0	0	0	0	0	0	0	0	0	0	0	0	0	0	0	0	0	259000000	0	0	0	0	0	0	0	0	0	0	0	0	0	0	0	0	0	0	0	0	0	0	0	0	0
	0	0	0	0	0	0	0	0	0	0	37400000	0	0	0	0	0	0	0	0	0	0	0	0	109000000	0	0	0	0	0	0	0	0	0	0	0	0	0	0	0	0	0	0	0	0	0	0	0	0	0
	237000000	284000000	184000000	579000000	260500000	181000000	692000000	626000000	625000000	625500000	640000000	810000000	384000000	846000000	725000000	963000000	464000000	767000000	483000000	625000000	200000000	536000000	33300000	209000000	204500000	207000000	82300000	231000000	68900000	65000000	166000000	124150000	427000000	1040000000	333000000	479000000	437000000	146000000	432000000	910000000	1240000000	0	306000000	784000000	545000000	664500000	627000000	775000000	894000000
	0	0	0	28400000	0	51200000	144000000	19900000	21600000	36400000	98900000	204000000	31900000	75500000	87200000	310000000	157000000	31600000	0	94300000	0	0	0	0	0	0	0	0	0	8234600	15900000	0	36800000	29200000	0	20200000	0	20300000	20250000	141000000	104000000	22000000	20000000	34300000	50100000	42200000	156000000	16700000	82600000
	0	0	0	0	0	0	0	0	0	0	0	0	0	0	0	0	0	0	0	0	0	0	0	0	0	0	0	0	0	0	0	0	0	0	0	0	0	0	0	0	0	0	0	0	0	0	0	0	0
	0	16600000	0	48300000	8300000	23500000	33700000	25700000	54200000	29700000	81100000	59100000	9713200	19400000	39250000	10300000	14600000	19500000	14300000	14450000	0	42400000	0	20900000	10450000	6085300	49600000	19000000	7327100	9688400	50900000	14344200	37000000	108000000	39100000	36600000	22200000	67000000	38050000	13600000	79800000	0	25600000	15200000	64900000	20400000	19500000	37800000	37500000
	0	0	0	0	0	0	0	0	0	0	0	0	0	0	0	0	0	0	0	0	0	0	0	0	0	0	0	0	0	0	0	0	0	0	0	0	0	0	0	0	5665000	0	0	0	0	0	0	0	0
	16500000	15900000	0	0	7950000	49000000	28400000	0	0	14200000	89100000	35200000	0	0	17600000	71000000	16500000	4352200	0	10426100	0	165000000	27300000	60000000	43650000	23100000	0	0	0	0	0	0	58300000	6823800	0	0	0	0	0	74500000	24300000	0	0	5210300	0	2605150	67200000	0	46900000
	0	0	12800000	37100000	6400000	0	0	26300000	14100000	7050000	14600000	0	10400000	14000000	12200000	0	0	9520700	0	0	0	44000000	0	43600000	21800000	0	12900000	14100000	11900000	25700000	0	12400000	13100000	35400000	21900000	12500000	0	43900000	17500000	0	19800000	7670600	0	19900000	21400000	13735300	0	0	13300000
	142000000	37800000	20000000	277000000	89900000	22900000	120000000	239000000	430000000	179500000	228000000	200000000	208000000	328000000	218000000	193000000	144000000	180000000	232000000	186500000	873000000	328000000	276000000	566000000	447000000	74200000	0	60900000	141000000	0	171000000	67550000	34600000	145000000	176000000	162000000	133000000	286000000	153500000	263000000	411000000	10100000	198000000	181000000	306000000	230500000	201000000	320000000	228000000
	11600000	11100000	0	13100000	11350000	6476200	0	13400000	35700000	9938100	43000000	0	20200000	15900000	18050000	0	0	23200000	22700000	11350000	69600000	114000000	21000000	156000000	91800000	0	30900000	0	7540700	8391900	0	3770350	0	57600000	13800000	25600000	0	23800000	18800000	0	38300000	0	0	25800000	0	0	0	35100000	30600000
	0	6408400	0	11200000	3204200	68000000	320000000	96400000	463000000	208200000	555000000	712000000	188000000	594000000	574500000	719000000	541000000	364000000	512000000	526500000	7071000	342000000	33300000	450000000	187650000	0	0	0	36200000	0	0	0	48800000	171000000	29800000	337000000	35400000	28400000	42100000	469000000	496000000	38500000	598000000	204000000	638000000	482500000	1090000000	505000000	562000000
	16200000	18700000	0	23200000	17450000	45300000	45600000	35400000	33100000	40350000	45500000	49100000	23600000	29800000	37650000	24100000	53300000	50600000	16000000	37350000	0	0	0	0	0	20900000	23100000	16800000	7418100	18000000	20200000	19100000	43100000	0	22800000	24400000	22200000	35400000	23600000	11500000	64100000	0	17300000	57400000	48500000	32900000	98800000	40800000	34500000
	0	0	0	0	0	12100000	37800000	0	0	6050000	0	96500000	0	63000000	31500000	22800000	10100000	0	83700000	16450000	0	0	0	35500000	0	0	0	0	0	0	0	0	9769000	0	0	0	0	0	0	40900000	13200000	0	74700000	0	40500000	26850000	39500000	11200000	0
	0	0	0	0	0	0	26900000	0	0	0	0	19400000	0	0	0	22800000	15600000	0	0	7800000	0	0	0	0	0	0	0	0	0	0	0	0	0	0	0	0	0	0	0	0	0	0	0	0	0	0	0	0	0
	0	0	0	0	0	0	0	0	23500000	0	0	0	0	0	0	0	0	0	0	0	0	0	0	0	0	0	0	0	0	0	0	0	0	0	0	0	0	0	0	22700000	0	0	0	0	22900000	0	28400000	0	0
	261000000	210000000	202000000	148000000	206000000	343000000	152000000	156000000	259000000	207500000	356000000	175000000	61900000	108000000	141500000	81200000	140000000	68100000	127000000	104100000	0	112000000	538000000	123000000	117500000	141000000	363000000	358000000	117000000	190000000	255000000	222500000	331000000	184000000	236000000	188000000	213000000	160000000	200500000	240000000	475000000	17100000	50000000	207000000	211000000	209000000	187000000	134000000	215000000
	969000000	839000000	534000000	585000000	712000000	838000000	280000000	562000000	477000000	519500000	807000000	486000000	360000000	442000000	464000000	601000000	282000000	313000000	252000000	297500000	642000000	762000000	353000000	219000000	497500000	770000000	496000000	370000000	316000000	610000000	857000000	553000000	742000000	664000000	433000000	398000000	639000000	776000000	651500000	797000000	591000000	0	289000000	746000000	560000000	575500000	535000000	449000000	355000000
	0	0	0	0	0	0	79700000	0	39400000	19700000	21100000	23600000	69200000	73200000	46400000	146000000	46700000	38500000	75900000	61300000	0	0	0	0	0	0	0	0	0	0	0	0	15300000	67600000	0	17400000	0	0	7650000	65300000	87200000	0	36800000	60300000	50200000	55250000	79300000	55300000	78400000
	0	9411100	35500000	106000000	22455550	13800000	9992700	60600000	152000000	37200000	0	63800000	0	205000000	31900000	0	10700000	17200000	0	5350000	0	0	0	69500000	0	0	0	0	21700000	36900000	119000000	10850000	19500000	16000000	13400000	9385300	42200000	80900000	17750000	61200000	54200000	0	0	66700000	571000000	57700000	22400000	28500000	62900000
	32800000	9215000	21900000	21900000	21900000	27800000	0	0	0	0	21200000	19000000	0	0	9500000	0	0	0	0	0	0	0	73500000	21800000	10900000	17200000	0	35800000	12100000	0	24800000	14650000	23800000	26800000	34000000	0	17800000	0	20800000	0	20000000	0	0	0	0	0	0	0	0
	0	0	0	0	0	0	0	0	0	0	0	4804000	0	0	0	0	0	0	0	0	0	0	0	0	0	0	0	0	0	0	0	0	12900000	0	0	0	0	0	0	7631300	0	0	0	0	0	0	0	0	0
	0	31600000	95800000	94400000	63000000	131000000	98100000	75500000	134000000	114550000	174000000	102000000	77200000	81900000	91950000	76600000	53500000	64300000	58400000	61350000	61500000	157000000	193000000	242000000	175000000	25100000	113000000	0	29800000	17800000	29500000	27300000	154000000	78800000	60600000	88600000	173000000	194000000	121300000	86400000	75000000	0	49800000	159000000	82200000	78600000	93800000	53100000	83100000
	57000000	26100000	0	0	13050000	0	0	0	0	0	0	0	0	0	0	0	0	0	0	0	0	0	31200000	0	0	19200000	9065700	0	0	0	13200000	4532850	0	0	0	0	0	0	0	33800000	0	0	0	0	0	0	0	0	0
	0	0	0	0	0	0	0	0	0	0	0	0	0	0	0	0	0	0	0	0	0	0	0	0	0	0	0	0	0	6938300	0	0	0	0	0	0	7504400	0	0	0	0	4685500	0	0	0	0	0	0	0
	0	0	0	0	0	0	0	0	0	0	0	0	0	0	0	0	0	0	0	0	0	0	0	0	0	0	0	0	0	0	0	0	0	0	0	0	0	0	0	0	0	0	0	0	21200000	0	0	0	15100000
	0	0	0	0	0	0	0	3674900	8527600	1837450	0	0	0	0	0	0	0	0	0	0	0	0	0	0	0	0	0	0	3179000	0	0	0	0	0	0	0	0	0	0	0	0	0	0	0	0	0	0	0	0
	0	0	0	0	0	0	0	0	0	0	0	0	0	0	0	0	0	0	0	0	0	0	0	0	0	0	0	0	0	0	0	0	0	0	0	0	0	0	0	0	0	0	0	0	0	0	0	0	0
	0	0	0	0	0	0	0	0	0	0	0	0	0	0	0	0	0	0	0	0	0	0	0	0	0	0	0	0	0	0	0	0	0	0	0	0	0	0	0	0	0	0	0	0	0	0	0	0	0
	0	0	0	22300000	0	0	0	0	11600000	0	16400000	0	0	5488800	2744400	4545100	0	0	0	0	0	23500000	0	29800000	11750000	0	0	0	0	0	0	0	0	0	0	2719900	0	0	0	6040500	0	3806900	0	0	0	0	0	0	6154000
	0	0	0	0	0	0	0	0	0	0	0	0	0	0	0	6485100	0	0	0	0	0	0	0	0	0	0	0	0	0	0	0	0	0	0	0	0	0	0	0	0	0	0	0	0	0	0	0	0	0
	66200000	27400000	69500000	24000000	46800000	144000000	279000000	290000000	356000000	284500000	378000000	480000000	330000000	387000000	382500000	640000000	438000000	472000000	413000000	455000000	0	0	0	0	0	69000000	0	0	5095500	0	0	0	191000000	28400000	10500000	478000000	59600000	66700000	63150000	867000000	86000000	22100000	444000000	192000000	438000000	315000000	929000000	72000000	110000000
	0	0	0	0	0	0	0	0	0	0	0	0	0	0	0	13200000	0	0	0	0	0	0	0	0	0	0	0	0	0	0	0	0	0	0	0	0	0	0	0	0	0	0	0	0	0	0	0	0	0
	0	0	0	0	0	0	0	0	0	0	0	0	11600000	0	0	0	0	14400000	31000000	7200000	0	0	0	0	0	0	0	0	0	0	0	0	0	0	0	0	0	0	0	0	0	0	0	0	0	0	16200000	0	0
	14000000	23700000	13600000	14600000	14300000	17800000	11700000	0	0	5850000	19100000	7638400	86400000	89200000	52750000	0	16200000	77500000	52500000	34350000	0	25500000	26900000	29800000	26200000	19800000	0	0	0	10700000	13900000	5350000	0	0	20400000	12200000	0	0	0	45500000	27200000	0	65600000	53500000	56000000	49500000	47600000	58300000	48100000
	0	0	0	0	0	0	0	0	0	0	0	0	0	0	0	0	0	0	9097000	0	0	0	0	0	0	0	0	0	0	0	0	0	0	0	0	12400000	0	0	0	0	0	0	8134000	0	0	0	0	0	6005900
	13300000	47100000	20900000	26600000	23750000	29300000	76800000	227000000	61700000	69250000	148000000	92300000	164000000	79600000	120150000	243000000	39600000	488000000	40900000	141950000	0	0	51800000	101000000	25900000	39900000	105000000	16200000	16900000	0	0	16550000	143000000	74900000	32800000	95800000	44600000	47000000	60950000	383000000	164000000	44300000	52600000	172000000	122000000	143000000	772000000	161000000	187000000
	0	0	0	0	0	18400000	0	60300000	0	9200000	30100000	0	60200000	0	15050000	42100000	0	118000000	13200000	27650000	0	0	0	0	0	0	0	0	0	0	0	0	68700000	8957200	0	0	0	32500000	4478600	121000000	36300000	0	12000000	34200000	46100000	35250000	179000000	20600000	28100000
	0	0	0	0	0	0	0	27100000	0	0	0	0	36400000	0	0	75800000	0	107000000	21300000	48550000	0	0	0	0	0	0	0	0	0	0	0	0	50100000	15100000	0	23100000	0	0	7550000	178000000	29900000	0	16200000	40400000	23000000	26450000	358000000	25600000	24900000
	0	0	0	0	0	0	0	0	0	0	0	0	6201800	0	0	16600000	0	7558000	0	3779000	0	0	0	0	0	0	0	0	0	0	0	0	0	0	0	0	0	0	0	13100000	0	0	0	0	0	0	29900000	4132800	3268900
	0	0	12900000	0	0	0	0	0	0	0	0	0	0	0	0	0	0	0	0	0	0	0	0	0	0	0	8601600	7243400	0	9505700	14600000	7922500	0	0	0	0	0	0	0	12700000	0	0	0	0	26900000	0	0	0	0
	0	0	0	0	0	0	0	0	0	0	0	0	0	0	0	0	0	0	0	0	0	0	0	26300000	0	0	0	0	0	0	0	0	0	0	0	0	0	0	0	0	0	0	0	0	0	0	0	0	0
	0	0	0	0	0	3443200	28500000	0	56300000	15971600	27200000	42200000	47300000	89000000	44750000	79300000	0	93400000	67300000	73300000	0	0	0	0	0	0	0	0	0	0	0	0	8733100	0	0	33700000	0	0	0	79200000	17400000	4355000	40600000	11700000	40500000	28950000	127000000	63200000	38000000
	0	0	0	0	0	19600000	46400000	9808700	99900000	33000000	46500000	39700000	29800000	85700000	43100000	155000000	18600000	77400000	69200000	73300000	0	25200000	0	0	0	0	0	0	0	0	0	0	20700000	11100000	18500000	102000000	0	21500000	19600000	127000000	79500000	8026800	29300000	54600000	76600000	65600000	172000000	52400000	23800000
	0	0	0	0	0	0	0	0	0	0	48400000	23300000	0	82900000	35850000	93400000	0	19700000	15800000	17750000	44000000	40000000	69700000	70300000	56850000	0	0	0	0	0	0	0	9589100	0	0	0	0	23100000	0	58700000	47900000	0	24900000	13100000	9922700	19000000	115000000	22500000	36800000
	13400000	17800000	0	18200000	15600000	56800000	65200000	48000000	61100000	58950000	148000000	95200000	49300000	67800000	81500000	201000000	81800000	46100000	122000000	101900000	10100000	63900000	0	118000000	37000000	9948800	0	0	0	0	0	0	66400000	91800000	18700000	27900000	23400000	0	25650000	189000000	8421700	21800000	86100000	76400000	175000000	81250000	232000000	65500000	77600000
	0	0	0	0	0	0	0	0	0	0	0	0	0	11200000	0	0	0	0	7358100	0	0	0	0	0	0	0	0	0	0	0	0	0	0	0	0	0	0	0	0	0	7512600	0	0	0	0	0	7767300	7603500	16300000
	0	49500000	0	15800000	7900000	0	54100000	0	138000000	27050000	58900000	43200000	44700000	175000000	51800000	291000000	14800000	67700000	150000000	108850000	0	164000000	0	65000000	32500000	0	0	0	0	0	0	0	16500000	40700000	0	37500000	7677300	21400000	18950000	134000000	78800000	32400000	102000000	43000000	131000000	90400000	250000000	54200000	92400000
	0	7828600	0	10100000	3914300	0	0	13800000	6414600	3207300	0	0	8530100	0	0	0	0	0	0	0	0	0	0	0	0	0	10500000	0	0	0	0	0	8043600	10600000	7131200	0	0	0	3565600	22500000	17600000	0	0	5153500	5928300	5540900	0	0	0
	0	0	0	0	0	0	0	0	0	0	0	0	0	0	0	10000000	0	0	0	0	0	0	0	0	0	0	0	0	0	0	0	0	0	0	0	0	0	0	0	0	0	0	0	0	0	0	0	0	0
	0	0	23800000	46600000	11900000	0	0	18800000	29100000	9400000	0	0	0	16900000	0	0	0	0	0	0	26300000	0	0	50600000	13150000	0	0	30900000	14300000	25800000	82400000	20050000	0	15800000	0	20800000	23700000	28400000	18300000	0	0	0	0	29100000	0	0	0	11900000	0
	0	0	0	0	0	0	0	0	0	0	2302700	0	0	0	0	4020800	0	0	0	0	0	0	0	0	0	0	0	0	0	0	0	0	0	0	0	0	0	0	0	0	0	0	0	0	0	0	3799500	0	0
	44800000	112000000	26200000	90800000	67800000	59200000	88800000	73300000	121000000	81050000	19400000	201000000	43100000	121000000	82050000	49600000	172000000	42700000	45400000	47500000	0	78000000	41000000	88200000	59500000	20200000	57600000	29000000	24700000	17200000	35700000	26850000	29900000	89000000	45300000	105000000	24200000	79600000	62450000	22200000	146000000	0	80600000	59000000	43800000	51400000	53100000	159000000	165000000
	87700000	110000000	68200000	217000000	98850000	201000000	191000000	102000000	286000000	196000000	287000000	48500000	62200000	203000000	132600000	137000000	95400000	64000000	101000000	98200000	25900000	228000000	67800000	264000000	147900000	57700000	126000000	34300000	65700000	61600000	130000000	63650000	75200000	200000000	115000000	115000000	179000000	281000000	147000000	217000000	191000000	51700000	62100000	271000000	382000000	204000000	132000000	99800000	180000000
	0	42300000	49500000	42100000	42200000	99200000	122000000	27100000	105000000	102100000	70200000	103000000	123000000	153000000	113000000	115000000	115000000	214000000	140000000	127500000	0	77800000	0	48800000	24400000	52500000	9161900	0	67200000	26800000	47200000	37000000	56800000	30200000	10500000	54600000	19200000	51500000	40850000	194000000	116000000	10000000	54700000	33300000	228000000	85350000	259000000	89300000	70600000
	0	141000000	125000000	0	62500000	200000000	129000000	128000000	0	128500000	205000000	0	19000000	0	9500000	35600000	139000000	0	0	17800000	0	76800000	0	0	0	0	115000000	0	15900000	24900000	0	7950000	38900000	172000000	32600000	23100000	138000000	0	35750000	156000000	161000000	0	11600000	167000000	30800000	93400000	42200000	114000000	21700000
	0	0	0	0	0	0	0	0	0	0	0	0	0	0	0	0	0	0	0	0	0	0	68800000	18300000	9150000	0	0	0	0	0	0	0	0	0	0	0	0	0	0	0	0	0	0	0	0	0	0	0	0
	186000000	38200000	20500000	122000000	80100000	34700000	0	0	0	0	106000000	14300000	0	0	7150000	0	0	0	0	0	1110000000	1780000000	1220000000	852000000	1165000000	224000000	0	106000000	192000000	160000000	29100000	133000000	0	0	40300000	31400000	176000000	0	15700000	0	0	0	12200000	0	0	0	0	0	0
	156000000	22000000	0	25900000	23950000	23600000	0	10200000	114000000	16900000	35200000	6700400	0	0	3350200	0	0	16400000	17700000	8200000	644000000	954000000	1020000000	1180000000	987000000	59800000	12300000	30600000	126000000	56000000	29400000	43300000	0	0	44200000	59000000	95800000	13400000	28800000	0	0	0	17900000	0	0	0	0	0	0
	0	0	0	0	0	0	0	0	0	0	0	0	0	0	0	0	0	0	0	0	31600000	0	0	0	0	0	0	0	0	0	0	0	0	0	0	0	0	0	0	0	0	0	0	0	0	0	0	0	0
	0	0	0	0	0	0	0	0	0	0	0	0	0	0	0	0	0	0	0	0	20600000	0	143000000	0	10300000	0	0	0	0	0	0	0	0	0	0	0	0	0	0	0	0	0	0	0	0	0	0	0	0
	26000000	11900000	0	0	5950000	9458800	0	0	0	0	42000000	10800000	0	0	5400000	0	15100000	0	0	0	93400000	134000000	106000000	181000000	120000000	17500000	0	0	0	0	0	0	0	0	0	0	18900000	0	0	0	0	0	0	0	0	0	0	0	0
	108000000	81800000	66700000	164000000	94900000	118000000	153000000	261000000	243000000	198000000	238000000	181000000	50200000	315000000	209500000	232000000	139000000	141000000	145000000	143000000	114000000	176000000	174000000	343000000	175000000	75100000	103000000	59200000	58600000	59000000	108000000	67150000	162000000	129000000	131000000	147000000	80800000	195000000	139000000	293000000	206000000	37000000	95000000	180000000	173000000	176500000	253000000	139000000	194000000
	0	0	0	0	0	0	0	0	0	0	0	0	0	0	0	0	0	7422800	0	0	0	0	0	0	0	0	0	0	0	0	0	0	0	5020200	0	9122400	0	0	0	0	6224400	0	6918900	4846100	7555900	5535250	0	5153500	0
	0	0	0	0	0	0	20400000	0	0	0	0	27900000	0	26800000	13400000	0	29800000	0	20500000	10250000	0	0	0	0	0	0	0	0	0	0	0	0	0	0	0	0	0	0	0	40600000	6925400	0	18900000	0	0	3462700	0	0	6496300
	18500000	20800000	0	0	9250000	27900000	0	22200000	0	11100000	0	0	0	8880000	0	0	0	0	0	0	0	0	33900000	0	0	29300000	17200000	21600000	13600000	31300000	0	19400000	0	0	47500000	0	0	10300000	0	43900000	0	0	0	34500000	0	0	39400000	0	0
	0	0	0	0	0	0	0	0	0	0	0	0	0	0	0	0	0	0	0	0	0	0	0	34100000	0	0	0	0	0	0	0	0	0	0	0	0	0	0	0	0	0	0	0	0	0	0	0	0	0
	0	0	0	0	0	0	9835100	0	12800000	4917550	0	11800000	7047200	0	3523600	15800000	12700000	0	0	6350000	0	0	0	0	0	0	0	0	0	0	0	0	0	0	0	0	0	0	0	0	10200000	0	0	0	0	0	0	0	6780900
	0	0	0	0	0	0	0	0	0	0	0	0	0	0	0	0	0	0	0	0	0	0	0	20900000	0	0	0	0	0	0	0	0	0	0	0	0	0	0	0	0	0	0	0	0	0	0	0	0	0
	0	31600000	0	88300000	15800000	0	0	39500000	53700000	19750000	63500000	0	20700000	26700000	23700000	0	0	23700000	15600000	7800000	14600000	0	79200000	0	7300000	28900000	77300000	44400000	0	57000000	47800000	46100000	0	40700000	39700000	24300000	0	59800000	32000000	0	37500000	0	14100000	47700000	36500000	25300000	0	20700000	18600000
	0	0	0	0	0	0	0	0	0	0	0	0	0	0	0	0	0	0	0	0	0	10400000	0	0	0	0	0	0	0	0	0	0	0	0	0	0	0	0	0	0	0	0	0	0	0	0	0	0	0
	53700000	0	0	101000000	26850000	0	65500000	54400000	108000000	59950000	0	73000000	41200000	118000000	57100000	123000000	12500000	71500000	66600000	69050000	0	160000000	14500000	0	7250000	57300000	27900000	0	26600000	47800000	87300000	37850000	59200000	35200000	58500000	53700000	0	98000000	56100000	94200000	51300000	0	56700000	70900000	98600000	63800000	110000000	64000000	140000000
	0	0	0	33700000	0	0	0	20000000	11700000	5850000	42100000	0	13000000	29700000	21350000	0	27200000	0	19700000	9850000	13900000	21200000	37600000	43200000	29400000	0	0	0	6287600	0	40800000	0	0	17500000	0	15100000	0	16700000	7550000	41200000	10600000	0	19900000	33300000	39900000	26600000	39600000	17800000	32300000
	10400000	13400000	11300000	12600000	11950000	26200000	144000000	32200000	34000000	33100000	15500000	152000000	14600000	74200000	44850000	82900000	75600000	96100000	12800000	79250000	0	0	0	0	0	28400000	30800000	35800000	16600000	39400000	104000000	33300000	93500000	36500000	6859400	15200000	15800000	69000000	26150000	197000000	58600000	21000000	19100000	57300000	42500000	49900000	225000000	59500000	39400000
	35000000	0	29500000	0	14750000	0	258000000	15700000	76400000	46050000	31500000	244000000	42000000	26600000	36750000	0	9622500	33000000	14100000	11861250	0	59400000	91400000	0	29700000	0	137000000	209000000	38100000	144000000	132000000	134500000	63400000	37000000	123000000	12800000	108000000	62600000	63000000	169000000	39000000	0	21200000	81300000	62700000	50850000	29900000	34600000	32100000
	0	0	0	84500000	0	16200000	42700000	92700000	121000000	67700000	318000000	0	0	42600000	21300000	336000000	10700000	24000000	13600000	18800000	0	80500000	0	219000000	40250000	0	100000000	63400000	0	114000000	99900000	81650000	19100000	277000000	63200000	38600000	94700000	169000000	78950000	230000000	503000000	0	0	108000000	314000000	169000000	165000000	210000000	66900000
	33100000	17200000	19200000	19300000	19250000	14500000	0	0	26100000	7250000	0	10700000	0	5725400	2862700	0	0	0	0	0	0	27500000	0	0	0	0	26300000	0	24400000	20500000	0	10250000	18800000	16500000	15400000	11100000	25800000	21500000	17650000	0	14600000	0	0	0	0	0	0	0	0
	0	0	0	0	0	0	0	0	0	0	0	4732100	0	0	0	0	0	0	0	0	0	0	0	0	0	0	0	0	0	0	0	0	0	0	0	0	0	0	0	0	0	0	0	0	0	0	0	0	0
	0	0	0	0	0	0	0	0	0	0	0	0	0	0	0	0	0	0	0	0	18800000	393000000	197000000	145000000	171000000	0	0	0	0	0	0	0	0	0	0	0	0	0	0	0	0	0	0	0	0	0	0	0	0
	1270000000	765000000	46100000	568000000	666500000	252000000	89100000	90000000	540000000	171000000	1740000000	529000000	69900000	24300000	299450000	61800000	485000000	187000000	122000000	154500000	4500000000	17000000000	11900000000	12900000000	12400000000	655000000	48700000	136000000	948000000	267000000	502000000	384500000	230000000	0	215000000	618000000	598000000	432000000	331000000	29000000	34800000	0	74600000	226000000	25700000	31900000	266000000	6149900	11700000
	0	0	0	0	0	0	9187800	0	39800000	4593900	0	0	18400000	11900000	5950000	16200000	0	0	24200000	8100000	0	0	0	0	0	0	0	0	0	0	0	0	5267100	0	0	0	0	0	0	0	0	0	23100000	29200000	48900000	11550000	0	0	22600000
	22400000	13300000	18700000	63600000	20550000	27000000	16300000	38000000	63500000	32500000	35100000	15900000	30000000	32100000	31050000	35900000	9784500	24600000	19900000	22250000	10500000	27800000	42200000	0	19150000	31100000	0	59400000	30300000	31300000	72800000	31200000	43600000	33000000	64400000	34000000	54300000	62300000	48950000	64500000	39800000	0	24100000	79500000	85500000	52150000	37300000	25000000	64900000
	0	0	0	0	0	11100000	0	0	0	0	0	27700000	0	0	0	24800000	0	0	0	0	0	0	0	0	0	0	0	0	0	0	0	0	0	0	0	0	0	0	0	0	0	0	0	23400000	0	0	0	0	0
	0	0	0	0	0	0	28200000	0	4310000000	14100000	8580000000	33700000	0	17000000	25350000	24700000	32400000	0	0	12350000	0	0	0	0	0	0	0	3190000000	5790000000	3190000000	0	1595000000	0	20600000	0	20300000	0	0	0	25800000	24000000	18300000	0	1890000000	1200000000	24900000	27000000	126000000	1540000000
	0	0	0	0	0	0	0	0	0	0	0	0	0	0	0	0	0	0	0	0	0	0	0	0	0	0	0	0	0	0	0	0	0	0	0	0	0	0	0	0	0	0	0	0	0	0	0	0	0
	0	0	0	50300000	0	0	9604900	11400000	35300000	10502450	0	0	3080200	24800000	1540100	10600000	0	8577300	13100000	9588650	0	0	0	15900000	0	0	0	0	4279500	4923000	0	0	12900000	0	0	8267500	4900400	21300000	6583950	12600000	10700000	7053000	0	0	14800000	8876500	12700000	5141900	4114100
	0	0	0	0	0	0	0	0	0	0	0	0	0	0	0	0	0	0	0	0	0	7862400	0	0	0	0	0	0	0	0	0	0	0	0	0	0	0	0	0	0	0	0	0	0	0	0	0	0	0
	368000000	384000000	219000000	940000000	376000000	271000000	266000000	357000000	852000000	314000000	275000000	346000000	237000000	939000000	310500000	316000000	265000000	317000000	405000000	316500000	73400000	210000000	547000000	1230000000	378500000	257000000	300000000	664000000	272000000	400000000	1660000000	350000000	537000000	596000000	558000000	192000000	364000000	1260000000	547500000	725000000	675000000	196000000	145000000	594000000	1370000000	634500000	400000000	439000000	629000000
	0	0	0	0	0	0	0	7805600	11500000	3902800	0	0	23400000	8560100	4280050	0	0	15700000	14500000	7250000	0	0	0	0	0	0	0	0	0	0	0	0	0	0	0	0	0	0	0	0	12300000	0	7697900	0	41200000	3848950	49500000	0	17400000
	0	0	22300000	0	0	0	0	0	0	0	0	0	0	13200000	0	0	0	0	0	0	0	0	0	0	0	0	0	0	39500000	11600000	0	0	0	0	0	19200000	0	0	0	0	0	0	18500000	0	0	0	0	0	0
	0	0	0	19600000	0	0	0	24200000	25100000	12100000	0	0	21600000	25700000	10800000	0	26500000	30900000	16500000	21500000	0	0	0	0	0	0	14800000	15500000	25000000	0	0	7400000	0	0	21200000	16800000	19600000	18000000	17400000	0	33100000	0	0	20500000	27400000	10250000	0	27700000	28600000
	0	0	0	0	0	0	110000000	0	19300000	9650000	0	288000000	18000000	72900000	45450000	211000000	199000000	63700000	33100000	131350000	0	0	0	0	0	0	0	0	0	0	0	0	0	11800000	0	23000000	0	0	0	0	57600000	0	64600000	0	0	0	0	64800000	106000000
	0	5313100	0	40100000	2656550	0	0	0	6606200	0	15800000	0	0	19600000	7900000	0	0	0	9430900	0	0	0	57600000	57000000	28500000	0	0	0	4245700	14000000	0	0	0	3822900	4313400	6942400	0	5229900	4068150	13000000	7574900	0	6931300	0	9408800	7253100	25000000	7406000	4900300
	0	0	0	0	0	0	0	5973800	0	0	35100000	7493700	6266900	34700000	21096850	68200000	0	0	0	0	0	53900000	11000000	24200000	17600000	0	0	0	0	0	0	0	9031600	7940800	0	7527000	0	0	3763500	33000000	10400000	0	20500000	9312000	19200000	14800000	23500000	13800000	0
	0	0	0	57600000	0	0	0	23300000	54300000	11650000	23100000	0	23400000	25200000	23250000	0	0	0	15300000	0	9880200	46900000	76200000	69300000	58100000	0	0	0	0	0	57600000	0	0	0	36900000	0	0	55100000	0	30500000	0	0	0	37100000	0	0	34300000	19100000	26900000
	0	0	0	0	0	0	0	0	0	0	0	0	0	0	0	0	0	0	0	0	0	0	0	0	0	0	0	0	6047600	0	0	0	0	0	0	0	0	0	0	0	0	0	3227100	0	0	0	0	0	0
	58400000	55600000	43300000	118000000	57000000	107000000	513000000	128000000	92500000	117500000	250000000	821000000	44100000	118000000	184000000	105000000	8849200	41100000	99400000	70250000	34400000	505000000	67200000	402000000	234600000	42000000	8635900	39200000	73000000	8704800	54200000	40600000	120000000	113000000	78400000	1280000000	63900000	110000000	111500000	93100000	430000000	0	37100000	109000000	112000000	101050000	274000000	77200000	75700000
	8624900	9841000	0	12500000	9232950	22500000	62700000	13700000	61900000	42200000	58200000	85900000	11500000	67300000	62750000	66200000	50900000	12900000	24300000	37600000	24000000	98100000	54600000	139000000	76350000	0	3875100	4879300	7690900	0	0	1937550	21800000	0	0	36600000	32500000	12100000	16950000	10000000	27000000	0	6160500	0	26300000	8080250	15600000	20800000	3440300
	0	0	0	0	0	17500000	0	0	15800000	7900000	14200000	18300000	0	59400000	16250000	21400000	0	0	21600000	10700000	5974800	75000000	0	0	2987400	0	0	0	0	0	0	0	26700000	0	0	0	0	0	0	0	0	0	15900000	10900000	74700000	5450000	69200000	5674400	0
	0	0	0	0	0	0	0	0	0	0	0	8408200	0	0	0	0	10400000	0	0	0	0	0	0	0	0	0	0	0	0	0	0	0	0	0	0	0	0	0	0	0	0	0	0	0	0	0	0	0	0
	0	0	0	0	0	0	0	0	0	0	0	0	0	0	0	0	0	0	0	0	0	10800000	0	0	0	0	0	0	0	0	0	0	0	0	0	0	0	0	0	0	0	0	0	0	0	0	0	0	0
	43200000	0	55000000	71500000	49100000	47800000	13700000	60400000	71300000	54100000	41100000	32400000	50400000	41600000	41350000	17900000	0	45500000	41500000	29700000	32200000	83500000	0	65600000	48900000	8901100	101000000	26100000	0	36700000	52600000	31400000	255000000	74200000	81800000	63300000	94600000	28900000	78000000	61200000	266000000	9058400	59000000	106000000	95600000	78400000	20900000	58000000	34300000
	0	0	3588200	11300000	1794100	0	0	13800000	21000000	6900000	16300000	0	0	0	0	0	0	0	0	0	0	18200000	0	68000000	9100000	0	0	0	0	0	0	0	0	0	7869600	0	7467300	11700000	3733650	0	0	0	0	15100000	0	0	0	0	0
	0	0	0	0	0	0	0	4058800	0	0	22800000	0	0	0	0	18300000	0	0	0	0	0	0	0	0	0	0	0	0	0	0	0	0	0	0	0	0	0	0	0	0	0	0	0	0	0	0	0	0	0
	41000000	21300000	45600000	93100000	43300000	32800000	12500000	42800000	60800000	37800000	34900000	0	35000000	45000000	34950000	24700000	0	30600000	0	12350000	20900000	32100000	97200000	60000000	46050000	26100000	25300000	83500000	47500000	44900000	66900000	46200000	28300000	37200000	75600000	29000000	73100000	64800000	51000000	41100000	72100000	0	0	55500000	56300000	48300000	26500000	18700000	27300000
	0	0	0	0	0	0	0	0	0	0	0	0	0	0	0	0	0	0	0	0	0	0	0	0	0	0	0	0	0	0	0	0	0	0	0	0	0	0	0	0	0	0	0	0	0	0	0	0	0
	14400000	0	5101100	11700000	8400550	16800000	0	11800000	35000000	14300000	38600000	0	9960200	18500000	14230100	0	8425600	21700000	0	4212800	11200000	110000000	21000000	242000000	65500000	0	0	8002700	7199000	7104800	7998600	7151900	0	0	9725800	20100000	10800000	13100000	10262900	0	17300000	9542400	11200000	13100000	14800000	12150000	0	12800000	14600000
	0	0	0	0	0	0	0	0	0	0	0	0	0	0	0	0	0	0	0	0	0	0	0	0	0	0	0	0	0	0	0	0	0	0	0	0	0	0	0	0	0	0	0	0	0	0	0	0	0
	0	0	0	0	0	0	0	0	0	0	8584100	0	0	0	0	0	0	0	0	0	0	0	0	0	0	0	0	0	0	0	0	0	0	0	0	0	0	0	0	0	0	0	0	0	0	0	0	0	0
	0	0	0	0	0	0	0	0	0	0	0	0	0	0	0	0	0	0	0	0	0	0	0	0	0	0	0	0	0	0	0	0	0	0	0	0	0	0	0	0	0	0	0	0	0	0	0	0	0
	0	0	0	0	0	0	0	0	0	0	0	0	0	0	0	0	0	6962200	0	0	0	49800000	30000000	0	15000000	0	0	0	0	0	0	0	0	0	0	0	0	0	0	0	0	0	0	0	0	0	0	20200000	0
	258000000	317000000	332000000	437000000	324500000	62400000	157000000	190000000	357000000	173500000	177000000	50800000	197000000	265000000	187000000	0	95700000	135000000	98300000	97000000	13900000	78500000	80100000	189000000	79300000	84200000	151000000	278000000	342000000	219000000	578000000	248500000	183000000	68900000	175000000	311000000	254000000	598000000	218500000	165000000	34100000	0	213000000	292000000	322000000	189000000	109000000	107000000	176000000
	0	0	0	0	0	0	0	0	0	0	0	0	0	0	0	0	0	0	0	0	0	0	0	0	0	18500000	0	0	0	0	0	0	17200000	0	0	0	0	0	0	0	0	0	0	0	0	0	0	0	0
	0	0	0	0	0	0	0	0	0	0	0	0	0	0	0	0	0	0	0	0	0	0	25500000	45300000	12750000	0	0	0	0	0	0	0	0	0	0	7539800	0	0	0	0	0	0	0	0	0	0	0	0	0
	138000000	104000000	139000000	115000000	126500000	161000000	53800000	213000000	149000000	155000000	178000000	165000000	80100000	169000000	167000000	88400000	108000000	210000000	146000000	127000000	91700000	194000000	134000000	174000000	154000000	166000000	87500000	70800000	48900000	119000000	197000000	103250000	253000000	114000000	138000000	82500000	107000000	51400000	110500000	392000000	76100000	0	111000000	215000000	0	93550000	321000000	136000000	158000000
	0	0	0	0	0	0	0	0	0	0	0	0	0	11900000	0	0	0	0	9588500	0	0	0	0	0	0	0	0	0	0	0	0	0	0	0	0	0	0	0	0	0	0	6923700	15300000	0	0	0	0	0	0
	0	0	0	41800000	0	0	0	0	55700000	0	0	0	0	0	0	31400000	0	20400000	0	10200000	0	0	0	29200000	0	0	0	27900000	0	18700000	23300000	9350000	0	0	0	0	35200000	46900000	0	39100000	31100000	0	13200000	58400000	86500000	35100000	0	0	13600000
	111000000	68000000	81300000	104000000	92650000	55700000	368000000	169000000	219000000	194000000	84800000	410000000	246000000	471000000	328000000	628000000	402000000	285000000	306000000	354000000	81400000	79600000	0	0	39800000	75800000	0	89200000	73500000	90000000	110000000	82500000	75100000	192000000	56000000	148000000	81100000	123000000	102050000	269000000	343000000	0	351000000	93300000	160000000	214500000	313000000	274000000	291000000
	0	0	0	0	0	0	0	0	0	0	0	0	6145900	9633600	3072950	0	0	8499300	0	0	0	0	0	0	0	0	0	0	0	0	0	0	0	0	0	0	0	0	0	0	10300000	0	0	0	0	0	0	0	0
	149000000	113000000	95300000	50800000	104150000	268000000	194000000	170000000	116000000	182000000	252000000	156000000	71500000	40300000	113750000	116000000	79000000	86100000	31700000	82550000	26400000	31400000	0	0	13200000	91000000	201000000	99400000	19200000	93700000	31900000	92350000	424000000	234000000	161000000	126000000	84300000	165000000	163000000	330000000	135000000	0	35800000	107000000	93000000	100000000	157000000	73300000	45000000
	0	7326600	0	0	0	9369800	0	12600000	0	4684900	13100000	0	0	13700000	6550000	0	0	6797400	0	0	0	15700000	0	0	0	0	0	0	0	0	0	0	11000000	6065200	0	8757000	0	0	3032600	0	16200000	0	8726900	0	0	0	0	0	8960300
	0	0	0	0	0	0	0	0	0	0	0	0	0	0	0	0	0	0	0	0	0	0	0	0	0	0	0	0	0	0	0	0	0	0	0	0	0	0	0	0	0	0	0	0	0	0	0	0	0
	442000000	461000000	734000000	455000000	458000000	244000000	127000000	261000000	123000000	185500000	178000000	117000000	40300000	37200000	78650000	139000000	54300000	65500000	0	59900000	64900000	20900000	0	0	10450000	701000000	461000000	420000000	442000000	721000000	843000000	581000000	503000000	148000000	113000000	591000000	540000000	509000000	506000000	142000000	0	0	158000000	326000000	103000000	122500000	285000000	0	0
	222000000	203000000	87400000	295000000	212500000	271000000	196000000	163000000	191000000	193500000	270000000	165000000	74600000	173000000	169000000	219000000	113000000	60200000	116000000	114500000	56400000	329000000	205000000	255000000	230000000	148000000	134000000	137000000	92200000	124000000	216000000	135500000	276000000	158000000	196000000	74300000	161000000	257000000	178500000	201000000	145000000	0	10300000	169000000	121000000	133000000	193000000	76100000	80400000
	0	0	0	0	0	10700000	16100000	0	15200000	12950000	0	16300000	14200000	0	7100000	34600000	16900000	22500000	42200000	28550000	0	0	0	0	0	0	0	0	0	0	0	0	0	9456600	0	30100000	0	0	0	9126200	41600000	0	0	6857000	0	3428500	32300000	19100000	9122300
	62600000	50900000	64700000	94800000	63650000	75500000	34600000	84500000	167000000	80000000	127000000	25500000	38700000	89100000	63900000	94300000	21200000	72000000	61700000	66850000	98800000	180000000	44400000	53100000	75950000	59000000	16200000	103000000	64800000	76100000	98000000	70450000	84100000	92200000	79900000	104000000	42200000	94100000	88150000	124000000	84900000	6325400	37400000	69200000	130000000	77050000	105000000	102000000	86600000
	151000000	215000000	183000000	252000000	199000000	251000000	212000000	272000000	364000000	261500000	255000000	219000000	189000000	227000000	223000000	301000000	103000000	127000000	172000000	149500000	40500000	355000000	137000000	228000000	182500000	167000000	155000000	178000000	119000000	107000000	240000000	161000000	305000000	367000000	250000000	165000000	220000000	298000000	274000000	383000000	355000000	62600000	124000000	336000000	291000000	313500000	278000000	168000000	199000000
	0	0	0	0	0	0	0	0	0	0	0	0	0	0	0	0	0	0	0	0	17400000	0	0	0	0	0	0	0	0	0	0	0	0	0	0	0	0	0	0	0	0	0	0	0	0	0	0	0	0
	70000000	23700000	39400000	106000000	54700000	0	0	99700000	48400000	24200000	49300000	0	32300000	37900000	35100000	59800000	0	29500000	0	14750000	0	31000000	116000000	48800000	39900000	86500000	51400000	76400000	0	137000000	44500000	63900000	10500000	62900000	31600000	26000000	104000000	32200000	31900000	85900000	24700000	0	0	107000000	40500000	32600000	14200000	15900000	22100000
	736000000	364000000	1010000000	990000000	863000000	652000000	787000000	865000000	810000000	798500000	587000000	819000000	686000000	918000000	752500000	994000000	687000000	484000000	485000000	586000000	508000000	804000000	973000000	1080000000	888500000	531000000	783000000	1130000000	344000000	1260000000	629000000	706000000	650000000	769000000	922000000	529000000	1030000000	1290000000	845500000	727000000	840000000	17200000	519000000	1060000000	1050000000	783500000	685000000	475000000	723000000
	0	0	0	0	0	0	16600000	0	0	0	0	32600000	0	71300000	16300000	15700000	24500000	0	33800000	20100000	0	8227700	0	0	0	0	0	0	0	0	0	0	0	0	0	0	0	0	0	10700000	0	0	13200000	0	0	0	26500000	0	0
	0	0	0	0	0	0	13500000	43000000	24500000	19000000	28000000	31200000	21400000	37900000	29600000	83100000	0	0	26900000	13450000	0	0	0	0	0	0	0	0	0	0	0	0	0	16100000	0	0	0	0	0	62400000	32500000	0	13900000	30000000	9853300	21950000	67900000	16500000	17900000
	59900000	49100000	61100000	250000000	60500000	75800000	75900000	112000000	273000000	93950000	199000000	215000000	96500000	265000000	207000000	151000000	81800000	51300000	177000000	116400000	134000000	290000000	324000000	375000000	307000000	59400000	13200000	47100000	16500000	73400000	118000000	53250000	93100000	107000000	93400000	163000000	122000000	321000000	114500000	190000000	169000000	9024100	131000000	266000000	237000000	179500000	238000000	49600000	68800000
	10600000	3599200	3642100	0	3620650	6527500	8320900	9333700	13500000	8827300	7582600	8060700	7565700	0	7574150	0	0	7730000	0	0	0	19300000	0	0	0	6287900	0	5505400	0	0	0	0	20700000	0	0	8708400	0	11000000	4354200	29800000	12200000	5763200	0	7459300	9643600	8551450	5962500	0	0
	0	0	0	0	0	0	0	0	0	0	0	0	0	0	0	0	0	0	0	0	0	0	0	0	0	0	0	0	0	0	0	0	0	0	0	0	0	0	0	0	0	0	0	0	0	0	16000000	0	0
	0	0	0	35800000	0	27600000	187000000	53000000	395000000	120000000	131000000	335000000	99400000	626000000	233000000	382000000	129000000	295000000	270000000	282500000	0	15000000	0	39500000	7500000	0	0	0	0	0	0	0	32800000	59200000	33600000	112000000	11800000	0	33200000	148000000	233000000	41500000	199000000	69500000	283000000	173500000	321000000	182000000	300000000
	0	0	0	0	0	8178600	12500000	8645500	6908100	8412050	33700000	21400000	0	28300000	24850000	36800000	40400000	0	20200000	28500000	0	0	0	0	0	0	0	0	0	0	0	0	0	0	0	0	0	0	0	51900000	25000000	0	12800000	19800000	26000000	22400000	7067400	4654400	0
	0	0	0	0	0	0	10300000	0	0	0	0	14600000	0	32300000	7300000	0	0	0	25100000	0	0	6717100	0	0	0	0	0	0	0	0	0	0	5101800	0	0	0	0	0	0	12000000	9597600	0	0	0	0	0	0	11800000	0
	0	0	0	0	0	0	0	0	0	0	0	0	0	0	0	0	0	0	0	0	0	0	0	22900000	0	0	0	0	0	0	0	0	0	0	0	0	0	0	0	0	0	0	0	0	0	0	0	0	0
	25900000	20600000	0	22300000	21450000	0	0	0	8724900	0	39700000	41200000	0	0	19850000	51500000	30700000	0	0	15350000	0	87000000	0	35100000	17550000	26500000	0	0	11800000	0	0	0	29400000	0	0	0	0	0	0	47900000	0	0	0	12300000	26300000	6150000	47700000	0	0
	0	0	0	0	0	0	0	0	0	0	0	0	0	0	0	0	0	0	0	0	0	0	0	23100000	0	0	0	0	0	0	0	0	0	0	0	0	0	0	0	0	0	0	0	0	0	0	0	0	0
	43000000	34300000	3896300	13300000	23800000	0	0	0	0	0	0	0	0	8606700	0	0	0	0	3912800	0	0	128000000	106000000	177000000	117000000	34300000	0	20400000	9464500	5487200	65700000	14932250	11000000	0	22500000	8335300	6181600	11200000	9667650	0	0	0	51500000	6004900	10500000	3002450	0	0	0
	0	0	0	0	0	0	0	0	0	0	0	25600000	0	28200000	12800000	0	0	0	17000000	0	0	0	0	0	0	0	0	0	0	0	0	0	0	0	0	0	0	0	0	34300000	25600000	0	0	0	0	0	31800000	0	15400000
	0	14100000	0	0	0	15000000	17100000	16100000	473000000	16600000	76000000	205000000	168000000	920000000	186500000	547000000	563000000	406000000	1170000000	555000000	0	33900000	95900000	314000000	64900000	0	21000000	15300000	9773600	0	28700000	12536800	38700000	22200000	0	44100000	0	120000000	30450000	537000000	386000000	53900000	135000000	11000000	980000000	260500000	960000000	436000000	587000000
	0	0	0	0	0	39300000	0	0	0	0	0	51300000	0	0	0	0	0	0	0	0	0	0	0	0	0	0	0	0	0	0	0	0	0	0	0	0	0	0	0	0	0	0	0	0	0	0	0	0	0
	0	0	0	0	0	0	15500000	0	0	0	0	0	0	5425600	0	0	0	0	0	0	0	0	0	0	0	0	0	0	0	0	0	0	0	0	0	0	0	0	0	0	0	0	0	0	0	0	0	0	0
	0	0	0	0	0	0	0	0	0	0	0	0	0	0	0	0	0	0	0	0	0	0	0	0	0	0	0	0	0	0	0	0	0	0	0	0	0	0	0	0	0	0	0	0	13900000	0	0	0	0
	0	0	0	0	0	0	0	0	0	0	0	0	0	0	0	0	0	0	0	0	0	0	0	73000000	0	0	0	0	0	0	0	0	0	0	0	0	0	0	0	0	0	0	0	0	0	0	0	0	0
	0	0	0	7655100	0	0	0	0	21300000	0	36900000	4931700	0	15300000	10115850	0	0	0	10400000	0	0	0	0	53000000	0	0	0	0	0	0	0	0	0	12300000	0	24600000	11100000	13800000	11700000	27900000	13400000	0	0	12400000	30500000	12900000	35000000	9549600	9049600
	0	0	0	0	0	0	0	0	0	0	0	0	0	0	0	0	0	0	0	0	0	0	0	0	0	0	0	0	0	0	0	0	0	0	0	0	0	0	0	0	0	0	0	0	0	0	0	0	0
	25800000	0	0	45300000	12900000	0	188000000	66800000	255000000	127400000	79500000	232000000	34500000	271000000	155750000	130000000	650000000	94200000	215000000	172500000	214000000	283000000	131000000	159000000	186500000	0	0	14300000	30800000	0	16900000	7150000	23000000	86100000	23400000	136000000	21700000	118000000	54750000	158000000	137000000	39000000	243000000	52400000	195000000	147500000	255000000	183000000	160000000
	0	0	0	0	0	0	0	0	0	0	0	4703300	0	0	0	0	0	0	0	0	0	0	0	0	0	0	0	0	0	0	0	0	0	0	0	0	0	0	0	0	0	0	0	0	0	0	0	0	0
	0	41300000	0	0	0	0	88600000	0	0	0	68700000	88300000	0	78800000	73750000	0	0	0	48100000	0	0	24000000	0	0	0	0	25300000	0	0	0	0	0	0	29900000	24500000	43300000	0	0	12250000	0	0	0	0	0	0	0	0	0	0
	8272500	6984600	0	0	3492300	7485600	6197200	0	0	3098600	17400000	12000000	15800000	17300000	16550000	0	16700000	0	0	0	9894900	41300000	0	35700000	22797450	4360200	0	0	0	0	0	0	6466700	0	0	0	11600000	0	0	13500000	0	0	16800000	0	0	0	16300000	6175600	0
	0	0	0	0	0	0	0	0	16800000	0	0	0	0	0	0	0	0	0	0	0	0	0	90100000	113000000	45050000	0	0	0	9551500	0	0	0	0	0	0	0	0	0	0	0	0	0	0	0	0	0	0	0	0
	0	0	0	0	0	4047700	0	16100000	23900000	10073850	8888500	29400000	8253600	17800000	13344250	10400000	0	15600000	14000000	12200000	0	6252000	0	0	0	0	0	0	0	0	0	0	0	12700000	0	35100000	0	0	0	13500000	16300000	19000000	13300000	0	14100000	13800000	15800000	15300000	0
	0	0	0	0	0	0	0	26200000	22700000	11350000	0	13800000	0	0	0	0	0	0	0	0	0	0	0	0	0	0	14600000	12200000	0	0	0	0	0	31300000	0	0	0	0	0	0	29200000	0	0	27000000	0	0	0	0	17200000
	0	0	0	0	0	0	0	0	13500000	0	0	0	0	0	0	0	0	0	0	0	0	0	0	0	0	0	0	0	0	0	0	0	0	0	0	0	0	0	0	0	0	0	0	0	0	0	0	0	0
	281000000	156000000	32300000	92000000	124000000	55300000	19600000	34100000	98500000	44700000	375000000	79100000	17900000	12900000	48500000	95500000	38200000	34700000	14600000	36450000	2130000000	1920000000	288000000	2440000000	2025000000	110000000	0	58300000	58700000	0	54300000	56300000	31200000	35900000	227000000	37200000	64900000	43200000	40200000	59000000	78700000	0	19600000	82600000	0	39300000	65600000	51800000	35200000
	0	0	0	0	0	0	0	0	0	0	0	0	0	0	0	0	0	0	0	0	0	0	0	0	0	0	0	0	0	0	0	0	0	0	0	0	0	0	0	0	0	0	0	0	0	0	0	0	0
	0	0	0	19000000	0	0	0	0	0	0	0	0	0	10500000	0	0	0	0	6905100	0	0	27900000	0	0	0	0	0	0	0	0	0	0	10400000	0	0	0	0	0	0	5899800	0	0	0	0	0	0	0	0	0
	3582700	0	0	0	0	0	0	0	21500000	0	0	0	0	0	0	0	0	0	0	0	10500000	16600000	87100000	56400000	36500000	0	25000000	0	0	0	20500000	0	0	12100000	0	0	0	0	0	0	0	0	0	0	0	0	0	0	0
	0	0	0	0	0	0	0	0	0	0	0	0	0	0	0	0	0	0	0	0	0	0	0	33400000	0	0	0	0	0	0	0	0	0	0	0	16100000	0	30400000	0	0	0	0	0	9956900	0	0	0	0	0
	0	20900000	0	0	0	0	47200000	0	12300000	6150000	0	11300000	0	37000000	5650000	0	0	0	0	0	0	0	0	40000000	0	0	0	0	0	0	0	0	0	0	0	17100000	0	0	0	0	35500000	0	10100000	0	25100000	5050000	0	20900000	0
	0	0	0	0	0	0	0	0	0	0	0	0	0	0	0	0	0	0	0	0	0	0	0	0	0	0	0	0	0	0	0	0	0	0	0	0	0	0	0	0	0	0	0	0	0	0	0	0	0
	0	0	0	0	0	0	0	0	0	0	0	32600000	0	0	0	22900000	42700000	0	0	11450000	0	28500000	0	78900000	14250000	0	0	0	0	0	0	0	0	0	0	1813100	0	0	0	0	0	0	0	0	0	0	27600000	0	0
	0	0	0	0	0	0	0	0	0	0	0	0	0	0	0	11800000	0	11900000	8010900	9905450	0	59000000	0	86400000	29500000	0	0	0	0	0	0	0	0	0	0	21900000	0	0	0	15300000	19800000	0	6237100	0	0	3118550	18000000	0	0
	0	0	0	0	0	8951900	0	7268300	12100000	8110100	0	7190100	0	6027000	3013500	23600000	0	0	10700000	5350000	0	0	0	44200000	0	0	0	0	0	0	0	0	10200000	9330500	4444800	5570900	5288500	0	5429700	0	18100000	0	9296400	6978000	0	3489000	15000000	3906600	3183300
	0	6680900	0	10200000	3340450	16200000	11700000	7841300	15000000	13350000	27100000	12500000	0	28700000	19800000	25800000	0	10300000	11400000	10850000	0	25300000	0	0	0	0	4223600	3352100	0	0	0	0	10600000	11900000	7441200	13700000	10600000	12400000	11250000	21400000	25700000	0	21300000	11500000	16800000	19050000	22600000	24200000	19900000
	37700000	0	28500000	55700000	33100000	25900000	0	28800000	58100000	27350000	21900000	4426800	3176900	14600000	9513400	16000000	0	4816900	0	2408450	75800000	47700000	77000000	40500000	61750000	29900000	12700000	60100000	0	0	51600000	21300000	34000000	42800000	80400000	0	20600000	41100000	37550000	52300000	63100000	23900000	0	7066100	0	15483050	12900000	28900000	31800000
	0	0	0	32600000	0	0	0	12100000	29000000	6050000	0	32700000	10100000	23100000	16600000	29600000	0	14500000	9872100	12186050	39200000	30500000	152000000	139000000	89100000	0	0	0	17000000	7188300	0	0	0	11100000	9485600	28000000	26100000	14900000	13000000	0	0	0	15500000	0	22400000	0	24800000	0	10700000
	0	0	0	0	0	0	0	0	0	0	0	0	8354400	14600000	4177200	0	0	0	6921700	0	0	0	0	0	0	0	0	0	0	0	0	0	0	0	0	0	0	0	0	0	0	0	0	0	0	0	0	0	0
	0	0	77000000	170000000	38500000	8802200	25900000	38200000	96600000	32050000	44000000	21300000	42600000	43200000	42900000	0	11000000	10200000	3998700	7099350	0	154000000	147000000	55100000	101050000	0	39900000	55100000	45900000	75800000	132000000	50500000	12600000	0	0	46400000	68300000	96500000	29500000	23800000	53700000	0	0	57600000	0	11900000	19500000	4970800	27000000
	0	14100000	0	0	0	0	0	0	8322200	0	34300000	12600000	0	6564500	9582250	16400000	0	0	0	0	24300000	42000000	55700000	48500000	45250000	17100000	0	0	0	0	0	0	25700000	0	0	13700000	0	0	0	0	0	0	0	9752900	12300000	0	0	0	0
	0	0	0	0	0	0	23500000	0	0	0	0	0	0	0	0	0	0	0	0	0	0	0	0	79600000	0	0	0	0	0	11100000	0	0	0	18500000	0	23600000	21400000	0	9250000	0	0	0	0	0	0	0	0	0	0
	14200000	0	11700000	26500000	12950000	22500000	77400000	26800000	46000000	36400000	0	36600000	12800000	7068200	9934100	0	50100000	0	0	0	70100000	165000000	193000000	428000000	179000000	0	0	56300000	0	33300000	41300000	16650000	0	14500000	36300000	66600000	0	15800000	15150000	0	16800000	0	0	0	0	0	0	0	0
	0	0	0	0	0	0	8149200	0	61700000	4074600	7299400	11100000	28900000	12900000	12000000	17100000	10100000	10800000	10900000	10850000	0	0	0	45500000	0	0	0	0	0	0	0	0	0	22400000	0	0	10600000	0	0	11400000	44700000	0	35000000	50500000	82200000	39850000	21500000	7722900	9783200
	0	0	0	0	0	0	0	0	0	0	17800000	0	0	11600000	5800000	0	0	0	0	0	0	0	0	0	0	0	0	0	0	0	0	0	7957000	0	0	0	0	22400000	0	31900000	0	0	0	0	0	0	0	0	7258500
	7079300	46900000	29000000	55600000	37950000	49000000	28200000	19100000	27700000	27950000	44800000	28600000	13800000	0	21200000	21000000	0	0	0	0	69100000	0	56100000	0	28050000	0	29600000	52500000	30400000	46800000	48900000	38600000	37000000	42300000	37800000	0	34100000	0	35550000	0	29600000	16500000	0	39000000	17600000	17050000	0	8945700	16800000
	0	0	0	0	0	0	0	0	0	0	0	0	0	0	0	0	0	0	0	0	1260000000	0	1070000000	267000000	668500000	0	0	0	0	0	0	0	0	0	0	0	0	0	0	0	0	0	0	0	0	0	0	0	0
	4195900	0	0	0	0	0	0	0	0	0	6826000	0	0	0	0	0	0	0	0	0	34500000	13200000	0	0	6600000	0	0	0	0	0	0	0	0	0	0	0	0	0	0	0	0	0	0	0	0	0	0	0	0
	0	0	0	0	0	0	0	0	0	0	0	0	0	0	0	0	0	0	0	0	0	0	0	13200000	0	0	0	0	0	0	0	0	0	0	0	0	0	0	0	0	0	0	0	0	0	0	0	0	0
	0	0	0	0	0	0	0	0	0	0	0	0	0	0	0	0	0	0	0	0	0	0	0	0	0	0	0	0	0	0	0	0	0	0	0	0	0	0	0	0	0	0	0	0	0	0	0	0	0
	0	0	0	15400000	0	0	0	0	0	0	0	0	0	0	0	0	11200000	0	0	0	0	208000000	0	129000000	64500000	0	0	0	0	0	0	0	0	0	0	42500000	14300000	0	0	15400000	12500000	0	0	0	14300000	6250000	0	0	0
	20600000	0	0	0	0	0	0	0	0	0	7886100	0	0	0	0	0	0	0	0	0	0	0	0	0	0	0	6172200	0	0	0	0	0	0	0	10700000	0	0	0	0	0	0	0	0	0	0	0	0	0	0
	936000000	1010000000	797000000	1470000000	973000000	1010000000	1040000000	1210000000	1330000000	1125000000	833000000	827000000	510000000	986000000	830000000	824000000	498000000	487000000	432000000	492500000	60900000	524000000	614000000	1080000000	569000000	450000000	543000000	684000000	663000000	667000000	1210000000	665000000	1110000000	1050000000	767000000	878000000	909000000	1490000000	979500000	1050000000	1350000000	258000000	421000000	1060000000	1250000000	1055000000	808000000	554000000	615000000
	0	25400000	60500000	132000000	42950000	91800000	362000000	74300000	285000000	188400000	102000000	483000000	142000000	361000000	251500000	266000000	219000000	216000000	138000000	217500000	0	0	0	80700000	0	62100000	57300000	71500000	56400000	88800000	116000000	66800000	129000000	138000000	87100000	153000000	73100000	155000000	133500000	154000000	257000000	0	104000000	209000000	321000000	181500000	209000000	183000000	158000000
	0	0	22100000	19300000	9650000	0	0	17200000	14900000	7450000	0	0	9637600	10500000	4818800	0	0	10800000	6336900	3168450	22900000	0	27000000	0	11450000	0	0	14700000	12300000	28100000	0	6150000	16200000	12400000	14400000	0	22900000	16400000	15300000	0	13900000	0	0	11700000	0	0	0	6377700	6869900
	0	0	0	20200000	0	0	12500000	8508300	38600000	10504150	0	9543700	14000000	34000000	11771850	0	8736300	4681100	17100000	6708700	0	0	0	0	0	0	0	7218600	4080700	7653700	0	2040350	0	12200000	9427900	0	10100000	16000000	9763950	32100000	9412300	7997800	0	17400000	28100000	13406150	0	5932600	15900000
	0	0	0	0	0	0	0	0	0	0	0	0	0	0	0	0	0	0	0	0	0	0	0	0	0	0	0	0	0	0	0	0	0	0	0	0	0	0	0	0	0	0	0	0	0	0	0	0	0
	0	0	0	21600000	0	0	6841000	0	50000000	3420500	0	31800000	15100000	36100000	23450000	0	34500000	10700000	27800000	19250000	0	15000000	43500000	33500000	24250000	0	0	6695600	4373800	0	0	0	0	0	6912700	3912900	13800000	8348200	5412800	12500000	17800000	0	7891900	12000000	29400000	12250000	15500000	9584600	15700000
	115000000	9044100	0	0	4522050	0	0	0	0	0	75800000	12800000	0	0	6400000	23000000	17100000	0	0	8550000	203000000	584000000	281000000	325000000	303000000	26500000	0	0	19100000	7841000	14900000	11370500	25500000	0	0	0	0	0	0	0	0	0	0	0	0	0	0	0	0
	693000000	413000000	327000000	710000000	553000000	610000000	480000000	410000000	487000000	483500000	656000000	589000000	267000000	454000000	521500000	792000000	428000000	289000000	227000000	358500000	731000000	381000000	797000000	634000000	682500000	449000000	551000000	1150000000	308000000	505000000	1010000000	528000000	781000000	523000000	534000000	362000000	496000000	1040000000	528500000	920000000	624000000	33300000	233000000	524000000	656000000	574000000	809000000	377000000	446000000
	0	13600000	0	0	0	0	0	0	0	0	0	0	0	8154800	0	0	0	0	8502600	0	0	23600000	0	0	0	16200000	0	0	0	0	0	0	19300000	0	0	0	0	0	0	0	0	0	0	0	0	0	0	0	0
	36900000	0	0	0	0	0	0	0	0	0	0	0	0	0	0	0	0	5807400	0	0	94500000	45100000	38800000	0	41950000	0	8310500	0	0	0	23600000	0	0	0	9306200	0	0	0	0	0	0	0	0	0	0	0	20100000	0	0
	0	0	0	0	0	0	0	0	0	0	0	0	0	0	0	0	0	0	0	0	0	0	13100000	0	0	0	0	0	3301000	0	0	0	0	0	7866500	0	0	0	0	0	0	0	0	0	0	0	0	0	0
	0	0	0	0	0	0	0	0	0	0	0	7987700	0	0	0	13000000	0	0	0	0	0	0	0	0	0	0	6057900	0	0	0	0	0	0	9611300	0	12500000	0	17400000	4805650	0	13100000	0	0	16900000	0	0	0	7485800	11600000
	0	0	0	0	0	0	0	0	0	0	0	0	0	0	0	0	0	0	0	0	13100000	61400000	37000000	68400000	49200000	0	0	0	0	0	0	0	0	0	0	0	0	0	0	0	0	0	0	0	0	0	0	0	0
	0	0	0	0	0	13700000	4452800	0	0	2226400	0	2705100	0	0	0	23700000	3656400	0	10800000	7228200	0	0	13000000	112000000	6500000	0	0	0	0	0	0	0	0	0	0	32100000	29700000	0	0	30700000	0	0	5652400	0	0	0	31200000	0	0
	24200000	10200000	9275600	14600000	12400000	34000000	0	68700000	61300000	47650000	29200000	0	53700000	53000000	41100000	16200000	15300000	32600000	54900000	24400000	0	115000000	72600000	137000000	93800000	31500000	51900000	15400000	19400000	57500000	34300000	32900000	25500000	70900000	68900000	47200000	27300000	40200000	43700000	33900000	57400000	19600000	0	106000000	78700000	45650000	17800000	38400000	42400000
	0	0	0	0	0	13000000	24500000	0	0	6500000	18000000	22800000	12700000	0	15350000	29400000	0	0	12100000	6050000	0	11800000	0	0	0	0	0	0	0	0	0	0	8760300	0	0	5335500	0	0	0	0	0	0	0	0	0	0	0	0	0
	0	0	0	0	0	0	0	0	0	0	0	0	0	0	0	0	0	0	0	0	0	0	0	0	0	0	0	5742700	0	0	0	0	39400000	0	0	0	0	0	0	0	13800000	0	0	0	0	0	0	0	0
	127000000	86300000	90700000	135000000	108850000	59000000	30700000	88200000	134000000	73600000	108000000	37200000	0	22800000	30000000	54900000	38500000	56100000	44700000	49800000	309000000	186000000	202000000	138000000	194000000	116000000	51600000	212000000	93100000	139000000	83400000	104550000	91000000	73900000	0	45200000	64600000	127000000	69250000	100000000	0	0	32300000	102000000	110000000	66150000	69400000	0	57100000
	270000000	227000000	24700000	73700000	150350000	183000000	125000000	37700000	96500000	110750000	319000000	126000000	157000000	219000000	188000000	223000000	95400000	180000000	151000000	165500000	593000000	706000000	614000000	626000000	620000000	209000000	10700000	73200000	68100000	64200000	56400000	66150000	223000000	31300000	79900000	57200000	68000000	91500000	73950000	215000000	39600000	0	137000000	18500000	62800000	51200000	44700000	29200000	0
	0	0	0	0	0	0	0	0	0	0	0	0	0	0	0	0	0	0	0	0	0	0	0	0	0	0	0	0	0	0	0	0	0	0	0	0	0	0	0	0	0	0	0	0	0	0	0	0	0
	0	0	0	0	0	0	0	0	0	0	0	0	0	0	0	0	0	0	0	0	0	0	0	0	0	0	0	0	0	0	0	0	0	0	0	0	0	0	0	0	0	0	0	0	0	0	0	0	0
	0	0	0	0	0	0	10600000	0	51600000	5300000	0	12200000	0	14700000	6100000	0	0	8123300	11800000	4061650	0	0	0	0	0	0	0	0	0	0	0	0	5317400	0	0	0	0	0	0	17000000	0	0	0	0	0	0	9475200	0	0
	97300000	62700000	0	0	31350000	51700000	27300000	0	0	13650000	151000000	60700000	9249600	0	34974800	13100000	19800000	17200000	0	15150000	183000000	482000000	442000000	555000000	462000000	55500000	0	0	0	0	0	0	16500000	0	0	67200000	0	0	0	0	0	0	27100000	0	0	0	111000000	0	0
	0	0	0	0	0	0	0	0	0	0	0	0	6791300	0	0	0	0	0	0	0	0	0	0	0	0	0	0	0	0	0	0	0	0	0	0	0	0	0	0	0	10100000	0	0	0	0	0	0	18000000	8351800
	1270000000	1410000000	665000000	1150000000	1210000000	1990000000	2110000000	1720000000	2420000000	2050000000	2910000000	1700000000	2460000000	3060000000	2685000000	3180000000	772000000	1350000000	2030000000	1690000000	610000000	1900000000	1220000000	1280000000	1250000000	825000000	1050000000	844000000	538000000	896000000	482000000	834500000	3970000000	3210000000	1470000000	1640000000	1270000000	1410000000	1555000000	4670000000	3770000000	588000000	1990000000	2100000000	2860000000	2480000000	5370000000	1810000000	1260000000
	49500000	37300000	68800000	104000000	59150000	123000000	0	50600000	34800000	42700000	59400000	0	20900000	35100000	28000000	0	0	20600000	17500000	8750000	0	108000000	165000000	170000000	136500000	38000000	110000000	58800000	14100000	30400000	36400000	37200000	216000000	58200000	71200000	46700000	70600000	117000000	70900000	88500000	78600000	0	11500000	84800000	71800000	75200000	61600000	34500000	20100000
	15900000	111000000	98300000	109000000	103650000	0	188000000	49400000	127000000	88200000	19800000	138000000	102000000	143000000	120000000	291000000	143000000	146000000	75600000	144500000	210000000	368000000	67800000	200000000	205000000	0	0	39600000	40700000	52800000	290000000	40150000	47000000	0	157000000	156000000	82900000	209000000	119450000	390000000	108000000	0	166000000	127000000	204000000	146500000	134000000	130000000	72700000
	327000000	175000000	138000000	335000000	251000000	418000000	423000000	313000000	442000000	420500000	607000000	657000000	362000000	406000000	506500000	868000000	453000000	449000000	216000000	451000000	385000000	214000000	407000000	803000000	396000000	181000000	200000000	221000000	181000000	112000000	278000000	190500000	276000000	410000000	224000000	430000000	181000000	340000000	308000000	384000000	425000000	35100000	293000000	433000000	493000000	404500000	448000000	340000000	296000000
	46800000	24600000	0	122000000	35700000	49300000	22800000	0	0	11400000	70000000	24200000	0	99300000	47100000	46500000	15500000	0	0	7750000	72900000	85100000	107000000	0	79000000	0	0	0	0	0	0	0	0	0	0	0	0	0	0	43000000	0	0	0	110000000	0	0	0	78800000	0
	0	25900000	9096900	113000000	17498450	111000000	213000000	223000000	377000000	218000000	296000000	270000000	238000000	230000000	254000000	344000000	96700000	266000000	246000000	256000000	0	81900000	31000000	306000000	56450000	0	13400000	6990800	30700000	12800000	41200000	13100000	147000000	207000000	24700000	151000000	94200000	133000000	140000000	356000000	235000000	106000000	181000000	175000000	474000000	208000000	613000000	203000000	254000000
	640000000	428000000	256000000	693000000	534000000	664000000	1090000000	660000000	1130000000	877000000	1830000000	1360000000	761000000	1280000000	1320000000	2350000000	837000000	711000000	755000000	796000000	955000000	307000000	150000000	425000000	366000000	572000000	198000000	267000000	206000000	137000000	517000000	236500000	1200000000	514000000	337000000	751000000	553000000	629000000	591000000	2490000000	975000000	170000000	707000000	782000000	1560000000	878500000	2730000000	756000000	937000000
	0	0	0	0	0	0	0	0	19200000	0	0	0	0	0	0	0	0	0	0	0	0	0	0	0	0	0	0	0	0	0	0	0	0	14800000	10300000	0	0	0	0	0	11500000	0	0	13700000	0	0	0	0	0
	0	0	0	0	0	0	0	0	0	0	0	0	0	0	0	0	0	0	0	0	0	0	0	0	0	0	0	0	0	0	0	0	0	0	0	0	0	0	0	0	0	0	0	0	166000000	0	0	0	0
	0	0	0	0	0	15000000	85700000	36700000	33000000	34850000	17000000	119000000	48500000	52900000	50700000	119000000	87800000	125000000	55600000	103400000	0	0	0	0	0	0	0	0	0	0	0	0	19100000	36200000	5863000	37600000	0	10600000	14850000	65200000	62300000	0	57800000	43300000	63600000	60050000	91000000	63300000	72500000
	0	0	0	0	0	0	0	0	46400000	0	0	48900000	40700000	13100000	26900000	38500000	33700000	74900000	0	36100000	0	0	0	0	0	0	0	0	3684700	0	0	0	0	0	0	0	0	0	0	0	0	0	0	72800000	106000000	0	56100000	22900000	0
	0	0	0	0	0	0	0	0	0	0	0	9875300	0	0	0	0	0	0	0	0	0	13700000	0	0	0	0	0	0	0	0	0	0	0	0	0	0	0	0	0	0	0	0	0	0	0	0	0	0	0
	0	0	0	0	0	0	0	0	18200000	0	0	0	0	0	0	0	0	0	0	0	0	0	26500000	36700000	13250000	0	0	0	0	0	0	0	0	0	0	0	0	0	0	0	0	0	0	0	0	0	0	0	0
	167000000	126000000	138000000	216000000	152500000	104000000	0	38400000	0	19200000	24600000	7695200	0	26700000	16147600	14000000	23200000	0	29900000	18600000	102000000	23800000	52700000	0	38250000	144000000	198000000	163000000	76700000	229000000	253000000	180500000	8670900	0	57500000	0	137000000	196000000	33085450	0	18900000	0	19400000	14900000	0	7450000	0	20300000	4930400
	0	9931700	4023500	10300000	6977600	0	0	0	0	0	0	0	0	0	0	0	0	0	0	0	0	0	0	0	0	0	0	5222700	0	0	6916200	0	0	0	0	0	0	0	0	0	0	0	0	0	0	0	0	0	0
	0	0	16500000	0	0	0	0	16100000	61000000	8050000	0	46700000	39900000	24200000	32050000	37000000	0	71300000	40600000	38800000	0	0	6652500	16000000	3326250	0	0	4547900	0	0	0	0	0	11400000	0	0	13900000	0	0	47200000	42700000	0	19100000	52600000	108000000	44950000	45800000	21900000	59100000
	0	0	0	0	0	0	19200000	21400000	0	9600000	0	21600000	0	15100000	7550000	0	13300000	21900000	18500000	15900000	0	0	0	0	0	0	0	0	0	0	0	0	0	0	0	14000000	0	0	0	0	0	0	0	0	30800000	0	0	0	0
	0	0	0	0	0	0	0	0	0	0	0	0	0	0	0	0	0	0	0	0	0	9970400	0	0	0	0	0	0	0	0	0	0	0	0	0	0	0	0	0	0	0	0	0	0	0	0	0	0	0
	0	0	0	0	0	0	0	0	23500000	0	0	0	17600000	20800000	8800000	0	0	24100000	0	0	47500000	0	71500000	0	23750000	0	0	0	0	0	0	0	0	0	0	18600000	0	0	0	0	0	0	0	0	0	0	0	0	0
	0	0	0	50900000	0	0	35200000	0	78200000	17600000	0	0	105000000	131000000	52500000	33300000	35900000	83500000	41000000	38450000	93800000	0	0	0	0	0	0	0	32300000	0	0	0	64000000	0	0	10300000	0	66000000	5150000	55300000	24100000	0	62300000	0	101000000	39700000	102000000	0	37300000
	0	0	0	0	0	0	3832100	0	0	0	0	0	5756800	8623200	2878400	0	0	5789400	0	0	24900000	0	0	0	0	0	0	0	0	0	0	0	0	0	0	0	0	0	0	0	13800000	0	0	0	0	0	0	8599400	9349100
	0	0	0	0	0	0	43900000	0	0	0	0	58700000	0	0	0	0	0	0	0	0	0	23100000	0	0	0	0	0	0	0	0	0	0	0	0	0	0	0	0	0	0	10700000	0	0	0	0	0	0	0	6695100
	0	0	0	0	0	0	9107100	0	38300000	4553550	0	12700000	0	32300000	6350000	0	4619100	0	22800000	2309550	32400000	9702400	113000000	0	21051200	0	0	0	0	0	0	0	8370700	0	0	0	0	0	0	0	0	0	0	0	0	0	0	0	0
	0	0	0	0	0	0	25000000	0	8232800	4116400	16500000	53500000	5595700	52500000	34500000	23900000	20400000	9800100	35600000	22150000	0	20100000	0	26600000	10050000	0	0	0	0	0	0	0	23200000	0	0	0	0	0	0	68500000	12200000	0	36000000	0	0	6100000	86900000	9515700	9416900
	41900000	27700000	0	36700000	32200000	0	0	45200000	18800000	9400000	0	31300000	30800000	26200000	28500000	27500000	0	21900000	26900000	24400000	0	93300000	85100000	68300000	76700000	21900000	32100000	0	18600000	0	0	9300000	74200000	13800000	0	29800000	0	70700000	21800000	56700000	10200000	0	53800000	39900000	22100000	31000000	39500000	23900000	22600000
	0	0	0	0	0	0	0	0	0	0	0	0	0	0	0	0	22000000	6016600	0	3008300	0	0	0	0	0	0	0	0	0	0	0	0	0	0	0	29300000	0	0	0	7856000	26900000	0	0	25500000	0	3928000	0	0	0
	0	0	0	0	0	0	0	0	0	0	0	0	0	0	0	0	0	0	3740200	0	0	0	0	0	0	0	0	0	0	0	0	0	0	0	0	0	0	0	0	0	0	0	0	0	0	0	23800000	0	0
	0	0	0	0	0	0	0	0	0	0	0	0	0	5672700	0	0	0	0	0	0	0	0	0	0	0	0	0	0	0	0	0	0	0	0	0	0	0	0	0	0	0	0	0	0	0	0	0	0	0
	0	0	0	0	0	0	0	0	0	0	0	7645500	0	0	0	0	0	0	31000000	0	0	0	0	0	0	0	0	0	0	0	0	0	0	0	0	0	0	0	0	0	0	0	0	0	0	0	19800000	0	0
	0	0	0	0	0	0	6998400	0	7984100	3499200	6342400	10900000	8686000	13800000	9793000	12900000	7928800	6910000	14000000	10414400	0	0	0	0	0	0	0	0	0	0	0	0	0	0	0	0	0	0	0	9911100	9172000	0	5663600	0	7640100	6651850	17200000	9365300	9300100
	27100000	23100000	0	38400000	25100000	37100000	37000000	32600000	47600000	37050000	57300000	40700000	17700000	34100000	37400000	0	21200000	25500000	38600000	23350000	0	0	0	99400000	0	0	0	0	0	0	0	0	41300000	21000000	0	27400000	0	29200000	24200000	57300000	33200000	0	22700000	28800000	40700000	31000000	63900000	18500000	23400000
	0	0	0	19400000	0	9204500	0	14500000	44000000	11852250	20200000	30500000	21400000	7642500	20800000	23700000	13900000	15400000	30100000	19550000	0	23100000	0	0	0	0	0	0	5353600	0	0	0	18000000	15800000	0	16600000	0	14200000	15000000	40700000	29100000	19500000	0	13500000	21200000	20350000	67600000	23000000	15900000
	0	0	0	0	0	0	0	0	29000000	0	0	0	0	18200000	0	9238800	0	0	0	0	0	6346200	0	28000000	3173100	0	0	0	0	0	0	0	4354600	0	0	0	0	0	0	11000000	0	0	0	0	0	0	0	12300000	13200000
	0	0	0	0	0	97900000	81000000	14100000	62400000	71700000	151000000	63000000	25600000	4906600	44300000	204000000	15800000	37800000	32900000	35350000	0	0	0	0	0	0	0	0	0	0	0	0	0	49600000	0	57500000	16500000	0	8250000	208000000	46700000	52400000	47700000	57200000	77600000	54800000	161000000	48600000	97900000
	13700000	29500000	38700000	121000000	34100000	80800000	111000000	89100000	370000000	100050000	99600000	340000000	121000000	280000000	200500000	328000000	0	152000000	173000000	162500000	40900000	80400000	71800000	101000000	76100000	0	44200000	15300000	82700000	0	16600000	15950000	65900000	180000000	53100000	111000000	57100000	93200000	79550000	118000000	276000000	0	146000000	89200000	207000000	132000000	343000000	117000000	232000000
	0	47300000	37600000	98500000	42450000	36000000	30900000	11900000	27800000	29350000	50300000	21000000	8978300	82000000	35650000	0	21300000	59700000	62500000	40500000	61900000	0	163000000	113000000	87450000	48200000	0	53400000	66000000	12300000	0	30250000	47400000	0	97600000	17200000	86500000	87300000	66950000	63200000	109000000	0	60700000	35200000	29600000	47950000	56800000	78900000	72000000
	248000000	128000000	72500000	180000000	154000000	246000000	95200000	71000000	13900000	83100000	237000000	16400000	13600000	30000000	23200000	74300000	25800000	4331000	0	15065500	0	0	0	43100000	0	124000000	76700000	126000000	22800000	63000000	41800000	69850000	235000000	78500000	84500000	20900000	88000000	71100000	81500000	159000000	15400000	0	0	106000000	27700000	21550000	32900000	31600000	8924200
	74900000	25200000	21900000	19600000	23550000	28800000	15300000	16100000	15600000	15850000	15600000	11400000	11200000	9813900	11300000	21100000	8892300	8729700	0	8811000	31300000	18500000	0	0	9250000	45500000	0	28200000	17800000	23100000	32900000	25650000	33500000	0	33400000	11400000	18100000	24500000	21300000	19400000	20800000	0	0	19100000	19800000	19250000	0	11500000	10800000
	39000000	0	25100000	17800000	21450000	22700000	19500000	10300000	7153300	14900000	9824700	16100000	10200000	8995100	10012350	16100000	17100000	0	0	8050000	26400000	0	0	0	0	44300000	10400000	32000000	0	33700000	30800000	31400000	35600000	27200000	32800000	7355000	15800000	22500000	24850000	25500000	15900000	0	0	12500000	13100000	12800000	26200000	13300000	0
	28000000	0	0	10800000	5400000	18800000	21100000	0	38600000	19950000	69300000	4840900	0	6965300	5903100	34500000	3835300	0	0	1917650	0	29100000	0	0	0	56400000	0	0	0	11900000	0	0	0	0	0	0	0	0	0	35300000	5721800	0	0	0	6769800	2860900	0	0	0
	192000000	123000000	53900000	90300000	106650000	83400000	28300000	110000000	141000000	96700000	44500000	30100000	35900000	12500000	33000000	34000000	62700000	12900000	24400000	29200000	147000000	147000000	459000000	27200000	147000000	82300000	154000000	115000000	15600000	181000000	169000000	134500000	137000000	124000000	65400000	54000000	127000000	87500000	105750000	213000000	28000000	68800000	0	62400000	37000000	49700000	55700000	7645900	12900000
	35100000	0	54500000	80800000	44800000	56600000	24300000	18800000	27700000	26000000	58100000	24400000	19000000	19400000	21900000	73800000	18300000	28600000	24300000	26450000	87700000	17900000	0	16700000	17300000	72400000	15800000	59800000	9300600	29400000	47600000	38500000	87600000	21900000	25100000	12000000	37200000	36300000	30700000	119000000	20500000	25300000	33800000	50700000	57200000	42250000	30700000	10600000	13300000
	149000000	124000000	226000000	361000000	187500000	332000000	351000000	286000000	164000000	309000000	495000000	587000000	372000000	572000000	533500000	783000000	197000000	435000000	378000000	406500000	155000000	302000000	77500000	169000000	162000000	119000000	105000000	145000000	89200000	276000000	402000000	132000000	476000000	290000000	251000000	250000000	291000000	444000000	290500000	699000000	443000000	29200000	305000000	657000000	682000000	550000000	653000000	244000000	329000000
	0	0	0	0	0	0	0	0	17000000	0	0	0	0	14300000	0	45900000	0	0	0	0	0	0	0	0	0	0	0	0	0	0	0	0	0	0	0	0	0	0	0	34700000	0	0	10400000	0	0	0	25100000	0	9597800
	0	0	0	0	0	0	0	0	63800000	0	0	16400000	25400000	38200000	20900000	14500000	13100000	39600000	6569200	13800000	0	0	0	23000000	0	0	0	0	0	0	0	0	0	33200000	0	22700000	16300000	0	8150000	0	43100000	0	7364800	39300000	48000000	23332400	0	7778100	37800000
	0	50100000	95800000	113000000	72950000	52200000	66800000	101000000	226000000	83900000	477000000	149000000	90000000	182000000	165500000	672000000	106000000	119000000	145000000	132000000	0	122000000	274000000	270000000	196000000	71500000	54800000	113000000	64800000	67500000	128000000	69500000	30300000	74800000	117000000	104000000	116000000	163000000	110000000	564000000	130000000	97600000	22100000	116000000	197000000	123000000	818000000	93800000	99000000
	0	0	6176000	0	0	0	0	0	0	0	0	0	4958500	0	0	0	0	9035100	0	0	0	0	0	0	0	4321600	0	0	0	0	0	0	9627200	0	4412400	0	0	10700000	2206200	15800000	0	0	0	0	0	0	15900000	0	0
	29500000	24500000	47600000	71100000	38550000	47100000	29400000	30000000	0	29700000	65800000	0	17700000	35000000	26350000	75900000	19100000	15800000	0	17450000	0	0	0	0	0	33300000	61800000	30100000	34200000	52900000	83900000	43550000	48400000	16500000	0	45000000	31100000	104000000	38050000	49900000	8402400	17600000	0	34900000	36800000	26250000	0	0	0
	0	0	0	0	0	0	10900000	0	0	0	0	0	0	41900000	0	0	0	16400000	0	0	0	0	0	0	0	0	0	0	0	0	0	0	0	0	0	15700000	0	0	0	0	0	0	0	0	56400000	0	34500000	15500000	15900000
	0	0	0	0	0	0	0	0	0	0	0	0	0	10400000	0	7903100	0	0	12000000	3951550	0	0	0	0	0	0	0	0	0	0	0	0	0	0	0	0	0	0	0	0	5456500	0	8731000	0	0	0	14200000	0	5697000
	39400000	132000000	0	30000000	34700000	21300000	105000000	7252100	32300000	26800000	44600000	123000000	0	34700000	39650000	15100000	48600000	14900000	14500000	15000000	0	46700000	0	0	0	0	0	0	85200000	0	0	0	23700000	0	0	61500000	0	19100000	9550000	46500000	0	0	34800000	0	0	0	26600000	9575100	0
	0	0	0	0	0	0	0	0	22200000	0	0	0	0	0	0	24300000	0	11200000	0	5600000	0	0	0	0	0	0	0	0	0	0	0	0	0	0	0	0	0	0	0	0	0	0	0	0	0	0	0	0	0
	0	0	0	0	0	0	0	0	0	0	0	0	0	12800000	0	0	0	0	8451300	0	0	0	0	0	0	0	0	0	0	0	0	0	0	0	0	0	0	0	0	0	0	0	8534200	0	0	0	0	0	0
	0	0	0	0	0	0	0	0	0	0	0	0	0	0	0	0	0	0	0	0	0	0	0	0	0	0	0	0	0	0	0	0	0	0	0	0	0	0	0	0	0	0	0	0	0	0	0	0	0
	0	19000000	0	28100000	9500000	0	0	0	0	0	0	0	0	0	0	0	0	0	0	0	0	195000000	96300000	216000000	145650000	0	0	0	22900000	21000000	24600000	10500000	0	0	23000000	0	27000000	0	0	0	0	0	0	0	0	0	0	0	0
	11200000000	7420000000	7570000000	13100000000	9385000000	9340000000	9030000000	8450000000	14700000000	9185000000	12600000000	8880000000	5980000000	10900000000	9890000000	12500000000	4920000000	6240000000	5930000000	6085000000	11200000000	14100000000	19400000000	13900000000	14000000000	8710000000	8420000000	11700000000	5750000000	8450000000	16300000000	8580000000	8580000000	9930000000	6990000000	8200000000	9090000000	11200000000	8835000000	12100000000	11000000000	4500000000	5150000000	9710000000	10300000000	10005000000	10500000000	5410000000	6200000000
	0	0	0	37100000	0	0	13200000	0	0	0	7228700	19700000	0	0	3614350	22000000	0	0	0	0	0	0	0	0	0	12100000	0	9688100	0	0	15100000	4844050	15200000	10400000	0	0	0	25500000	5200000	14900000	14200000	16500000	0	0	31500000	14550000	0	0	0
	104000000	136000000	288000000	102000000	120000000	61800000	89100000	198000000	70600000	79850000	117000000	80600000	85900000	0	83250000	51600000	32400000	56900000	0	42000000	0	0	0	60900000	0	106000000	133000000	187000000	185000000	152000000	239000000	168500000	154000000	99300000	40500000	201000000	109000000	148000000	128500000	132000000	81900000	17100000	56600000	155000000	141000000	106950000	142000000	30100000	28800000
	0	0	0	0	0	0	0	0	0	0	0	0	0	0	0	0	10700000	0	4950400	2475200	0	0	0	0	0	0	0	0	0	0	0	0	0	0	0	0	0	0	0	0	0	0	0	0	0	0	15700000	0	0
	62600000	121000000	0	0	31300000	76700000	54000000	0	0	27000000	51000000	0	0	0	0	0	0	0	0	0	63800000	71200000	0	0	31900000	38200000	0	20500000	13300000	36700000	0	16900000	115000000	0	34400000	0	0	0	0	16400000	0	0	0	29500000	25000000	8200000	0	0	0
	128000000	39900000	14400000	0	27150000	68800000	0	0	0	0	58500000	0	0	0	0	0	0	0	0	0	106000000	117000000	58600000	0	82300000	27800000	27300000	31700000	9356800	21600000	54800000	27550000	25700000	0	29000000	6168900	11900000	36900000	18800000	0	0	0	0	12600000	0	0	0	0	0
	0	25400000	0	0	0	12600000	0	12300000	0	6150000	28000000	29900000	0	0	14000000	14800000	0	0	0	0	0	0	0	0	0	0	0	0	0	0	0	0	14400000	10500000	0	0	0	0	0	0	17100000	0	0	14000000	0	0	0	6647400	0
	39800000	19000000	35100000	84400000	37450000	16100000	0	17700000	61400000	16900000	18400000	0	0	33600000	9200000	10800000	0	0	0	0	0	80600000	30700000	0	15350000	22400000	21700000	45600000	28100000	51300000	21400000	25250000	0	22200000	24100000	17600000	44400000	33300000	23150000	26500000	0	0	0	19800000	25900000	9900000	0	0	0
	93800000	204000000	81900000	211000000	148900000	112000000	211000000	95600000	172000000	142000000	202000000	189000000	87900000	131000000	160000000	84900000	130000000	88100000	101000000	94550000	0	15600000	74000000	47600000	31600000	65700000	219000000	93200000	64500000	150000000	227000000	121600000	209000000	98300000	86600000	79100000	71300000	257000000	92450000	192000000	213000000	38800000	90900000	179000000	159000000	169000000	320000000	90600000	148000000
	0	0	0	0	0	0	0	0	61000000	0	0	0	18100000	82400000	9050000	0	0	13900000	15700000	6950000	0	0	0	0	0	0	0	0	0	0	0	0	0	0	0	0	0	0	0	0	0	0	30000000	0	0	0	5513900	0	0
	0	0	0	0	0	0	0	0	0	0	0	0	0	0	0	0	0	0	0	0	0	0	0	0	0	0	0	0	0	0	0	0	0	0	0	0	0	0	0	0	0	0	0	0	0	0	0	0	0
	15600000	16000000	0	0	7800000	53100000	30600000	24400000	256000000	41850000	350000000	59600000	58800000	107000000	83300000	240000000	148000000	77700000	188000000	168000000	78600000	655000000	123000000	911000000	389000000	8156500	0	0	17300000	0	15800000	4078250	35300000	45400000	14500000	200000000	25700000	33500000	34400000	56600000	94400000	0	174000000	72000000	41800000	64300000	213000000	175000000	73200000
	16100000	0	0	0	0	0	7456200	11100000	44900000	9278100	0	0	14200000	71600000	7100000	29500000	0	12800000	19300000	16050000	20900000	0	0	39300000	10450000	0	0	24400000	0	13400000	19500000	6700000	0	25600000	9083000	20200000	0	22400000	14641500	0	0	0	0	19700000	34100000	0	9766200	19600000	20000000
	0	7949800	0	5158300	2579150	0	0	0	0	0	0	0	0	0	0	0	0	0	0	0	0	0	0	0	0	0	0	5019400	0	0	0	0	8110800	0	5150900	0	0	0	0	0	5878000	0	0	3446200	0	0	0	0	3723000
	0	0	0	0	0	5819000	3973000	0	0	1986500	0	0	0	0	0	0	0	0	0	0	0	0	24600000	0	0	0	0	0	0	0	0	0	0	0	0	0	0	0	0	0	0	0	0	0	0	0	0	0	0
	0	25300000	0	0	0	0	32500000	0	0	0	3418700	0	0	0	0	0	9088200	0	14900000	4544100	0	0	0	0	0	0	0	0	0	45100000	25300000	0	18400000	0	0	54000000	40900000	0	9200000	0	0	0	20800000	39900000	0	0	0	0	0
	514000000	362000000	324000000	763000000	438000000	332000000	251000000	275000000	622000000	303500000	545000000	405000000	322000000	623000000	475000000	415000000	210000000	403000000	239000000	321000000	1010000000	517000000	2210000000	1080000000	1045000000	140000000	179000000	366000000	323000000	423000000	660000000	344500000	446000000	185000000	304000000	557000000	440000000	569000000	443000000	487000000	358000000	0	158000000	487000000	775000000	422500000	465000000	326000000	378000000
	0	0	0	0	0	0	0	26600000	57800000	13300000	28700000	0	25300000	40600000	27000000	0	0	22800000	22700000	11350000	0	33800000	0	0	0	0	8821700	0	0	0	0	0	29300000	24300000	17800000	35300000	35800000	32200000	30750000	47800000	29200000	0	20400000	39500000	0	24800000	47200000	16400000	14800000
	0	0	0	0	0	0	0	0	0	0	0	0	0	0	0	0	0	0	0	0	0	0	0	0	0	0	0	0	0	0	0	0	0	0	0	0	0	0	0	0	0	0	0	0	0	0	0	0	0
	146000000	58000000	0	140000000	99000000	0	0	0	0	0	145000000	0	6803300	0	3401650	0	0	6910600	0	0	179000000	192000000	550000000	434000000	313000000	6024500	0	0	9951800	64400000	11500000	7988150	69400000	0	95800000	4471300	0	7328000	5899650	86800000	8396600	0	0	0	0	0	75900000	0	0
	0	0	0	0	0	0	0	0	0	0	0	0	0	0	0	0	0	0	0	0	0	0	0	182000000	0	0	0	0	0	0	0	0	0	0	0	0	0	0	0	0	0	0	0	0	0	0	0	0	0
	0	0	0	0	0	0	27900000	43100000	128000000	35500000	0	57500000	30600000	101000000	44050000	183000000	35200000	52900000	66200000	59550000	0	0	0	0	0	0	0	17100000	0	10400000	15300000	5200000	0	77700000	29700000	0	27800000	0	13900000	0	86500000	63900000	13500000	64500000	99400000	64200000	13500000	52200000	101000000
	0	0	0	0	0	0	0	0	0	0	0	0	7006400	11700000	3503200	12100000	0	10100000	10100000	10100000	0	0	0	0	0	0	0	0	0	0	0	0	0	0	0	0	0	0	0	0	0	0	0	0	10300000	0	32000000	9270600	11200000
	0	0	0	0	0	0	0	0	0	0	17400000	0	0	0	0	0	0	0	0	0	0	32600000	13900000	0	6950000	0	0	0	0	0	0	0	0	0	0	0	0	0	0	0	0	0	0	0	0	0	0	0	0
	0	0	0	0	0	0	0	0	0	0	0	0	0	0	0	0	0	0	7531200	0	117000000	7653300	102000000	348000000	109500000	0	0	0	0	0	0	0	0	0	0	0	0	0	0	0	0	0	6528400	0	0	0	0	0	0
	0	0	0	0	0	0	0	0	0	0	0	0	0	0	0	0	0	0	0	0	79200000	0	43200000	0	21600000	0	0	0	0	0	0	0	0	0	0	0	0	0	0	0	0	0	0	0	0	0	0	0	0
	0	0	0	0	0	0	0	0	0	0	0	0	0	0	0	0	0	0	0	0	0	0	0	0	0	0	0	0	0	0	0	0	0	0	0	0	0	0	0	0	0	0	0	0	0	0	0	0	0
	0	0	0	11600000	0	0	0	0	15100000	0	0	0	9273300	18200000	4636650	0	0	10300000	13000000	5150000	38400000	0	0	0	0	0	0	7573400	0	0	0	0	0	7028100	0	0	0	0	0	0	12500000	0	11600000	0	0	0	0	12000000	8222500
	0	0	0	0	0	0	0	0	0	0	0	0	0	0	0	0	0	0	0	0	0	38700000	82000000	0	19350000	0	0	0	0	0	0	0	0	0	0	0	0	0	0	0	0	0	0	0	0	0	0	0	0
	0	0	0	0	0	0	0	0	29300000	0	0	0	0	27200000	0	0	0	0	6754800	0	0	0	52300000	18900000	9450000	0	0	0	0	0	0	0	0	0	0	6184700	0	0	0	0	0	0	0	0	23600000	0	0	5661000	6892400
	0	0	0	0	0	0	0	0	0	0	0	0	0	0	0	0	0	0	0	0	0	0	0	0	0	0	0	0	0	0	0	0	0	4699100	0	15200000	2859300	0	1429650	0	6572800	0	0	3711900	0	0	0	2820500	1987200
	0	0	0	0	0	0	0	0	12000000	0	0	7637400	0	0	0	0	0	6297300	8959900	3148650	111000000	43800000	40700000	41600000	42700000	0	0	8713000	7804100	0	13300000	3902050	0	9575100	13600000	5995900	9160100	11000000	9367600	0	12300000	0	6641100	0	12300000	3320550	0	9401800	9111400
	0	0	0	0	0	0	0	0	0	0	0	0	0	0	0	0	0	0	0	0	74900000	25900000	0	15500000	20700000	0	0	0	0	0	15000000	0	5775500	0	0	0	0	14700000	0	0	0	0	0	0	0	0	0	0	0
	914000000	1110000000	1030000000	2660000000	1070000000	2360000000	2630000000	2640000000	4900000000	2635000000	3320000000	3120000000	1740000000	2920000000	3020000000	3700000000	1700000000	1340000000	1830000000	1765000000	512000000	2720000000	1430000000	4960000000	2075000000	845000000	1600000000	1230000000	818000000	1190000000	1570000000	1210000000	2650000000	3330000000	2080000000	2500000000	1990000000	2420000000	2460000000	3970000000	3300000000	46600000	1210000000	3270000000	4300000000	3285000000	3180000000	1880000000	2390000000
	27500000	40000000	48900000	36600000	38300000	42800000	26500000	30000000	30100000	30050000	73300000	30000000	34900000	11300000	32450000	50200000	16700000	19200000	0	17950000	0	0	0	53700000	0	0	26900000	106000000	43300000	62900000	77000000	53100000	44600000	53000000	61600000	17500000	22900000	0	33750000	86600000	0	9038800	0	55400000	0	4519400	24600000	18300000	31700000
	24200000	0	0	0	0	0	0	0	0	0	0	0	0	0	0	0	0	0	0	0	50000000	30200000	43000000	0	36600000	0	0	0	0	0	0	0	0	0	0	0	0	0	0	0	0	0	0	0	0	0	0	0	0
	0	0	0	0	0	0	0	0	33300000	0	37600000	19400000	0	24000000	21700000	23200000	16000000	0	8205000	12102500	45200000	66700000	0	0	22600000	0	0	0	0	0	0	0	0	0	0	6969700	0	0	0	24900000	20900000	0	12400000	0	13300000	12850000	89300000	6835900	0
	0	0	0	8864500	0	0	5704800	0	33600000	2852400	0	0	15800000	35900000	7900000	59400000	15900000	23500000	37000000	30250000	0	0	0	0	0	0	0	0	0	0	0	0	12400000	0	0	21300000	0	0	0	0	25300000	0	20500000	19800000	31500000	20150000	0	17000000	18100000
	0	0	0	0	0	0	0	0	0	0	0	0	0	0	0	0	0	0	0	0	0	0	0	0	0	0	0	13600000	0	0	0	0	16000000	0	10500000	0	0	0	0	0	0	0	0	0	0	0	0	0	0
	0	0	38200000	15300000	7650000	6861100	0	83700000	20400000	13630550	49700000	0	96100000	73800000	61750000	122000000	0	201000000	70800000	96400000	0	0	0	147000000	0	15200000	0	0	13400000	0	0	0	58300000	0	0	24800000	16000000	0	8000000	139000000	0	0	41700000	47300000	0	20850000	628000000	0	0
	0	0	0	0	0	0	0	0	0	0	0	0	0	0	0	0	0	0	0	0	0	0	0	0	0	0	0	0	0	0	0	0	0	0	0	0	0	0	0	0	0	0	0	0	0	0	0	0	0
	0	0	0	4021100	0	0	4471300	0	0	0	0	0	0	0	0	0	0	0	0	0	0	0	0	0	0	0	6028100	0	0	0	0	0	0	5345200	0	0	0	0	0	0	0	0	0	0	0	0	0	0	0
	0	0	6939900	0	0	0	0	11500000	20000000	5750000	0	0	0	0	0	8811300	0	0	0	0	0	28300000	0	60800000	14150000	0	7146700	8995800	8010400	0	14500000	7578550	0	0	7643100	0	0	12900000	0	0	16400000	0	0	12500000	0	0	0	0	10400000
	0	0	0	41000000	0	15400000	43200000	26600000	22400000	24500000	0	77100000	10800000	37200000	24000000	13500000	11700000	31500000	25600000	19550000	0	65700000	88200000	61700000	63700000	0	0	0	0	14700000	0	0	0	11600000	0	0	29300000	30800000	5800000	11200000	0	0	20900000	20900000	62500000	16050000	0	12500000	0
	0	0	0	0	0	0	0	0	0	0	0	0	0	0	0	0	0	0	0	0	0	0	0	0	0	0	0	0	0	0	0	0	0	0	0	0	0	0	0	0	0	0	0	0	0	0	0	0	0
	0	0	0	0	0	0	0	0	0	0	0	0	0	0	0	0	0	0	0	0	0	0	0	0	0	0	0	55800000	0	0	36200000	0	0	0	0	0	0	16200000	0	0	0	0	0	0	0	0	0	0	0
	27300000	0	0	0	0	0	0	0	0	0	0	0	0	0	0	0	0	0	0	0	99400000	121000000	308000000	80500000	110200000	0	0	0	0	0	0	0	0	0	0	0	0	0	0	0	0	0	0	0	0	0	0	0	0
	0	0	0	0	0	0	0	0	354000000	0	0	0	0	31600000	0	0	0	12700000	17800000	6350000	0	0	0	0	0	0	0	0	0	0	0	0	0	0	0	17000000	0	0	0	0	0	0	16700000	0	0	0	0	0	22700000
	0	0	0	0	0	0	0	0	0	0	0	0	0	0	0	0	0	0	0	0	0	0	34100000	0	0	0	0	0	0	0	0	0	0	0	0	0	0	0	0	0	0	0	0	0	0	0	0	0	0
	13500000	15400000	12000000	0	12750000	13600000	33900000	0	7846300	10723150	25400000	37400000	20600000	24200000	24800000	15000000	13100000	15300000	4050500	14050000	18600000	43800000	65700000	0	31200000	16200000	7287100	11400000	9911300	0	0	8599200	35400000	26800000	0	16100000	0	0	8050000	55400000	63600000	3635100	13900000	0	0	8767550	68700000	18500000	12800000
	617000000	21000000	524000000	81700000	302850000	256000000	0	330000000	30100000	143050000	514000000	0	229000000	0	114500000	317000000	0	229000000	0	114500000	835000000	0	643000000	0	321500000	2080000000	291000000	318000000	890000000	369000000	658000000	513500000	838000000	211000000	83400000	728000000	141000000	239000000	225000000	2160000000	227000000	0	124000000	144000000	165000000	154500000	905000000	146000000	23700000
	416000000	436000000	503000000	196000000	426000000	338000000	203000000	529000000	120000000	270500000	534000000	165000000	365000000	100000000	265000000	255000000	234000000	327000000	77200000	244500000	70000000	182000000	218000000	135000000	158500000	355000000	286000000	460000000	474000000	531000000	210000000	407500000	373000000	246000000	142000000	343000000	422000000	242000000	294500000	599000000	284000000	36600000	180000000	505000000	114000000	232000000	171000000	130000000	85300000
	0	0	0	0	0	0	0	0	68600000	0	59800000	23000000	24000000	54100000	39050000	0	5663500	0	32700000	2831750	0	119000000	53500000	157000000	86250000	0	15900000	61500000	0	0	0	0	22000000	78500000	124000000	46900000	17300000	0	34450000	25000000	80100000	0	23700000	4281500	43000000	24350000	33600000	20900000	0
	17200000	0	7205100	12500000	9852550	0	0	0	0	0	0	0	0	0	0	0	0	0	0	0	30600000	0	28700000	13300000	21000000	16300000	8146100	12900000	7181600	35200000	47000000	14600000	0	4935000	11800000	0	0	12200000	2467500	0	0	0	0	0	6632200	0	0	0	0
	0	64900000	0	0	0	108000000	47100000	13900000	17800000	32450000	0	45200000	0	0	0	0	0	0	0	0	0	119000000	0	0	0	0	0	0	0	0	0	0	227000000	13500000	0	0	19100000	39200000	16300000	170000000	0	0	0	16900000	17600000	8450000	0	0	0
	0	0	0	0	0	0	0	0	0	0	0	0	0	55600000	0	0	0	0	0	0	0	0	0	0	0	0	0	0	0	0	0	0	0	0	0	0	0	0	0	0	0	0	24800000	0	0	0	0	0	0
	0	0	0	0	0	0	0	0	0	0	0	0	0	0	0	0	0	0	0	0	0	0	0	0	0	0	0	0	0	0	0	0	0	5660900	9118900	0	0	0	0	0	9146500	0	0	0	0	0	0	0	7356000
	202000000	115000000	183000000	126000000	154500000	252000000	43800000	204000000	39100000	123900000	510000000	36200000	76700000	21400000	56450000	433000000	0	73500000	0	36750000	0	0	0	0	0	43700000	172000000	172000000	197000000	320000000	188000000	180000000	19400000	161000000	135000000	87100000	241000000	158000000	146500000	34000000	152000000	0	0	256000000	133000000	83500000	0	104000000	28500000
	18400000	0	7509400	0	3754700	259000000	0	165000000	0	82500000	725000000	0	224000000	74700000	149350000	795000000	0	295000000	32100000	163550000	0	0	0	0	0	0	60100000	0	0	31200000	0	0	0	498000000	0	132000000	64300000	72300000	68300000	0	791000000	14500000	169000000	721000000	227000000	198000000	0	503000000	180000000
	1730000000	995000000	1440000000	1500000000	1470000000	1110000000	824000000	663000000	910000000	867000000	995000000	774000000	605000000	550000000	689500000	1020000000	326000000	479000000	297000000	402500000	1380000000	883000000	2550000000	147000000	1131500000	1420000000	957000000	1180000000	1080000000	1080000000	2350000000	1130000000	1030000000	1390000000	955000000	771000000	1120000000	1090000000	1060000000	1080000000	1230000000	102000000	507000000	979000000	501000000	743000000	840000000	707000000	527000000
	9112100	4961300	17200000	22000000	13156050	0	0	19500000	0	0	0	0	0	0	0	0	0	0	0	0	0	0	0	0	0	0	0	0	15000000	0	0	0	0	0	19500000	0	22200000	0	0	8449900	0	0	0	38100000	0	0	0	0	0
	0	0	0	0	0	0	0	0	0	0	0	0	0	0	0	0	0	0	0	0	0	0	0	0	0	0	0	0	0	0	0	0	0	0	0	0	0	0	0	0	0	0	0	0	0	0	0	0	0
	29500000	16900000	0	14700000	15800000	0	9151500	0	0	0	0	0	0	9166300	0	0	0	0	0	0	0	34900000	35500000	0	17450000	16900000	0	18100000	0	25900000	0	8450000	0	4732000	14100000	0	0	0	0	0	0	0	0	0	0	0	0	0	0
	24000000	19100000	15600000	26900000	21550000	57000000	0	0	24700000	12350000	112000000	27300000	0	51700000	39500000	72500000	0	0	0	0	0	0	0	0	0	0	0	0	0	0	26800000	0	63400000	22600000	0	0	26000000	65300000	24300000	126000000	21000000	11500000	0	43600000	62200000	32300000	0	0	14400000
	0	0	0	0	0	0	8208700	0	0	0	0	19000000	0	16100000	8050000	10200000	0	0	0	0	0	0	0	0	0	0	0	0	0	0	0	0	0	0	0	0	0	0	0	0	0	0	0	0	0	0	5414000	0	0
	0	0	0	0	0	0	18200000	0	28200000	9100000	0	7382000	0	0	0	0	0	0	0	0	0	0	0	0	0	0	0	0	0	0	0	0	0	0	0	0	0	0	0	108000000	0	0	0	0	0	0	0	5562000	0
	0	6992800	0	0	0	0	0	0	0	0	0	0	0	0	0	0	0	0	0	0	77900000	140000000	176000000	55200000	108950000	25900000	0	0	0	0	0	0	0	0	0	0	0	0	0	0	0	0	0	0	0	0	0	0	0
	0	0	0	0	0	0	0	0	0	0	0	0	0	0	0	0	0	0	0	0	28200000	0	0	0	0	0	0	0	0	0	0	0	0	0	0	0	0	0	0	0	0	0	0	0	0	0	0	0	0
	0	10600000	0	0	0	0	0	0	6893200	0	0	0	5924800	0	0	0	0	0	0	0	0	26800000	28600000	0	13400000	0	0	0	0	0	0	0	0	0	0	0	9586000	0	0	0	0	0	0	0	0	0	0	0	2963000
	6874100	0	10700000	0	3437050	2941300	0	0	0	0	0	0	0	0	0	0	0	0	0	0	15500000	0	0	0	0	0	0	0	0	0	0	0	0	0	0	0	0	0	0	0	0	0	0	0	0	0	0	0	0
	0	0	0	0	0	0	9133700	0	0	0	0	0	5690500	16400000	2845250	0	8228700	6400700	0	3200350	0	0	0	0	0	0	0	0	0	0	0	0	9602900	0	0	0	0	0	0	0	0	0	5057600	0	6846600	0	27000000	0	7971400
	9930000	15400000	0	18800000	12665000	0	0	18200000	24400000	9100000	0	0	0	0	0	0	13200000	13200000	0	6600000	0	47700000	0	36500000	18250000	0	0	0	0	0	0	0	36200000	11600000	0	14300000	14200000	0	12900000	38900000	15700000	0	12100000	18700000	23700000	17200000	0	0	0
	25800000	19000000	27500000	87000000	26650000	23500000	0	33000000	80400000	28250000	36900000	13700000	38100000	54900000	37500000	20900000	0	30800000	50700000	25850000	75800000	53100000	80500000	108000000	78150000	0	0	32400000	0	23600000	52100000	11800000	0	0	51400000	41100000	34300000	59600000	37700000	9321100	53700000	0	28800000	52300000	60600000	40550000	0	29600000	41600000
	0	0	0	0	0	0	0	0	0	0	0	0	0	0	0	0	0	0	0	0	7703400	0	0	0	0	0	0	0	0	0	0	0	0	0	0	0	0	0	0	14100000	0	0	0	0	0	0	20700000	0	0
	32100000	0	11100000	10700000	10900000	112000000	88600000	35000000	265000000	100300000	386000000	86200000	25800000	126000000	106100000	803000000	30400000	52100000	68700000	60400000	0	0	42200000	56200000	21100000	20900000	42200000	46500000	39500000	10400000	109000000	40850000	88000000	236000000	55900000	94400000	34800000	82800000	85400000	70900000	315000000	7689600	56600000	102000000	113000000	86450000	88600000	177000000	75600000
	32400000	0	9634800	14300000	11967400	0	4277300	0	25900000	2138650	14300000	0	7598800	6456100	7027450	0	0	7254000	0	0	0	51500000	173000000	125000000	88250000	0	0	9926600	0	15700000	41700000	4963300	6280300	0	17400000	11100000	8735700	0	7508000	16700000	4652800	0	10200000	0	21500000	7426400	0	0	4158300
	0	0	0	0	0	0	0	0	0	0	0	0	0	0	0	0	0	17200000	14200000	7100000	0	0	16700000	0	0	0	0	0	0	0	0	0	0	0	0	0	0	0	0	0	0	0	0	0	0	0	0	0	0
	0	0	0	0	0	0	32400000	22500000	23900000	23200000	0	33400000	8657900	0	4328950	24900000	139000000	18100000	31400000	28150000	0	29100000	0	0	0	0	0	0	0	0	0	0	0	0	0	14800000	0	0	0	0	7520600	0	25200000	20300000	45800000	13910300	0	30800000	28200000
	0	0	0	0	0	0	0	0	0	0	0	17000000	10500000	0	5250000	0	0	13200000	0	0	0	0	0	0	0	186000000	0	0	0	0	0	0	0	0	0	0	0	0	0	0	19300000	0	13600000	0	0	0	40900000	0	9298100
	0	0	0	0	0	0	0	0	0	0	0	0	0	0	0	0	0	0	0	0	0	0	0	0	0	0	0	0	0	0	0	0	0	0	0	0	0	0	0	0	0	0	0	0	0	0	0	0	0
	0	0	0	0	0	0	0	0	0	0	0	0	0	0	0	0	0	0	0	0	0	0	0	0	0	0	0	0	0	0	0	0	0	0	0	0	0	0	0	0	0	0	0	0	0	0	0	0	0
	0	0	0	15400000	0	0	0	0	0	0	0	0	0	18800000	0	0	0	16000000	12200000	6100000	0	0	0	0	0	0	0	0	0	0	0	0	0	12800000	9555500	0	0	0	0	0	19700000	0	0	0	25000000	0	0	13100000	13400000
	80500000	22300000	0	61300000	41800000	49300000	11700000	9364000	35800000	23750000	85200000	17200000	0	12700000	14950000	90400000	6928600	0	8441400	7685000	136000000	147000000	239000000	1380000000	193000000	4834500	0	4472000	6728600	8953700	83200000	5781550	5253800	35500000	18500000	5854300	60400000	146000000	27000000	19100000	52800000	0	4456700	50300000	120000000	34700000	20400000	30500000	37000000
	0	9454300	0	0	0	22900000	79800000	96300000	39700000	59750000	65100000	146000000	127000000	17200000	96050000	93600000	169000000	105000000	25200000	99300000	0	37600000	0	0	0	0	4746000	0	0	0	0	0	72100000	19400000	11500000	39300000	0	9463700	15450000	271000000	36400000	24200000	34100000	57400000	31000000	35250000	333000000	21400000	28800000
	0	0	0	0	0	0	34700000	20600000	0	10300000	30600000	126000000	0	126000000	78300000	52900000	63000000	0	43000000	47950000	0	0	0	0	0	0	0	0	0	0	0	0	0	20400000	0	6849200	0	0	0	29200000	38900000	5253000	24400000	55200000	11700000	26800000	50400000	31000000	42400000
	0	0	0	0	0	0	33500000	0	0	0	0	31200000	10500000	73300000	20850000	10500000	17600000	0	41800000	14050000	0	0	0	0	0	0	0	0	0	0	0	0	0	7088500	0	11000000	0	0	0	12700000	17000000	0	0	15800000	0	6350000	0	21200000	58000000
	1370000000	1570000000	481000000	1630000000	1470000000	2540000000	1190000000	920000000	1600000000	1395000000	2600000000	1080000000	442000000	864000000	972000000	1780000000	566000000	415000000	515000000	540500000	175000000	83100000	107000000	1080000000	141000000	1060000000	897000000	992000000	565000000	1090000000	3840000000	1026000000	1450000000	1130000000	1070000000	800000000	1000000000	3070000000	1100000000	1170000000	1070000000	267000000	414000000	1230000000	3900000000	1120000000	417000000	647000000	843000000
	0	0	0	0	0	0	0	24700000	0	0	0	0	33000000	54800000	16500000	134000000	0	66700000	6155500	36427750	0	0	0	107000000	0	0	0	0	0	0	0	0	0	0	0	0	0	0	0	64800000	0	0	5063200	0	0	0	104000000	0	0
	0	0	20100000	17400000	8700000	0	0	105000000	47600000	23800000	75400000	7977300	180000000	170000000	122700000	455000000	0	301000000	153000000	227000000	0	0	0	35300000	0	0	0	0	10500000	0	0	0	46200000	0	0	45400000	24400000	0	12200000	166000000	5724000	25800000	89600000	66800000	0	46300000	639000000	16400000	36300000
	57900000	41800000	0	49100000	45450000	0	0	0	0	0	0	0	0	0	0	0	0	0	0	0	0	0	0	0	0	71300000	0	37900000	0	0	50500000	18950000	39400000	0	0	0	0	0	0	0	0	0	0	0	0	0	0	0	0
	0	0	0	0	0	0	16200000	0	8194500	4097250	0	21600000	0	3925300	1962650	29600000	0	4316400	6112200	5214300	0	25100000	17700000	30800000	21400000	0	0	0	0	0	0	0	0	0	0	0	0	0	0	0	0	0	0	0	0	0	0	3071700	0
	0	0	0	0	0	0	0	0	0	0	0	0	0	0	0	0	0	0	0	0	0	0	0	0	0	0	0	0	0	0	0	0	0	0	0	0	0	0	0	0	0	0	0	0	0	0	0	0	0
	516000000	540000000	402000000	554000000	528000000	334000000	557000000	893000000	549000000	553000000	311000000	893000000	784000000	721000000	752500000	767000000	766000000	355000000	353000000	560500000	223000000	30300000	303000000	469000000	263000000	571000000	393000000	688000000	310000000	335000000	888000000	482000000	428000000	517000000	899000000	221000000	512000000	1120000000	514500000	892000000	796000000	31100000	276000000	781000000	1190000000	788500000	1290000000	533000000	625000000
	0	10900000	0	0	0	0	0	17600000	0	0	59700000	0	35100000	0	17550000	0	0	11100000	0	0	0	0	0	0	0	0	0	0	0	5868600	0	0	0	0	0	0	13500000	18200000	0	0	7201100	0	0	18900000	18200000	3600550	0	0	0
	0	0	0	0	0	0	0	0	0	0	0	0	0	0	0	0	0	0	0	0	0	0	0	0	0	0	0	0	0	0	0	0	0	0	0	0	0	0	0	0	0	0	0	0	0	0	0	0	0
	453000000	312000000	266000000	227000000	289000000	416000000	349000000	209000000	222000000	285500000	483000000	357000000	158000000	230000000	293500000	484000000	265000000	219000000	145000000	242000000	107000000	252000000	163000000	145000000	154000000	331000000	404000000	368000000	174000000	371000000	401000000	369500000	440000000	365000000	306000000	354000000	319000000	444000000	359500000	441000000	374000000	195000000	159000000	501000000	338000000	356000000	425000000	245000000	230000000
	10400000	0	0	5652200	2826100	0	0	7379400	15800000	3689700	0	0	0	15200000	0	0	0	11400000	11400000	5700000	0	19900000	0	0	0	0	0	0	0	0	0	0	0	0	9565800	12500000	5931700	9629700	7748750	0	0	7934100	8968000	11700000	10100000	8451050	0	7090900	10900000
	0	5904500	0	0	0	0	0	23400000	50400000	11700000	0	0	0	0	0	0	0	39100000	33700000	16850000	0	0	0	0	0	0	16000000	0	11800000	0	0	0	0	26500000	12600000	23700000	15700000	0	14150000	0	33700000	0	26900000	30400000	0	13450000	0	23700000	35700000
	93100000	55700000	8802800	60800000	58250000	201000000	17300000	150000000	158000000	154000000	224000000	165000000	26000000	207000000	186000000	194000000	0	88900000	45200000	67050000	76800000	0	21400000	50100000	35750000	91300000	55500000	44400000	20200000	0	137000000	49950000	0	179000000	28100000	69200000	117000000	143000000	93100000	194000000	113000000	0	0	131000000	223000000	122000000	52300000	110000000	66100000
	0	0	0	0	0	0	0	0	39400000	0	0	0	0	27900000	0	0	7098500	16600000	18300000	11849250	0	0	0	0	0	0	0	0	0	0	0	0	0	0	0	0	0	0	0	0	6938600	0	26200000	0	29600000	3469300	0	0	0
	0	0	0	0	0	0	0	0	0	0	0	8323200	0	0	0	14700000	0	0	0	0	0	0	0	0	0	0	0	0	0	22900000	0	0	0	0	0	19400000	0	0	0	56000000	23700000	0	15200000	0	38100000	19450000	71100000	0	0
	0	0	0	0	0	5750100	0	0	17500000	2875050	20600000	0	0	0	0	6596000	6503000	0	0	3251500	0	5877300	0	36400000	2938650	0	0	0	0	0	0	0	0	18900000	0	0	0	0	0	8781300	26800000	0	0	9106800	0	4390650	0	8867300	18800000
	444000000	1330000000	906000000	2380000000	1118000000	1530000000	1880000000	1910000000	4100000000	1895000000	2390000000	2640000000	1670000000	3910000000	2515000000	2960000000	2320000000	2100000000	2570000000	2445000000	276000000	1900000000	983000000	4870000000	1441500000	708000000	522000000	744000000	526000000	588000000	1410000000	648000000	2170000000	1190000000	1690000000	1470000000	1580000000	3790000000	1635000000	4340000000	2280000000	271000000	1210000000	3280000000	5210000000	2780000000	5070000000	1950000000	2460000000
	64100000	165000000	111000000	272000000	138000000	61400000	211000000	134000000	214000000	172500000	151000000	273000000	170000000	312000000	221500000	147000000	90200000	215000000	206000000	176500000	54800000	400000000	246000000	459000000	323000000	89100000	45300000	67900000	117000000	91100000	138000000	90100000	145000000	156000000	49100000	285000000	158000000	174000000	157000000	179000000	175000000	16700000	186000000	193000000	240000000	182500000	82400000	112000000	141000000
	14100000	134000000	123000000	316000000	128500000	104000000	89900000	119000000	222000000	111500000	93600000	96800000	104000000	216000000	100400000	134000000	111000000	114000000	170000000	124000000	0	47600000	0	92200000	23800000	17200000	26600000	13700000	88800000	25500000	94200000	26050000	90300000	110000000	98700000	136000000	56400000	222000000	104350000	290000000	90200000	0	38900000	180000000	418000000	135100000	97900000	97300000	115000000
	0	0	0	0	0	0	0	0	0	0	0	0	0	0	0	0	0	0	0	0	0	119000000	0	0	0	0	0	0	0	0	0	0	0	0	0	0	0	0	0	0	0	0	9604900	0	0	0	0	0	0
	0	0	0	0	0	0	0	0	7979800	0	0	0	0	0	0	0	0	0	0	0	0	13500000	0	71400000	6750000	0	0	0	0	0	0	0	0	0	0	0	0	0	0	0	0	0	0	0	0	0	0	0	0
	0	0	0	0	0	33100000	0	107000000	146000000	70050000	19900000	0	155000000	146000000	82950000	0	0	262000000	70400000	35200000	0	0	0	56400000	0	0	24300000	75200000	0	0	33200000	12150000	93700000	52300000	68400000	28400000	72900000	151000000	70650000	199000000	59300000	30800000	12800000	114000000	224000000	86650000	111000000	94600000	68100000
	0	0	0	0	0	0	0	0	0	0	4723400	0	0	0	0	0	0	0	0	0	18800000	7630500	0	0	3815250	0	0	0	0	0	0	0	0	0	0	0	0	0	0	0	0	0	0	0	0	0	0	0	0
	0	0	0	0	0	0	0	0	0	0	0	0	0	0	0	0	15800000	0	12000000	6000000	0	0	0	0	0	0	0	0	0	0	0	0	0	0	0	0	0	0	0	8158600	0	0	16900000	0	0	0	47900000	0	0
	0	0	0	0	0	0	0	0	0	0	0	0	0	0	0	0	0	0	0	0	0	0	0	0	0	20500000	0	0	0	0	0	0	0	0	0	0	0	0	0	0	0	0	0	0	0	0	0	0	0
	0	0	0	0	0	13900000	0	0	11300000	5650000	13500000	0	0	0	0	0	0	0	0	0	0	0	0	0	0	0	0	0	0	0	0	0	0	8075200	0	0	0	0	0	0	10500000	0	0	7299200	10000000	3649600	0	5785100	0
	0	6423600	15400000	36500000	10911800	7492700	5802300	0	0	2901150	21200000	16200000	0	0	8100000	8066400	0	0	0	0	0	26100000	0	0	0	7212400	0	8457200	10200000	8715000	13400000	8586100	8833600	25800000	0	0	16500000	34700000	12666800	11200000	12800000	0	0	0	0	0	0	0	10600000
	26400000	5946000	11200000	23900000	17550000	127000000	188000000	143000000	218000000	165500000	205000000	298000000	135000000	171000000	188000000	485000000	180000000	273000000	120000000	226500000	0	61500000	0	33000000	16500000	36900000	35200000	0	45600000	0	68300000	36050000	110000000	213000000	0	208000000	23500000	26200000	68100000	464000000	415000000	15600000	215000000	154000000	203000000	209000000	418000000	183000000	266000000
	0	0	0	0	0	0	0	0	0	0	0	0	0	0	0	0	0	0	0	0	0	20300000	0	0	0	0	0	0	0	0	0	0	0	0	0	0	0	0	0	0	0	0	0	0	0	0	0	0	0
	0	0	0	0	0	0	30500000	0	10600000	5300000	0	20100000	0	0	0	0	0	0	8570900	0	0	0	0	0	0	0	0	0	5348900	0	0	0	0	27200000	0	17800000	0	0	0	0	0	0	0	0	0	0	0	0	0
	0	0	0	0	0	0	0	0	0	0	0	0	0	0	0	0	0	0	0	0	0	0	0	0	0	0	0	0	0	0	0	0	0	0	0	0	0	0	0	0	0	0	0	0	0	0	0	0	0
	129000000	92500000	60100000	203000000	110750000	110000000	52100000	110000000	202000000	110000000	169000000	126000000	52500000	79100000	102550000	256000000	117000000	67300000	81200000	99100000	45500000	389000000	183000000	107000000	145000000	116000000	59200000	80500000	20400000	56500000	140000000	69850000	153000000	83300000	121000000	42700000	100000000	134000000	110500000	463000000	142000000	22200000	78200000	182000000	136000000	139000000	108000000	89000000	116000000
	0	0	0	0	0	0	0	0	7432100	0	0	0	0	0	0	0	0	0	0	0	15600000	0	0	0	0	0	0	0	0	0	0	0	0	0	0	0	0	0	0	0	0	0	0	0	0	0	0	0	0
	0	0	0	0	0	0	0	0	8835900	0	0	0	0	16500000	0	0	0	0	9212100	0	0	0	0	0	0	0	0	0	0	0	0	0	0	0	0	0	0	0	0	0	0	0	11600000	0	0	0	0	3805000	0
	0	0	0	0	0	0	0	0	0	0	0	0	0	0	0	0	0	0	0	0	0	23100000	0	0	0	0	0	0	0	0	0	0	0	0	0	0	0	0	0	0	0	0	0	0	0	0	0	0	0
	0	0	0	23300000	0	22600000	4329400	7675600	23300000	15137800	13100000	23600000	8080900	20000000	16550000	0	26500000	35500000	6646800	16573400	0	139000000	0	0	0	0	31300000	0	0	0	0	0	5741900	12300000	4586600	0	6905300	0	5164250	61800000	16100000	4767400	6260200	25600000	11300000	13700000	42100000	21000000	10800000
	0	0	0	10600000	0	0	0	29100000	17300000	8650000	28400000	0	24300000	34200000	26350000	0	0	26700000	15900000	7950000	0	0	0	0	0	0	0	0	0	0	0	0	0	12600000	0	0	0	0	0	69300000	27900000	0	25400000	39500000	0	26650000	0	17800000	20300000
	0	0	0	21100000	0	0	0	18000000	32200000	9000000	0	0	0	0	0	0	0	16000000	0	0	0	0	0	0	0	0	13300000	16000000	14000000	0	0	6650000	0	35500000	18500000	0	19600000	0	9250000	0	0	0	13900000	0	0	0	0	25200000	28100000
	13800000	10600000	33400000	26600000	20200000	31400000	30300000	24400000	38900000	30850000	28100000	29000000	14000000	32900000	28550000	50000000	0	11500000	27200000	19350000	0	27700000	0	0	0	7339800	13900000	22900000	10700000	19900000	29800000	16900000	31400000	34900000	19800000	19000000	18400000	18300000	19400000	32700000	55000000	0	10000000	24800000	25100000	24950000	36200000	14600000	17600000
	234000000	194000000	89400000	207000000	200500000	277000000	149000000	195000000	182000000	188500000	343000000	257000000	53200000	88600000	172800000	97400000	101000000	33100000	6072700	65250000	113000000	165000000	155000000	179000000	160000000	190000000	111000000	165000000	99200000	144000000	242000000	154500000	217000000	249000000	150000000	48300000	214000000	198000000	206000000	375000000	108000000	0	27200000	158000000	193000000	133000000	212000000	90300000	50900000
	0	0	0	20400000	0	22100000	18300000	22700000	29900000	22400000	50300000	28200000	15800000	23300000	25750000	48200000	0	18800000	0	9400000	20300000	0	0	0	0	0	11500000	0	0	0	0	0	0	22400000	14800000	14700000	16200000	24100000	15500000	0	27900000	20800000	12500000	25800000	37000000	23300000	46200000	19800000	17100000
	0	0	22300000	33900000	11150000	46300000	0	0	0	0	0	0	0	17800000	0	0	0	0	0	0	0	0	0	0	0	0	20500000	0	0	0	0	0	36800000	25700000	0	0	0	0	0	27800000	0	0	0	27800000	15300000	7650000	0	0	0
	6113600	0	0	0	0	6579400	0	0	0	0	7429200	0	0	0	0	0	0	0	0	0	0	7807600	0	0	0	4175100	0	13900000	0	0	0	0	4688300	0	0	0	14000000	0	0	9725200	0	0	0	0	0	0	6619100	0	0
	42600000	41100000	30800000	146000000	41850000	95700000	59500000	102000000	189000000	98850000	176000000	51500000	79100000	132000000	105550000	124000000	28500000	66700000	78400000	72550000	33600000	135000000	13100000	480000000	84300000	39900000	37800000	0	21500000	22600000	46100000	30200000	85900000	87100000	60000000	78100000	86000000	88700000	85950000	119000000	107000000	33500000	56200000	116000000	61900000	84450000	131000000	31900000	30600000
	1400000000	1810000000	1260000000	3120000000	1605000000	3320000000	5720000000	4670000000	7340000000	5195000000	4810000000	3800000000	3810000000	6690000000	4310000000	3680000000	2580000000	3230000000	4790000000	3455000000	1200000000	3220000000	1840000000	5660000000	2530000000	996000000	1380000000	718000000	1450000000	974000000	1320000000	1158000000	4370000000	6040000000	2330000000	5200000000	3390000000	3200000000	3880000000	6960000000	7070000000	3440000000	3880000000	6370000000	8830000000	6665000000	6340000000	4860000000	4700000000
	0	0	0	0	0	0	0	0	0	0	0	0	0	0	0	0	0	0	0	0	0	0	0	0	0	0	0	0	0	0	0	0	0	0	0	0	0	0	0	0	0	0	0	0	0	0	0	0	0
	100000000	20100000	0	0	10050000	86300000	11200000	7240400	0	9220200	172000000	31700000	0	14700000	23200000	19400000	0	0	8360600	4180300	0	31500000	0	0	0	0	0	0	0	0	0	0	55700000	30900000	0	3969400	0	0	1984700	101000000	23800000	0	0	0	34800000	11900000	53400000	7969100	24700000
	0	0	0	16800000	0	0	4730600	14100000	16600000	9415300	16500000	7802300	0	0	3901150	46200000	5359900	10100000	12900000	11500000	0	0	0	0	0	0	0	0	0	4879700	0	0	0	18200000	14300000	32000000	0	28900000	16250000	0	0	0	0	0	38700000	0	38300000	24400000	26700000
	5166000	5134400	0	0	2567200	0	0	0	0	0	0	0	0	0	0	0	0	0	0	0	0	0	0	0	0	0	0	0	0	0	0	0	4844300	0	0	0	0	0	0	9903400	0	0	0	0	0	0	0	0	0
	0	0	0	0	0	0	0	0	0	0	0	0	0	0	0	0	0	0	0	0	0	0	0	0	0	0	0	0	0	0	0	0	0	0	0	0	0	0	0	0	0	0	0	0	0	0	0	0	0
	0	0	0	0	0	0	0	0	0	0	0	0	0	0	0	0	0	0	0	0	0	23300000	0	0	0	0	0	0	0	0	0	0	0	0	0	0	0	0	0	0	0	0	0	0	0	0	0	0	0
	21600000	12100000	25000000	110000000	23300000	18400000	12900000	44000000	69500000	31200000	45400000	32300000	28700000	28800000	30550000	25800000	8242200	23800000	28400000	24800000	34400000	34700000	151000000	140000000	87350000	16600000	50700000	58100000	26800000	26500000	132000000	38750000	15800000	31900000	30700000	0	20500000	53700000	25600000	18500000	35700000	10700000	0	34600000	49900000	26550000	7069400	15600000	39800000
	34100000	20600000	0	0	10300000	0	0	0	0	0	0	0	0	0	0	0	0	0	0	0	184000000	89700000	0	0	44850000	0	0	0	0	0	0	0	0	28300000	0	0	0	0	0	0	0	0	0	0	0	0	0	0	0
	285000000	227000000	264000000	686000000	274500000	456000000	600000000	505000000	811000000	552500000	707000000	511000000	376000000	693000000	602000000	986000000	334000000	290000000	226000000	312000000	0	24200000	0	220000000	12100000	220000000	281000000	492000000	375000000	377000000	365000000	370000000	473000000	599000000	502000000	658000000	682000000	470000000	550500000	697000000	573000000	13900000	277000000	850000000	455000000	514000000	461000000	430000000	674000000
	11000000	0	0	0	0	0	0	0	0	0	34700000	0	0	0	0	0	0	0	0	0	0	0	10200000	0	0	0	0	0	0	0	0	0	7892100	0	0	37600000	0	0	0	0	0	0	0	31500000	0	0	0	0	0
	24300000	0	29100000	74000000	26700000	23100000	31800000	0	150000000	27450000	0	0	0	0	0	0	0	106000000	0	0	42800000	0	0	0	0	15300000	33700000	0	60900000	0	0	7650000	0	56900000	75700000	150000000	0	0	28450000	0	87200000	0	0	0	57900000	0	0	0	0
	0	0	0	0	0	0	66900000	0	13400000	6700000	0	0	44800000	0	0	0	0	61600000	0	0	0	0	0	0	0	0	0	0	0	0	0	0	23500000	12400000	0	164000000	0	0	6200000	0	0	0	0	17600000	0	0	0	0	0
	57000000	61000000	43900000	106000000	59000000	133000000	201000000	78000000	151000000	142000000	157000000	130000000	53900000	60500000	95250000	161000000	10100000	58600000	65300000	61950000	24300000	60600000	37800000	57500000	47650000	69700000	66100000	79100000	40400000	53500000	95800000	67900000	112000000	187000000	92000000	44800000	70500000	60000000	81250000	28000000	672000000	78000000	20300000	109000000	824000000	93500000	34200000	1030000000	65300000
	0	36900000	27500000	246000000	32200000	181000000	248000000	213000000	223000000	218000000	147000000	376000000	123000000	152000000	149500000	442000000	187000000	126000000	72700000	156500000	0	0	0	75700000	0	86800000	57100000	61000000	81500000	48700000	90600000	71250000	159000000	349000000	136000000	123000000	198000000	149000000	154000000	233000000	308000000	74400000	80000000	263000000	417000000	248000000	343000000	151000000	232000000
	0	0	0	0	0	0	0	0	0	0	4421600	0	0	0	0	0	0	0	0	0	0	0	0	0	0	0	0	0	0	0	0	0	0	12800000	0	0	0	0	0	0	0	0	0	0	0	0	0	0	0
	0	0	0	0	0	0	0	0	0	0	0	0	0	0	0	0	0	11900000	0	0	0	0	0	0	0	0	0	0	0	0	0	0	0	0	0	6171200	0	0	0	0	0	0	0	0	0	0	0	0	6480900
	9479300	9273800	0	0	4636900	0	60400000	13300000	119000000	36850000	88500000	82500000	5496100	31400000	56950000	154000000	40200000	18600000	56100000	48150000	0	10600000	0	10700000	5300000	0	0	0	0	0	0	0	0	73000000	0	22200000	0	0	0	61900000	158000000	25200000	0	8407100	45200000	35200000	103000000	20800000	54500000
	0	0	0	8465000	0	0	0	0	0	0	0	0	0	3600700	0	0	0	0	0	0	0	0	0	0	0	0	6183700	0	0	7429600	0	0	0	5439200	0	0	7079700	0	0	0	4798400	3506800	0	3840900	0	1753400	0	0	0
	8026600	0	0	0	0	0	0	0	10200000	0	0	0	0	6457600	0	0	0	0	0	0	17700000	0	0	0	0	0	0	0	0	0	0	0	0	0	0	0	0	0	0	0	0	0	0	0	0	0	0	0	0
	0	0	0	0	0	0	0	0	0	0	0	0	0	0	0	0	0	0	0	0	0	0	0	0	0	0	0	0	0	0	0	0	0	0	0	0	0	0	0	0	0	0	0	0	0	0	0	0	0
	0	0	0	0	0	0	0	0	0	0	0	6936200	0	0	0	0	0	0	0	0	0	0	0	0	0	0	0	0	6050200	0	0	0	0	0	0	0	0	0	0	0	17600000	0	0	14400000	0	0	0	0	0
	50100000	51900000	9577000	99400000	51000000	34600000	66400000	38900000	88700000	52650000	36500000	51000000	31000000	91800000	43750000	48300000	35800000	51000000	24400000	42050000	77500000	45500000	33700000	57500000	51500000	100000000	0	38500000	43900000	24200000	66800000	41200000	52400000	14500000	51300000	54300000	45500000	42400000	48400000	34200000	53700000	48000000	71200000	48900000	66700000	51300000	42700000	38700000	46100000
	20400000	0	0	0	0	0	7113400	0	0	0	17800000	0	0	0	0	9413600	0	0	0	0	18300000	27200000	0	0	9150000	0	0	0	0	0	39400000	0	0	0	0	0	0	0	0	0	0	0	0	0	0	0	0	0	0
	0	0	81600000	114000000	40800000	0	20700000	25200000	86800000	22950000	64200000	47500000	0	0	23750000	0	0	20800000	0	0	49500000	22600000	58500000	44400000	46950000	0	51100000	131000000	30700000	78800000	146000000	64950000	0	90000000	105000000	40700000	77400000	72000000	74700000	79700000	90500000	0	0	107000000	23200000	51450000	30300000	29000000	45400000
	246000000	187000000	45000000	124000000	155500000	188000000	160000000	0	0	80000000	0	0	0	0	0	240000000	0	21800000	15800000	18800000	168000000	63900000	19600000	0	41750000	50400000	63100000	62400000	122000000	0	56100000	59250000	144000000	43600000	145000000	34400000	40200000	49700000	46650000	155000000	0	81600000	18400000	0	17200000	17800000	0	0	0
	0	0	0	0	0	0	22300000	0	0	0	7179700	0	0	0	0	6311500	0	0	0	0	17200000	5962100	30300000	28700000	22950000	0	11900000	0	0	0	0	0	0	0	0	0	0	0	0	33100000	8517800	0	0	0	0	0	31200000	0	0
	0	0	0	0	0	0	0	0	0	0	0	0	0	0	0	0	0	0	0	0	19700000	14100000	0	0	7050000	0	0	0	0	0	0	0	0	0	0	0	0	0	0	0	0	0	0	0	0	0	0	0	0
	0	0	0	0	0	0	0	0	10500000	0	0	0	6153600	11200000	3076800	0	0	7492600	0	0	0	0	0	0	0	0	0	0	0	0	0	0	0	0	0	0	0	0	0	0	5554600	0	0	0	8550200	0	0	0	0
	28300000	14900000	17100000	49800000	22700000	16000000	10100000	15800000	30100000	15900000	27100000	12200000	9384400	58900000	19650000	29900000	0	13900000	0	6950000	70500000	26300000	56100000	56700000	56400000	16200000	14000000	12200000	28900000	20100000	22600000	18150000	18400000	13500000	10600000	41200000	20600000	17200000	17800000	20400000	11800000	5417800	10100000	17200000	15200000	13500000	17600000	0	5745900
	0	0	0	0	0	0	0	0	0	0	0	0	0	0	0	0	0	0	0	0	0	12600000	0	0	0	0	0	0	0	0	0	0	0	0	0	0	0	0	0	0	0	0	0	0	0	0	0	0	0
	131000000	27000000	49000000	195000000	90000000	103000000	138000000	87700000	256000000	120500000	174000000	248000000	84800000	331000000	211000000	281000000	147000000	137000000	186000000	166500000	54000000	32400000	40800000	124000000	47400000	62500000	78000000	0	22200000	32800000	56600000	44700000	11700000	180000000	95600000	75800000	60600000	93100000	84450000	275000000	263000000	98500000	147000000	0	234000000	190500000	271000000	151000000	176000000
	45900000	14000000	0	0	7000000	34700000	10600000	11000000	16500000	13750000	55800000	34700000	0	0	17350000	22100000	8574100	11400000	0	9987050	93500000	93500000	114000000	52800000	93500000	23500000	185000000	0	0	0	0	0	19800000	0	0	0	0	0	0	35900000	42000000	0	0	19700000	0	9850000	23300000	11800000	9789600
	7817700	0	0	5373400	2686700	0	6979600	4078900	0	2039450	8756100	5856000	3649900	0	4752950	7346100	6353400	5291400	0	5822400	0	12400000	0	15900000	6200000	0	0	0	0	0	0	0	0	9684000	4846100	0	0	5999900	2423050	10500000	14200000	2312800	0	0	0	1156400	12200000	4749700	7050100
	0	0	0	0	0	7272100	0	0	11800000	3636050	0	0	0	8981700	0	41400000	0	0	0	0	0	0	0	0	0	0	0	0	0	0	0	0	0	6856900	0	0	0	0	0	0	9408900	0	0	0	9579000	0	0	4877700	5829300
	0	0	0	0	0	0	0	0	0	0	0	11300000	0	23900000	5650000	0	0	0	12600000	0	0	0	0	0	0	0	0	0	0	0	0	0	0	13000000	0	0	0	0	0	0	11800000	0	12000000	0	0	0	12700000	13500000	9557100
	0	0	0	0	0	0	27900000	0	0	0	16100000	22000000	23900000	0	19050000	21100000	29200000	25900000	0	23500000	0	0	0	0	0	0	0	0	0	0	0	0	0	0	0	34700000	0	0	0	17600000	13500000	7496800	13400000	23400000	16000000	14750000	14300000	7157500	26000000
	0	10400000	0	9439400	4719700	10100000	43900000	11900000	28800000	20350000	24900000	58100000	0	44300000	34600000	0	25100000	27900000	27700000	26400000	0	14200000	0	0	0	0	0	0	6561900	0	0	0	0	14900000	0	33600000	7374900	0	3687450	43400000	25800000	10800000	31500000	15800000	21100000	23450000	64800000	19300000	30100000
	0	0	0	0	0	0	33000000	50500000	153000000	41750000	51300000	95200000	24500000	69700000	60500000	14400000	19100000	35800000	22800000	20950000	17400000	56600000	56000000	232000000	56300000	0	0	0	16900000	0	0	0	0	34900000	0	63300000	15200000	34500000	24850000	54700000	112000000	22100000	48900000	52000000	102000000	53350000	0	37200000	62900000
	9747100	15800000	0	50300000	12773550	30200000	31600000	43400000	105000000	37500000	86900000	67700000	47300000	82000000	74850000	87500000	74400000	84800000	87500000	86150000	0	90500000	117000000	302000000	103750000	0	0	0	33600000	0	0	0	20400000	10500000	25700000	116000000	25100000	27500000	25400000	0	31500000	6101100	114000000	90000000	75100000	53300000	78600000	34300000	98400000
	0	0	0	0	0	0	0	0	0	0	0	0	0	0	0	0	0	0	0	0	0	0	30100000	44500000	15050000	0	0	0	0	0	0	0	0	0	0	0	0	0	0	0	0	0	0	0	0	0	0	0	0
	0	46500000	14900000	38000000	26450000	14100000	0	16500000	92600000	15300000	24700000	95600000	32400000	0	28550000	25900000	0	49800000	30800000	28350000	67700000	51000000	138000000	69900000	68800000	35400000	29700000	23400000	19400000	0	33100000	26550000	19500000	0	0	18900000	21500000	40400000	19200000	24400000	35500000	0	95800000	30400000	41900000	32950000	31100000	37400000	29900000
	16900000	13600000	17400000	25700000	17150000	0	0	15000000	26900000	7500000	0	0	8667800	15000000	4333900	17400000	0	12900000	8544600	10722300	44800000	0	0	48500000	22400000	17400000	14400000	26200000	20500000	22700000	33100000	21600000	0	11200000	22300000	17400000	15100000	25500000	16250000	19600000	16200000	0	0	18600000	18100000	17150000	0	0	0
	0	11600000	0	5025100	2512550	14400000	9778800	8286400	20100000	12089400	18700000	8454000	0	0	4227000	0	7534400	8451300	0	3767200	0	0	13100000	20000000	6550000	0	0	0	0	0	20800000	0	19900000	20800000	6455300	0	0	0	3227650	0	15100000	0	0	26800000	20700000	7550000	0	0	0
	0	0	0	0	0	0	5066900	0	0	0	6794000	0	0	0	0	0	2560200	0	0	0	0	0	0	0	0	0	0	0	0	0	0	0	3890200	0	0	0	0	0	0	9968700	0	0	0	0	0	0	9174100	0	0
	0	0	0	0	0	0	0	0	0	0	0	0	0	0	0	0	0	0	0	0	0	0	0	0	0	0	0	0	0	0	0	0	0	0	0	0	0	0	0	0	0	0	0	0	0	0	0	0	0
	0	0	0	9204100	0	0	0	0	0	0	0	0	0	0	0	0	0	0	0	0	61300000	7007800	34100000	0	20553900	0	0	0	0	0	8625100	0	0	0	0	0	0	0	0	0	0	0	0	0	0	0	0	0	0
	0	0	0	0	0	0	0	0	0	0	10800000	0	0	0	0	5964100	0	0	0	0	0	14700000	0	0	0	0	0	0	0	0	0	0	0	0	0	0	0	0	0	0	0	0	0	0	0	0	0	0	0
	38600000	0	16300000	94800000	27450000	10300000	0	0	11200000	5150000	0	0	0	51500000	0	15800000	0	0	19600000	7900000	0	134000000	0	401000000	67000000	8089600	0	0	22000000	36800000	91500000	15044800	11200000	0	0	35700000	47800000	47900000	23450000	0	10200000	0	8882800	0	0	0	0	17100000	0
	7963000	4173600	0	0	2086800	8409800	0	0	0	0	7283600	3862000	0	0	1931000	10400000	0	0	0	0	68300000	33800000	71000000	31100000	51050000	4906100	0	16300000	0	0	21300000	2453050	7264100	0	0	0	0	0	0	9412400	0	0	0	0	0	0	4674700	0	0
	6091500	0	18300000	62500000	12195750	15600000	160000000	62900000	111000000	86950000	39100000	70600000	26800000	11100000	32950000	30000000	30300000	6360900	47700000	30150000	0	0	0	0	0	0	19200000	12800000	36300000	0	18100000	15450000	16900000	76900000	18400000	71500000	35900000	0	27150000	65900000	75400000	0	21300000	103000000	93300000	70650000	42800000	45500000	48300000
	24600000	20200000	0	0	10100000	37300000	0	34200000	74400000	35750000	76900000	0	37100000	0	18550000	36200000	0	17300000	0	8650000	30100000	128000000	68700000	160000000	98350000	0	0	0	0	6962400	0	0	32600000	0	0	35600000	22400000	0	11200000	55700000	0	0	0	45700000	0	0	0	0	0
	0	0	0	7564300	0	0	4008100	6778600	20000000	5393350	9150600	5764100	7114600	9009900	8062250	0	0	7413100	10900000	3706550	0	0	0	0	0	0	0	0	0	0	0	0	6097200	0	0	9174700	0	0	0	20800000	8879800	0	5973600	0	10900000	7426700	15000000	0	8399300
	46200000	0	36600000	66700000	41400000	111000000	15800000	0	95800000	55800000	27600000	30000000	0	0	13800000	143000000	13000000	0	43800000	28400000	0	65600000	0	79700000	32800000	0	0	36200000	19900000	42300000	50900000	28050000	106000000	0	57000000	81800000	86500000	0	69400000	160000000	16200000	0	0	131000000	0	8100000	162000000	6088300	16700000
	0	0	0	0	0	0	0	0	0	0	0	0	0	0	0	0	0	0	0	0	0	70600000	0	0	0	0	0	0	0	0	0	0	0	0	0	0	0	0	0	0	0	0	0	0	0	0	0	0	0
	0	11700000	0	36600000	5850000	16000000	10900000	7606000	0	9253000	0	13600000	0	0	0	0	0	0	0	0	0	0	0	0	0	0	0	13800000	10300000	9773100	19100000	10036550	13200000	0	26500000	19300000	36400000	0	16250000	43300000	9959500	0	0	13900000	0	4979750	22800000	0	10200000
	0	0	0	0	0	0	0	0	0	0	0	0	0	0	0	0	0	0	0	0	0	0	0	0	0	0	0	0	0	0	0	0	0	0	0	0	0	0	0	0	0	0	0	0	0	0	0	0	0
	109000000	70600000	114000000	106000000	107500000	91200000	0	62700000	75300000	69000000	76300000	44300000	36200000	38400000	41350000	0	23000000	33600000	24200000	23600000	20800000	0	0	79300000	10400000	138000000	121000000	113000000	0	0	0	56500000	0	86500000	96500000	34100000	95500000	0	60300000	0	68300000	0	16000000	75800000	40700000	28350000	0	39900000	34600000
	0	0	0	19500000	0	0	15600000	0	0	0	29000000	0	0	8321200	4160600	0	0	0	0	0	0	0	0	0	0	0	6078200	0	0	0	10900000	0	0	0	0	0	17200000	0	0	39300000	0	14700000	11800000	0	0	5900000	27800000	0	9502000
	106000000	0	28800000	0	14400000	0	0	0	42800000	0	0	0	34200000	0	0	0	0	30500000	0	0	88100000	0	0	0	0	0	0	0	0	0	67700000	0	0	31400000	0	42500000	36300000	0	15700000	0	0	0	0	0	50500000	0	0	0	0
	27500000	29900000	22900000	44300000	28700000	54800000	50700000	29100000	32500000	41600000	50800000	18300000	0	0	9150000	60700000	33500000	26100000	9745700	29800000	0	0	24900000	52900000	12450000	31500000	22200000	23000000	0	35200000	166000000	27250000	33000000	0	30200000	30400000	27400000	48500000	30300000	0	0	0	28400000	32100000	46800000	14200000	0	17500000	18300000
	0	0	0	0	0	0	0	0	0	0	0	0	0	0	0	0	12200000	0	0	0	0	0	0	0	0	0	0	0	0	0	0	0	0	0	0	0	0	0	0	0	0	0	0	0	0	0	11800000	0	0
	0	0	0	0	0	0	0	0	0	0	0	0	0	0	0	0	0	0	0	0	103000000	0	83700000	88500000	86100000	0	0	0	0	0	0	0	0	0	0	0	0	0	0	0	0	0	0	0	0	0	0	0	0
	1630000000	1490000000	1390000000	3360000000	1560000000	2600000000	2770000000	2440000000	4880000000	2685000000	3560000000	3340000000	2180000000	4280000000	3450000000	4370000000	2410000000	2580000000	2470000000	2525000000	507000000	2350000000	997000000	2940000000	1673500000	1560000000	1610000000	1720000000	1670000000	1820000000	2300000000	1695000000	3320000000	3850000000	3110000000	2320000000	2610000000	3300000000	3205000000	4910000000	3610000000	182000000	1850000000	4420000000	4970000000	4015000000	3550000000	3000000000	3080000000
	24400000	0	32200000	0	12200000	0	0	0	0	0	0	0	0	0	0	0	0	0	0	0	0	0	0	0	0	50900000	24700000	35400000	10800000	42400000	0	30050000	0	0	24200000	0	22400000	0	0	0	0	0	0	0	0	0	0	0	0
	7597100	6789700	19200000	29900000	13398550	0	0	7466900	32500000	3733450	0	0	6553000	26700000	3276500	0	0	31800000	16500000	8250000	0	0	0	0	0	0	14600000	15400000	10300000	22700000	0	12450000	0	28100000	20800000	39500000	39100000	0	24450000	0	38200000	0	24200000	42300000	40800000	31200000	83600000	25200000	6930000
	223000000	65100000	34800000	210000000	137550000	221000000	122000000	123000000	162000000	142500000	152000000	69100000	51500000	130000000	99550000	161000000	45100000	94600000	75200000	84900000	116000000	149000000	202000000	299000000	175500000	3714100	11700000	35700000	80300000	56700000	200000000	46200000	236000000	198000000	78300000	81500000	98500000	69200000	90000000	332000000	148000000	64000000	38400000	123000000	131000000	127000000	142000000	90100000	82500000
	22700000	0	10500000	61000000	16600000	11300000	85300000	48700000	180000000	67000000	2234300	120000000	60900000	130000000	90450000	57900000	0	67900000	75300000	62900000	18700000	29800000	0	60700000	24250000	6927500	0	0	18300000	0	0	0	4119800	30800000	30200000	74300000	9986800	16100000	23150000	43800000	57100000	0	53900000	38600000	139000000	48850000	6254100	37300000	74700000
	20700000	0	23600000	57700000	22150000	15000000	20000000	32200000	40100000	26100000	30400000	39600000	18500000	14400000	24450000	18500000	0	20200000	21100000	19350000	51600000	0	24900000	0	12450000	0	0	37100000	16900000	21100000	47100000	19000000	34200000	17800000	29100000	26200000	21700000	27600000	26900000	84700000	39600000	7440900	17800000	41200000	50300000	40400000	0	19400000	32100000
	295000000	210000000	277000000	299000000	286000000	263000000	392000000	413000000	613000000	402500000	681000000	352000000	253000000	712000000	516500000	759000000	298000000	268000000	302000000	300000000	576000000	467000000	77900000	160000000	313500000	202000000	85900000	513000000	298000000	186000000	160000000	194000000	91200000	350000000	252000000	316000000	410000000	213000000	284000000	438000000	677000000	74800000	287000000	510000000	570000000	474000000	549000000	327000000	380000000
	0	0	0	0	0	0	0	0	0	0	0	0	0	0	0	0	0	0	0	0	0	0	0	0	0	0	0	0	0	0	0	0	0	0	0	0	0	0	0	0	0	0	0	0	0	0	0	0	0
	0	7453800	0	0	0	0	0	0	0	0	0	0	0	0	0	0	0	0	0	0	0	17500000	40500000	0	8750000	0	0	16300000	0	15100000	0	0	0	0	0	0	0	0	0	0	0	0	0	0	0	0	0	0	0
	0	0	0	0	0	0	0	0	0	0	0	0	0	0	0	0	0	0	0	0	0	0	0	0	0	0	0	0	0	0	0	0	0	0	0	0	0	0	0	0	0	0	0	0	0	0	0	0	0
	0	7976200	0	0	0	24900000	28200000	0	0	12450000	15500000	17900000	0	29900000	16700000	15800000	0	0	12500000	6250000	0	0	0	0	0	0	0	0	0	0	0	0	15300000	0	0	13300000	0	0	0	0	22800000	0	0	0	0	0	0	0	0
	19000000	0	0	30600000	9500000	7654800	20300000	15100000	26900000	17700000	0	0	10800000	16500000	5400000	0	0	11900000	10400000	5200000	0	20700000	0	0	0	13500000	0	0	0	0	0	0	0	0	0	16000000	0	20500000	0	0	0	0	0	14400000	21700000	0	0	8528700	8110600
	0	0	0	0	0	4516100	7038400	0	0	2258050	0	9945400	0	24800000	4972700	17100000	6090300	0	0	3045150	0	0	0	0	0	0	0	0	0	0	0	0	0	0	0	0	0	0	0	0	0	0	0	0	18900000	0	0	0	0
	831000000	542000000	110000000	369000000	455500000	209000000	101000000	106000000	379000000	157500000	807000000	299000000	107000000	77100000	203000000	41100000	436000000	240000000	155000000	197500000	1950000000	7900000000	6640000000	7950000000	7270000000	623000000	67800000	89900000	371000000	449000000	320000000	345500000	177000000	22400000	455000000	308000000	555000000	450000000	379000000	22800000	59300000	0	128000000	333000000	33600000	46450000	126000000	50600000	60200000
	163000000	117000000	172000000	179000000	167500000	35000000	35500000	154000000	328000000	94750000	169000000	105000000	201000000	224000000	185000000	26100000	169000000	197000000	143000000	156000000	691000000	2740000000	1310000000	2680000000	1995000000	136000000	0	147000000	275000000	242000000	108000000	141500000	63900000	54100000	255000000	376000000	314000000	260000000	257500000	25500000	136000000	0	156000000	153000000	246000000	144500000	80900000	109000000	117000000
	56300000	0	0	101000000	28150000	0	0	0	30000000	0	33200000	0	0	0	0	0	0	0	0	0	1850000000	906000000	1520000000	1250000000	1385000000	177000000	15200000	118000000	126000000	229000000	185000000	151500000	0	0	11200000	0	65100000	0	0	0	0	0	0	0	0	0	0	0	0
	0	0	0	21800000	0	0	0	0	65500000	0	74800000	51300000	4835200	12900000	32100000	0	55600000	8952300	23900000	16426150	406000000	734000000	624000000	1180000000	679000000	0	0	0	90300000	0	0	0	8442000	0	3017700	134000000	38200000	0	5729850	5930800	5336700	0	32300000	0	0	2668350	0	18500000	6025600
	0	0	0	0	0	0	0	0	7984300	0	75200000	22400000	0	0	11200000	0	33700000	0	0	0	0	65000000	0	94900000	32500000	0	0	0	0	0	0	0	0	14100000	0	0	9164800	0	0	18100000	0	0	25600000	0	0	0	0	0	0
	0	0	0	0	0	0	0	0	0	0	0	0	0	0	0	0	0	0	0	0	0	0	0	0	0	0	0	0	0	0	0	0	0	0	0	0	0	0	0	0	0	0	0	0	0	0	0	0	0
	17000000	16400000	0	0	8200000	0	24700000	0	0	0	0	33400000	17900000	27300000	22600000	0	23900000	23200000	13800000	18500000	0	27700000	28200000	0	13850000	25000000	51600000	15800000	10600000	0	0	13200000	22300000	42900000	16600000	9829100	19900000	25700000	21100000	52700000	27400000	0	20000000	0	28300000	23700000	38500000	17700000	21200000
	0	0	0	11100000	0	0	29700000	0	0	0	0	34200000	0	31600000	15800000	0	20400000	0	0	0	0	0	0	0	0	0	0	0	0	0	0	0	0	0	0	0	0	0	0	65400000	0	0	16900000	25200000	32400000	21050000	49600000	15900000	0
	0	35700000	0	46600000	17850000	17700000	45100000	0	71500000	31400000	0	31500000	0	0	0	28300000	0	0	49800000	14150000	0	85000000	0	0	0	0	0	23500000	0	0	0	0	0	67600000	37700000	0	40100000	31900000	34800000	40200000	50300000	0	0	59800000	55900000	45250000	0	32100000	43300000
	12500000000	15600000000	29200000000	20600000000	18100000000	20300000000	27200000000	42900000000	33700000000	30450000000	30600000000	25500000000	42300000000	25800000000	28200000000	50900000000	19600000000	45900000000	12400000000	32750000000	7190000000	7070000000	12500000000	51200000000	9845000000	9870000000	40400000000	31600000000	12700000000	36500000000	44000000000	34050000000	15900000000	30100000000	25700000000	16500000000	37700000000	34900000000	27900000000	34000000000	42900000000	1090000000	8760000000	50200000000	71800000000	38450000000	36900000000	29800000000	43500000000
	0	3221100	0	0	0	0	0	0	0	0	0	0	0	0	0	0	0	0	0	0	14000000	12700000	49200000	30000000	22000000	0	0	0	0	0	0	0	0	0	0	0	0	8988400	0	0	0	0	0	0	0	0	0	0	0
	0	0	0	0	0	0	0	0	0	0	0	0	0	0	0	0	0	0	0	0	26600000	0	25800000	0	12900000	0	0	0	0	0	28900000	0	0	0	0	0	0	0	0	0	0	0	0	0	0	0	0	0	0
	8799700	2296200	7887800	12600000	8343750	7738000	0	0	9658500	3869000	9866900	3703600	0	0	1851800	7003300	0	0	0	0	44800000	16800000	26500000	21200000	23850000	7480900	14700000	15000000	0	8759300	28800000	11729650	3651200	15200000	11700000	4269000	7677200	0	5973100	6541800	9629700	0	0	13000000	7272300	6907050	0	3005900	4401400
	19700000	88800000	112000000	273000000	100400000	90800000	203000000	129000000	278000000	166000000	231000000	179000000	128000000	257000000	205000000	200000000	183000000	182000000	129000000	182500000	0	256000000	62100000	154000000	108050000	25300000	59100000	70200000	86300000	135000000	45200000	64650000	172000000	168000000	148000000	31000000	147000000	223000000	158000000	220000000	193000000	15300000	122000000	196000000	219000000	194500000	343000000	118000000	140000000
	0	0	0	43800000	0	0	17600000	0	0	0	0	0	0	0	0	0	0	0	0	0	0	0	16700000	0	0	0	0	6930900	0	0	0	0	0	18200000	0	0	0	43300000	0	0	0	0	0	0	37500000	0	18200000	0	0
	0	0	10600000	14500000	5300000	0	0	0	0	0	0	26600000	0	0	0	0	0	24500000	0	0	0	0	0	0	0	0	8157400	0	0	12300000	0	0	16200000	0	0	0	0	20800000	0	18100000	29400000	0	0	0	0	0	0	0	0
	151000000	57200000	147000000	185000000	149000000	95800000	62000000	84600000	147000000	90200000	369000000	102000000	297000000	285000000	291000000	164000000	78200000	351000000	160000000	162000000	405000000	184000000	389000000	222000000	305500000	250000000	54500000	128000000	122000000	145000000	116000000	125000000	529000000	139000000	228000000	135000000	225000000	336000000	226500000	811000000	304000000	31400000	332000000	340000000	321000000	326500000	834000000	189000000	237000000
	23300000	0	0	18100000	9050000	0	0	17800000	8460900	4230450	0	0	0	6394000	0	0	0	10100000	0	0	0	0	0	0	0	15600000	39700000	0	10700000	0	0	5350000	0	0	0	0	25000000	0	0	0	0	0	5110500	0	0	0	10600000	2464700	12600000
	14500000	10400000	0	29300000	12450000	15600000	0	0	11400000	5700000	12900000	0	0	0	0	87000000	0	0	0	0	0	28300000	33400000	16000000	22150000	18900000	0	22200000	11000000	28500000	20900000	19900000	12500000	10500000	11200000	0	27600000	20400000	11850000	132000000	0	0	0	25900000	0	0	0	42000000	0
	0	0	0	0	0	0	0	0	0	0	0	0	0	0	0	0	0	0	0	0	0	0	0	0	0	0	0	0	0	0	0	0	0	0	0	0	0	0	0	0	0	0	0	0	0	0	0	0	0
	0	0	0	0	0	0	0	0	0	0	0	0	0	0	0	0	0	0	0	0	0	0	4080600	0	0	0	0	0	0	0	0	0	0	0	0	0	0	0	0	0	0	0	0	0	0	0	0	0	0
	1640000000	1120000000	1350000000	863000000	1235000000	1160000000	790000000	639000000	761000000	775500000	934000000	655000000	409000000	645000000	650000000	582000000	506000000	384000000	325000000	445000000	826000000	960000000	847000000	485000000	836500000	1270000000	1270000000	1640000000	563000000	1540000000	893000000	1270000000	1120000000	822000000	934000000	419000000	712000000	1260000000	878000000	663000000	415000000	422000000	252000000	935000000	524000000	473000000	542000000	353000000	216000000
	0	0	0	0	0	0	0	0	0	0	0	0	0	11900000	0	0	7564900	15900000	9932300	8748600	0	0	0	0	0	0	0	0	0	0	0	0	0	0	0	0	0	0	0	0	0	0	15600000	0	0	0	0	0	5531500
	0	0	0	0	0	5682000	5448400	0	22500000	5565200	9352900	5327700	0	0	2663850	10400000	0	0	0	0	0	0	0	0	0	0	0	0	0	0	0	0	6291200	0	12000000	0	0	13300000	3145600	0	0	0	7406600	0	0	0	0	0	3050900
	143000000	119000000	0	154000000	131000000	69900000	82000000	17700000	141000000	75950000	547000000	195000000	122000000	71600000	158500000	59800000	212000000	243000000	189000000	200500000	213000000	1950000000	522000000	1540000000	1031000000	66700000	0	0	12800000	50200000	17900000	15350000	103000000	6139400	33900000	110000000	65300000	136000000	84150000	57100000	176000000	18100000	87300000	216000000	32900000	72200000	183000000	145000000	35100000
	5410000000	4020000000	947000000	3730000000	3875000000	2380000000	915000000	1460000000	4190000000	1920000000	7940000000	3260000000	1190000000	734000000	2225000000	799000000	2490000000	1570000000	1320000000	1445000000	10200000000	54200000000	32200000000	53100000000	42650000000	3720000000	1440000000	1770000000	3940000000	2640000000	3500000000	3070000000	2560000000	991000000	4150000000	4110000000	3850000000	4190000000	3980000000	919000000	1560000000	333000000	1310000000	3170000000	1020000000	1165000000	2680000000	1230000000	1020000000
	77300000	0	0	0	0	0	0	11700000	23800000	5850000	71100000	0	0	8494300	4247150	0	24900000	18000000	10100000	14050000	945000000	804000000	3040000000	1850000000	1397500000	0	12200000	53600000	0	36700000	106000000	24450000	0	0	0	34400000	0	0	0	0	38000000	0	8532200	0	0	0	17500000	8626400	21600000
	11300000000	5420000000	1570000000	4280000000	4850000000	2050000000	966000000	1360000000	3710000000	1705000000	6980000000	2450000000	909000000	786000000	1679500000	1050000000	3080000000	1980000000	963000000	1515000000	42900000000	43400000000	53100000000	34000000000	43150000000	8230000000	1650000000	5010000000	5690000000	5210000000	4610000000	5110000000	1970000000	800000000	3700000000	3800000000	4580000000	3270000000	3485000000	663000000	886000000	796000000	1540000000	2640000000	1000000000	943000000	1920000000	1210000000	946000000
	154000000	84400000	0	13600000	49000000	8489400	0	0	0	0	62900000	0	0	0	0	0	57600000	0	0	0	504000000	851000000	332000000	662000000	583000000	98900000	22200000	31700000	68900000	15400000	0	26950000	0	0	27800000	12300000	53700000	0	6150000	0	0	0	0	0	0	0	0	0	0
	39600000000	20200000000	6300000000	12400000000	16300000000	7130000000	3260000000	3720000000	12200000000	5425000000	20200000000	8690000000	4700000000	2580000000	6695000000	4500000000	12000000000	5000000000	4390000000	4750000000	164000000000	134000000000	170000000000	96100000000	149000000000	28600000000	3820000000	15300000000	19000000000	13100000000	22000000000	17150000000	9770000000	6990000000	12600000000	16300000000	13600000000	12600000000	12600000000	8560000000	5960000000	1160000000	4980000000	9940000000	2050000000	5470000000	13300000000	5210000000	3550000000
	13300000000	4610000000	2740000000	3810000000	4210000000	745000000	416000000	1050000000	3290000000	897500000	6250000000	2420000000	971000000	1000000000	1710000000	623000000	3040000000	1990000000	2170000000	2080000000	72700000000	53500000000	77100000000	55900000000	64300000000	10200000000	2070000000	4510000000	8850000000	7100000000	8970000000	7975000000	1300000000	288000000	2430000000	3900000000	3970000000	4360000000	3165000000	265000000	779000000	180000000	1840000000	1730000000	541000000	660000000	1770000000	855000000	751000000
	0	0	0	0	0	0	0	0	0	0	0	0	0	0	0	0	0	0	0	0	319000000	0	75500000	0	37750000	0	0	0	0	0	0	0	0	0	0	0	0	0	0	0	0	0	0	0	0	0	0	0	0
	0	0	0	0	0	0	0	0	0	0	0	0	0	0	0	0	0	0	0	0	365000000	0	375000000	82900000	223950000	35900000	0	9215100	15200000	0	0	4607550	0	0	0	0	0	0	0	0	0	0	0	0	0	0	0	0	0
	0	0	0	0	0	0	0	0	0	0	0	0	0	0	0	0	0	0	0	0	0	0	0	0	0	0	0	0	0	0	0	0	0	0	0	0	0	0	0	0	0	0	0	0	0	0	0	0	0
	36800000	37500000	0	25800000	31300000	20900000	32900000	16900000	116000000	26900000	165000000	134000000	32800000	74400000	104200000	49700000	29100000	33000000	120000000	41350000	43300000	559000000	92700000	329000000	210850000	36000000	0	4044600	13100000	0	0	2022300	72600000	44100000	56000000	175000000	55100000	60300000	58150000	66700000	106000000	0	126000000	57500000	104000000	85350000	162000000	113000000	64600000
	0	0	0	0	0	0	0	0	0	0	0	0	0	0	0	0	0	0	0	0	0	0	0	0	0	0	0	0	0	0	0	0	0	0	0	0	0	0	0	0	0	0	0	0	0	0	0	0	0
	995000000	789000000	789000000	1300000000	892000000	930000000	1230000000	1040000000	1320000000	1135000000	1150000000	1520000000	1010000000	1810000000	1335000000	772000000	913000000	1650000000	1090000000	1001500000	417000000	2610000000	1580000000	2260000000	1920000000	385000000	1340000000	894000000	721000000	1010000000	1150000000	952000000	1460000000	1370000000	1470000000	995000000	1350000000	2280000000	1415000000	2270000000	1620000000	733000000	1300000000	1740000000	2660000000	1680000000	2930000000	932000000	1420000000
	94700000	191000000	36000000	139000000	116850000	192000000	91600000	0	105000000	98300000	155000000	68000000	28500000	165000000	111500000	29300000	6924000	34900000	99500000	32100000	0	456000000	110000000	255000000	182500000	57900000	90400000	52600000	54100000	53100000	128000000	56000000	185000000	44100000	137000000	80100000	102000000	159000000	119500000	272000000	28700000	0	12800000	110000000	336000000	69350000	42100000	148000000	91400000
	446000000	541000000	207000000	603000000	493500000	471000000	244000000	231000000	867000000	357500000	839000000	324000000	575000000	561000000	568000000	258000000	368000000	476000000	527000000	422000000	556000000	2950000000	1500000000	2190000000	1845000000	445000000	270000000	152000000	238000000	372000000	139000000	254000000	947000000	341000000	409000000	726000000	445000000	747000000	585500000	1130000000	251000000	0	681000000	241000000	1430000000	466000000	1230000000	327000000	499000000
	2150000000	2260000000	1040000000	1920000000	2035000000	1290000000	1250000000	1890000000	3360000000	1590000000	2300000000	887000000	1890000000	1770000000	1830000000	544000000	1400000000	1890000000	1630000000	1515000000	2520000000	11400000000	6040000000	6490000000	6265000000	2000000000	901000000	1030000000	672000000	2770000000	1480000000	1255000000	3230000000	1770000000	2080000000	2320000000	1680000000	3090000000	2200000000	4260000000	2150000000	0	1410000000	2870000000	2450000000	2300000000	4190000000	1540000000	1870000000
	345000000	310000000	185000000	327000000	318500000	214000000	0	167000000	157000000	162000000	347000000	124000000	165000000	159000000	162000000	0	0	52100000	145000000	26050000	335000000	1570000000	1460000000	1230000000	1345000000	270000000	285000000	141000000	172000000	7796500	309000000	221000000	422000000	225000000	271000000	310000000	346000000	343000000	326500000	464000000	274000000	0	198000000	464000000	305000000	289500000	583000000	173000000	132000000
	45200000	46400000	0	0	22600000	30400000	18100000	0	242000000	24250000	51400000	21400000	0	202000000	36400000	0	29600000	130000000	118000000	73800000	0	49700000	20000000	894000000	34850000	38900000	0	0	0	0	0	0	55200000	5477600	76400000	392000000	116000000	57000000	66700000	123000000	72600000	0	157000000	0	0	36300000	0	130000000	0
	20600000	12500000	0	51300000	16550000	12600000	0	26900000	0	6300000	13800000	5731900	15900000	0	9765950	0	0	0	0	0	5615600	32500000	40000000	31200000	31850000	19700000	0	37900000	17800000	33200000	59800000	26450000	16100000	0	32200000	12300000	25500000	36000000	20800000	27700000	19300000	0	0	38700000	23200000	21250000	16900000	0	18100000
	0	0	0	0	0	0	0	0	0	0	0	0	0	0	0	0	0	0	0	0	0	0	0	0	0	0	0	0	0	0	0	0	0	0	0	0	0	0	0	0	0	0	0	0	0	0	0	0	0
	0	0	0	0	0	0	19300000	0	9265900	4632950	0	24500000	0	11400000	5700000	0	16300000	0	0	0	0	0	0	0	0	0	0	0	0	0	0	0	0	10500000	0	0	0	0	0	0	16600000	0	0	6186100	0	0	0	11900000	8765900
	1540000000	1140000000	1000000000	1500000000	1320000000	1470000000	1310000000	891000000	1080000000	1195000000	2410000000	1350000000	691000000	1270000000	1310000000	2210000000	1230000000	909000000	876000000	1069500000	1650000000	2630000000	2730000000	1420000000	2140000000	1390000000	743000000	802000000	518000000	709000000	1160000000	772500000	2070000000	554000000	480000000	786000000	581000000	1690000000	683500000	2140000000	916000000	0	556000000	897000000	1440000000	906500000	2900000000	598000000	593000000
	3050000000	2410000000	1740000000	4110000000	2730000000	3710000000	2030000000	2390000000	2980000000	2685000000	4970000000	3330000000	2320000000	3510000000	3420000000	3870000000	2510000000	2460000000	2350000000	2485000000	1890000000	6490000000	5590000000	4610000000	5100000000	2300000000	1270000000	1930000000	787000000	2280000000	2980000000	2105000000	3950000000	1500000000	1990000000	2140000000	2590000000	3250000000	2365000000	5160000000	2500000000	47800000	1380000000	3060000000	4520000000	2780000000	6340000000	1820000000	1950000000
	63500000	0	22400000	22300000	22350000	0	0	67100000	60700000	30350000	0	0	50500000	54300000	25250000	0	0	34000000	19000000	9500000	203000000	141000000	46800000	43100000	93900000	73700000	18200000	81200000	0	0	0	9100000	133000000	48900000	20100000	72900000	124000000	134000000	98450000	0	57700000	0	41800000	28900000	27100000	28000000	0	61500000	48400000
	306000000	274000000	463000000	708000000	384500000	250000000	268000000	551000000	701000000	409500000	511000000	476000000	396000000	775000000	493500000	377000000	445000000	522000000	491000000	468000000	30600000	732000000	1780000000	1060000000	896000000	379000000	246000000	380000000	275000000	559000000	672000000	379500000	397000000	205000000	397000000	466000000	429000000	819000000	413000000	488000000	578000000	46000000	674000000	610000000	950000000	594000000	922000000	438000000	436000000
	17100000	33800000	24600000	223000000	29200000	36100000	27200000	68900000	145000000	52500000	49400000	72200000	16200000	68600000	59000000	43500000	67100000	36400000	41500000	42500000	19500000	382000000	83900000	234000000	158950000	27000000	0	0	0	0	71500000	0	76200000	16600000	41100000	0	67200000	203000000	54150000	110000000	48200000	0	31400000	50600000	46300000	47250000	122000000	26500000	75500000
	745000000	663000000	687000000	1220000000	716000000	694000000	384000000	452000000	1340000000	573000000	744000000	653000000	401000000	546000000	599500000	893000000	640000000	466000000	620000000	630000000	1640000000	2030000000	1980000000	1390000000	1810000000	967000000	170000000	621000000	362000000	697000000	930000000	659000000	595000000	222000000	587000000	371000000	760000000	1320000000	591000000	768000000	847000000	19200000	506000000	550000000	728000000	639000000	1200000000	574000000	476000000
	285000000	260000000	348000000	952000000	316500000	410000000	329000000	581000000	1090000000	495500000	497000000	549000000	504000000	765000000	526500000	405000000	362000000	535000000	555000000	470000000	187000000	917000000	879000000	1170000000	898000000	324000000	172000000	424000000	321000000	298000000	796000000	322500000	570000000	447000000	537000000	593000000	514000000	502000000	525500000	725000000	859000000	0	444000000	706000000	573000000	639500000	588000000	522000000	626000000
	257000000	13200000	10900000	329000000	135100000	9845500	19600000	13400000	140000000	16500000	67000000	11900000	53600000	57700000	55650000	28000000	21300000	47100000	8170500	24650000	388000000	750000000	371000000	126000000	379500000	260000000	0	28300000	195000000	0	0	14150000	317000000	10400000	21300000	18200000	81600000	360000000	51450000	64400000	67700000	0	47900000	219000000	237000000	66050000	44900000	12500000	47100000
	103000000	53000000	24900000	28700000	40850000	67600000	156000000	33100000	239000000	111800000	180000000	202000000	97200000	348000000	191000000	322000000	202000000	94700000	130000000	166000000	311000000	153000000	174000000	183000000	178500000	41400000	9233000	53200000	39300000	42400000	63600000	41900000	41300000	38000000	50400000	65900000	0	90600000	45850000	97600000	165000000	12300000	81300000	89800000	251000000	93700000	128000000	108000000	156000000
	100000000	66400000	46400000	203000000	83200000	90100000	226000000	59800000	189000000	139550000	232000000	521000000	73100000	576000000	376500000	358000000	321000000	229000000	182000000	275000000	199000000	243000000	217000000	231000000	224000000	77700000	0	87000000	80500000	71000000	53400000	74350000	89300000	43800000	44100000	23200000	31900000	104000000	43950000	220000000	107000000	8668100	74500000	111000000	145000000	109000000	310000000	106000000	279000000
	0	0	0	21900000	0	19600000	33100000	0	7149400	13374700	47100000	78600000	3808300	157000000	62850000	68300000	97600000	21400000	17500000	44850000	0	11300000	0	0	0	0	0	0	0	0	0	0	33900000	13900000	12500000	0	11600000	0	12050000	42000000	8802000	0	68400000	24100000	7829000	16451000	17600000	7470700	13800000
	880000000	705000000	677000000	1760000000	792500000	783000000	867000000	958000000	1550000000	912500000	1610000000	1130000000	665000000	1590000000	1360000000	909000000	899000000	870000000	676000000	884500000	548000000	2310000000	1450000000	1640000000	1545000000	765000000	585000000	530000000	433000000	467000000	1030000000	557500000	1210000000	823000000	980000000	705000000	970000000	1660000000	975000000	1310000000	1180000000	165000000	692000000	1270000000	1550000000	1225000000	1720000000	771000000	873000000
	594000000	331000000	416000000	821000000	505000000	324000000	360000000	444000000	1080000000	402000000	459000000	561000000	532000000	901000000	546500000	667000000	259000000	444000000	514000000	479000000	658000000	1370000000	1330000000	300000000	994000000	305000000	109000000	450000000	138000000	583000000	575000000	377500000	675000000	532000000	563000000	337000000	519000000	797000000	547500000	980000000	725000000	27900000	425000000	666000000	659000000	662500000	870000000	507000000	575000000
	141000000	38400000	101000000	402000000	121000000	0	99300000	113000000	254000000	106150000	24900000	209000000	93500000	313000000	151250000	94800000	133000000	197000000	250000000	165000000	197000000	234000000	296000000	319000000	265000000	98900000	38500000	48400000	215000000	36700000	167000000	73650000	4243500	65500000	204000000	295000000	114000000	294000000	159000000	88000000	158000000	34600000	207000000	130000000	280000000	144000000	304000000	208000000	187000000
	398000000	766000000	678000000	1300000000	722000000	689000000	690000000	1070000000	1480000000	880000000	1190000000	1130000000	840000000	1590000000	1160000000	701000000	921000000	649000000	753000000	727000000	737000000	2500000000	1950000000	2240000000	2095000000	526000000	267000000	248000000	602000000	546000000	711000000	536000000	609000000	573000000	655000000	893000000	634000000	724000000	644500000	1060000000	911000000	53400000	933000000	1060000000	1180000000	996500000	1390000000	889000000	723000000
	0	0	0	0	0	0	0	0	0	0	0	0	0	40900000	0	0	21000000	11800000	21700000	16400000	0	0	0	0	0	0	0	0	0	0	0	0	0	0	10800000	0	0	0	0	0	0	0	12000000	0	0	0	0	0	0
	1850000000	26900000	24200000	107000000	66950000	1610000000	0	31300000	77900000	54600000	1460000000	24600000	0	44000000	34300000	2420000000	65500000	0	0	32750000	101000000	0	0	128000000	50500000	736000000	81000000	133000000	66100000	66200000	251000000	107000000	1120000000	20700000	23500000	77100000	33500000	212000000	55300000	842000000	37000000	27600000	33800000	31100000	140000000	35400000	1080000000	15300000	22100000
	191000000	72900000	103000000	180000000	141500000	0	19700000	69700000	116000000	44700000	223000000	21800000	40100000	0	30950000	0	12400000	44400000	43900000	28150000	920000000	1510000000	2360000000	1350000000	1430000000	102000000	72200000	106000000	219000000	86800000	328000000	104000000	0	40600000	108000000	111000000	121000000	144000000	109500000	6362700	0	0	44000000	85200000	74000000	25181350	64000000	32800000	31100000
	0	0	0	0	0	0	5493400	0	0	0	0	0	0	6578400	0	0	0	0	0	0	0	0	0	0	0	0	0	0	0	0	0	0	0	11400000	0	0	0	0	0	0	0	0	0	0	27000000	0	0	2536400	0
	75000000	0	11900000	0	5950000	86600000	0	19100000	0	9550000	85500000	0	0	0	0	91200000	0	0	0	0	0	0	0	0	0	20600000	0	10900000	0	18900000	16900000	13900000	0	13600000	0	0	0	0	0	105000000	0	0	0	0	0	0	112000000	9211600	0
	53500000	130000000	361000000	460000000	245500000	147000000	407000000	1250000000	1120000000	763500000	497000000	716000000	1210000000	1180000000	948000000	630000000	482000000	1570000000	601000000	615500000	0	146000000	255000000	643000000	200500000	70200000	322000000	213000000	172000000	415000000	206000000	209500000	399000000	850000000	422000000	802000000	827000000	742000000	772000000	773000000	1440000000	63800000	783000000	1820000000	900000000	841500000	1010000000	982000000	1270000000
	0	0	0	0	0	0	0	0	0	0	0	0	0	0	0	0	0	0	0	0	0	0	0	0	0	0	0	0	0	0	0	0	0	0	0	0	0	0	0	0	0	0	0	0	0	0	0	0	0
	0	0	0	0	0	0	0	0	0	0	0	0	0	0	0	0	0	0	0	0	0	53600000	0	40600000	20300000	0	0	0	0	0	0	0	0	0	0	0	0	0	0	0	0	0	0	0	0	0	0	0	0
	0	0	0	0	0	0	0	0	0	0	0	0	0	12600000	0	0	0	0	0	0	0	0	0	0	0	0	0	0	0	0	0	0	0	0	0	0	0	0	0	0	0	0	0	0	0	0	0	0	0
	0	0	0	0	0	0	0	0	0	0	0	0	0	0	0	0	0	0	0	0	0	0	29300000	0	0	0	0	0	0	0	0	0	0	0	0	0	0	0	0	0	0	0	0	0	0	0	0	0	0
	0	0	0	0	0	0	0	0	0	0	0	0	0	0	0	0	0	0	0	0	0	0	0	0	0	0	0	0	0	0	0	0	0	0	0	0	0	0	0	0	0	0	0	0	0	0	0	0	0
	434000000	415000000	316000000	1940000000	424500000	2500000000	3880000000	2570000000	8030000000	3225000000	5390000000	5290000000	2680000000	7140000000	5340000000	9460000000	2890000000	3320000000	3890000000	3605000000	122000000	1520000000	470000000	2870000000	995000000	212000000	450000000	251000000	486000000	197000000	228000000	239500000	2480000000	3140000000	514000000	3680000000	1470000000	1430000000	1975000000	7470000000	5350000000	1050000000	3190000000	3200000000	5520000000	4275000000	7600000000	3190000000	4480000000
	54200000	59900000	38200000	278000000	57050000	512000000	530000000	328000000	940000000	521000000	969000000	666000000	285000000	670000000	668000000	1560000000	369000000	348000000	335000000	358500000	7777300	82100000	49700000	369000000	65900000	58400000	31200000	24000000	46300000	16800000	8254800	27600000	529000000	397000000	137000000	449000000	124000000	166000000	281500000	1010000000	660000000	128000000	397000000	377000000	438000000	417500000	1240000000	372000000	524000000
	74500000	25900000	66400000	187000000	70450000	140000000	311000000	369000000	953000000	340000000	723000000	345000000	352000000	636000000	494000000	967000000	323000000	598000000	554000000	576000000	287000000	286000000	250000000	863000000	286500000	0	108000000	60400000	138000000	28700000	43900000	52150000	254000000	365000000	152000000	404000000	272000000	190000000	263000000	359000000	564000000	59500000	518000000	490000000	457000000	473500000	982000000	335000000	519000000
	508000000	336000000	217000000	695000000	422000000	569000000	1420000000	554000000	2430000000	994500000	1210000000	1620000000	833000000	932000000	1071000000	2380000000	1270000000	763000000	672000000	1016500000	513000000	1050000000	575000000	960000000	767500000	265000000	246000000	576000000	391000000	472000000	441000000	416000000	764000000	1080000000	650000000	1670000000	699000000	833000000	798500000	1750000000	2120000000	292000000	999000000	952000000	2640000000	1374500000	2200000000	1350000000	1340000000
	0	0	0	11800000	0	0	0	0	17600000	0	0	0	0	0	0	0	0	0	0	0	0	0	0	0	0	0	0	0	0	0	0	0	0	12200000	0	0	0	0	0	0	0	0	0	0	0	0	0	0	0
	0	0	0	9882800	0	0	0	0	0	0	0	23000000	0	0	0	0	0	0	12400000	0	0	0	0	0	0	0	0	0	0	0	0	0	0	0	0	0	0	0	0	0	0	0	22800000	0	0	0	0	0	0
	0	18000000	13300000	62000000	15650000	71500000	53200000	20900000	35400000	44300000	89800000	42300000	25300000	32000000	37150000	119000000	13100000	0	9255100	11177550	8685300	56600000	0	59000000	32642650	0	35600000	14500000	0	17700000	26700000	16100000	72500000	77600000	33900000	40000000	44600000	18700000	42300000	78600000	18300000	0	9551100	10200000	59700000	14250000	58500000	0	0
	12800000	7397000	0	222000000	10098500	63200000	53500000	42700000	81600000	58350000	115000000	64000000	15900000	9267100	39950000	88600000	37300000	14300000	13100000	25800000	19000000	103000000	103000000	156000000	103000000	20700000	35000000	84100000	41900000	52600000	137000000	47250000	61000000	52000000	68000000	16000000	44100000	61100000	56500000	71600000	34500000	31600000	22700000	74300000	44700000	39600000	40100000	12500000	5497600
	1140000000	485000000	429000000	695000000	590000000	1180000000	834000000	805000000	1700000000	1007000000	2120000000	845000000	796000000	1360000000	1102500000	1840000000	484000000	1070000000	957000000	1013500000	1450000000	2110000000	1360000000	3430000000	1780000000	572000000	276000000	523000000	533000000	355000000	578000000	528000000	977000000	714000000	924000000	1040000000	646000000	848000000	886000000	1770000000	1010000000	128000000	580000000	1060000000	995000000	1002500000	1810000000	623000000	914000000
	45500000	43100000	37300000	80100000	44300000	104000000	170000000	77400000	248000000	137000000	278000000	286000000	116000000	351000000	282000000	596000000	210000000	179000000	269000000	239500000	16800000	87600000	0	132000000	52200000	41700000	40400000	43800000	58600000	16900000	32600000	41050000	105000000	0	37500000	129000000	36100000	40500000	39000000	299000000	0	0	0	132000000	33700000	16850000	442000000	0	22600000
	2810000000	1410000000	1540000000	3610000000	2175000000	3770000000	4770000000	3510000000	7160000000	4270000000	6960000000	6740000000	3450000000	7310000000	6850000000	11900000000	4130000000	4310000000	5010000000	4660000000	3100000000	4980000000	4200000000	6190000000	4590000000	2170000000	1010000000	2080000000	1850000000	1460000000	2550000000	1965000000	3460000000	3120000000	1990000000	4640000000	2200000000	2430000000	2775000000	8440000000	5670000000	1100000000	3350000000	4430000000	5700000000	5050000000	10300000000	3720000000	3990000000
	319000000	69100000	0	38800000	53950000	124000000	20100000	0	22900000	21500000	264000000	92600000	0	0	46300000	32700000	78400000	6246800	16800000	24750000	380000000	661000000	678000000	1290000000	669500000	143000000	21900000	16700000	9357400	0	107000000	19300000	92800000	0	36600000	102000000	113000000	15600000	64700000	13000000	0	0	0	0	0	0	36700000	0	0
	1930000000	1640000000	1300000000	1730000000	1685000000	1320000000	919000000	1090000000	1300000000	1195000000	1270000000	1100000000	746000000	833000000	966500000	1210000000	683000000	608000000	766000000	724500000	1840000000	1770000000	1930000000	1660000000	1805000000	2000000000	1690000000	1560000000	849000000	1470000000	2070000000	1625000000	1540000000	1130000000	1200000000	715000000	828000000	1720000000	1165000000	1740000000	1100000000	260000000	380000000	1000000000	1210000000	1050000000	1660000000	536000000	697000000
	480000000	456000000	660000000	631000000	555500000	509000000	604000000	468000000	729000000	556500000	708000000	632000000	200000000	507000000	569500000	307000000	510000000	189000000	169000000	248000000	49100000	214000000	107000000	261000000	160500000	543000000	476000000	414000000	334000000	579000000	664000000	509500000	561000000	463000000	270000000	388000000	331000000	386000000	387000000	415000000	359000000	0	225000000	563000000	641000000	387000000	827000000	258000000	349000000
	562000000	125000000	54400000	225000000	175000000	244000000	123000000	136000000	461000000	190000000	896000000	230000000	155000000	207000000	218500000	140000000	145000000	230000000	205000000	175000000	1090000000	2050000000	1870000000	4760000000	1960000000	248000000	80000000	51800000	265000000	32700000	126000000	103000000	194000000	41600000	126000000	424000000	223000000	227000000	208500000	86800000	69000000	0	175000000	102000000	145000000	94400000	190000000	54400000	78300000
	321000000	48400000	96300000	154000000	125150000	100000000	0	11300000	35700000	23500000	321000000	30600000	13900000	24000000	27300000	0	0	75800000	18700000	9350000	1490000000	436000000	1550000000	855000000	1172500000	225000000	0	119000000	242000000	5989200	169000000	144000000	143000000	53600000	147000000	97900000	225000000	10300000	120450000	0	56300000	0	29400000	17800000	52500000	23600000	0	16100000	13200000
	16100000	29200000	0	18400000	17250000	0	265000000	117000000	69400000	93200000	0	520000000	117000000	266000000	191500000	21700000	655000000	232000000	277000000	254500000	0	40900000	0	0	0	0	0	0	16600000	0	0	0	0	44000000	14300000	207000000	0	47300000	29150000	37100000	87400000	0	397000000	81200000	191000000	84300000	147000000	105000000	126000000
	79200000	4044600	24200000	108000000	51700000	122000000	20400000	23900000	129000000	72950000	191000000	27000000	49800000	56800000	53300000	188000000	0	18500000	28700000	23600000	31600000	38200000	55400000	28700000	34900000	39500000	53300000	80200000	16900000	53500000	22800000	46400000	44500000	120000000	102000000	58100000	35500000	61500000	59800000	107000000	110000000	0	20300000	123000000	127000000	108500000	84400000	38800000	59900000
	0	0	0	5113400	0	0	12100000	0	10700000	5350000	0	19600000	0	33800000	9800000	0	0	9811900	30300000	4905950	0	11700000	0	0	0	0	0	0	0	0	0	0	0	0	3935400	0	6154400	5479500	1967700	0	0	0	11400000	8829500	13600000	4414750	36100000	32000000	13100000
	0	0	0	0	0	0	0	0	0	0	0	0	0	0	0	0	0	0	0	0	0	25300000	0	0	0	0	0	0	0	0	0	0	0	0	0	0	0	0	0	0	0	0	0	0	0	0	0	0	0
	0	0	0	0	0	7533900	12300000	6520200	0	7027050	21100000	9933000	0	0	4966500	0	0	0	0	0	0	24800000	21600000	0	10800000	0	0	0	0	0	0	0	0	6667000	0	9033400	0	0	0	0	0	4630400	0	0	0	0	0	2872800	8079900
	0	0	0	0	0	0	0	0	0	0	0	0	0	0	0	20100000	0	0	0	0	0	0	0	0	0	0	0	0	0	0	0	0	0	0	0	0	0	0	0	0	0	0	0	0	0	0	0	0	5693200
	0	0	0	0	0	0	0	0	0	0	6620000000	0	0	0	0	0	0	0	0	0	0	0	0	32600000	0	0	0	0	0	0	0	0	0	0	0	0	0	0	0	0	8363000	8233400	0	0	0	0	0	0	0
	0	0	0	7736100	0	9326800	13700000	7315100	20700000	11513400	32900000	21000000	9693000	22100000	21550000	32600000	0	11100000	11900000	11500000	0	0	0	51600000	0	0	8450200	0	0	0	8091600	0	14900000	31100000	0	6872400	0	0	3436200	22800000	13100000	6505300	11500000	7685800	11900000	11700000	19300000	4622600	0
	0	0	28600000	90100000	14300000	0	0	25300000	64100000	12650000	0	0	0	0	0	0	0	0	0	0	0	74600000	0	0	0	0	35800000	38900000	21100000	32000000	58700000	33900000	0	0	43500000	0	0	65300000	0	0	0	0	0	38300000	0	0	0	0	0
	0	0	0	0	0	0	0	0	0	0	0	0	0	0	0	0	0	0	0	0	0	0	0	0	0	25800000	0	0	0	0	0	0	13500000	0	0	0	0	0	0	44200000	0	0	0	0	0	0	39700000	0	0
	81100000	0	0	0	0	0	0	0	0	0	0	0	0	0	0	0	0	0	0	0	0	0	0	0	0	327000000	17500000	8763400	0	0	0	4381700	0	20100000	0	0	0	0	0	350000000	18100000	0	0	0	0	0	360000000	0	0
	372000000	64700000	172000000	38400000	118350000	1070000000	43900000	855000000	97100000	476050000	1180000000	23000000	772000000	39000000	405500000	1430000000	0	689000000	20800000	354900000	0	0	0	0	0	1430000000	32500000	26100000	241000000	132000000	86600000	109300000	4570000000	443000000	42800000	1190000000	261000000	125000000	352000000	7470000000	491000000	0	915000000	453000000	214000000	472000000	8140000000	282000000	77100000
	0	0	0	0	0	0	0	0	0	0	0	0	0	0	0	0	198000000	0	0	0	0	0	0	0	0	0	0	0	0	0	0	0	0	0	0	0	0	0	0	0	0	0	0	0	0	0	0	0	0
	0	0	0	0	0	0	0	0	0	0	0	0	0	0	0	0	0	0	0	0	0	0	0	0	0	0	0	0	0	0	0	0	0	0	0	0	0	0	0	0	0	0	0	0	0	0	0	0	0
	0	0	0	0	0	0	12300000	13900000	21000000	13100000	0	15700000	10700000	7928300	9314150	0	36600000	18300000	29100000	23700000	0	48900000	20300000	39700000	30000000	0	0	0	8215000	0	0	0	0	9043500	12700000	14100000	11800000	25300000	12250000	0	21700000	0	37100000	17700000	35100000	19700000	69300000	15600000	21500000
	0	0	0	0	0	0	0	0	9242500	0	0	0	0	0	0	0	0	0	0	0	0	0	0	21600000	0	0	0	0	0	0	0	0	0	0	0	0	0	0	0	0	0	0	0	0	5051400	0	0	0	0
	0	24300000	12700000	30600000	18500000	30900000	58700000	101000000	125000000	79850000	86900000	56300000	21900000	154000000	71600000	48800000	59200000	81600000	61700000	60450000	0	105000000	33300000	68700000	51000000	0	0	0	0	0	0	0	82500000	55400000	0	94200000	20900000	64100000	59750000	165000000	63200000	30700000	125000000	110000000	120000000	115000000	192000000	102000000	28300000
	0	25600000	48800000	51400000	37200000	0	26600000	49400000	20600000	23600000	0	8563900	0	23700000	4281950	0	44200000	30100000	6568400	18334200	0	0	0	0	0	35200000	0	10500000	21000000	0	32400000	15750000	73500000	0	0	18400000	0	0	0	42700000	34700000	0	0	58200000	11600000	23150000	0	27100000	14600000
	12200000	0	0	0	0	0	0	0	0	0	0	0	0	0	0	47200000	0	0	0	0	0	0	0	0	0	0	0	0	0	0	0	0	0	0	0	0	0	0	0	0	0	0	0	0	0	0	0	0	0
	21100000	50500000	0	159000000	35800000	34100000	42900000	19100000	123000000	38500000	59800000	81300000	33600000	165000000	70550000	46300000	42700000	44100000	87500000	45200000	54000000	111000000	20700000	43400000	48700000	51800000	0	0	0	0	37400000	0	23800000	0	0	75400000	34200000	0	11900000	41300000	29700000	0	64000000	34800000	33100000	33950000	54900000	54100000	69000000
	0	0	0	0	0	0	0	0	32200000	0	0	0	13400000	27700000	6700000	32400000	0	13800000	0	6900000	0	0	0	0	0	0	0	17200000	0	0	0	0	0	42600000	0	0	0	0	0	0	31800000	0	0	0	26400000	0	0	20800000	27200000
	0	0	0	0	0	0	0	0	0	0	9076600	0	0	0	0	0	0	0	0	0	0	0	0	0	0	0	0	0	0	0	0	0	0	0	0	0	0	0	0	0	0	0	0	0	0	0	0	0	0
	0	0	0	0	0	0	0	0	0	0	0	0	0	0	0	0	0	0	0	0	0	0	0	0	0	0	0	0	0	0	0	0	0	0	0	0	0	0	0	0	0	0	0	0	0	0	0	0	0
	11300000	9780700	0	0	4890350	16200000	0	38000000	8029800	12114900	19700000	8768100	21700000	4036400	14234050	29500000	0	16200000	0	8100000	0	0	0	0	0	0	0	0	0	0	0	0	22500000	38200000	20600000	29300000	0	26100000	24300000	39200000	30400000	0	0	10500000	13700000	12100000	0	15600000	16200000
	0	0	0	0	0	0	0	0	0	0	0	5697000	0	0	0	0	0	0	0	0	0	0	0	0	0	0	0	0	0	0	0	0	0	0	0	0	0	0	0	0	0	0	0	0	0	0	0	0	0
	0	10200000	0	20400000	5100000	17300000	315000000	47700000	150000000	98850000	235000000	468000000	65300000	305000000	270000000	501000000	371000000	132000000	42800000	251500000	0	0	0	0	0	0	0	0	0	0	0	0	32400000	111000000	0	154000000	23700000	18800000	28050000	237000000	201000000	0	151000000	97400000	198000000	174500000	455000000	163000000	152000000
	0	0	0	0	0	0	0	0	15400000	0	0	64200000	18600000	31500000	25050000	15600000	75100000	37700000	33700000	35700000	0	51100000	0	54900000	25550000	0	0	0	0	0	0	0	0	3117600	0	42400000	0	0	0	0	0	0	50700000	0	0	0	60100000	8269100	5407200
	0	0	0	0	0	0	0	0	0	0	0	0	0	0	0	0	0	0	0	0	0	54100000	0	0	0	0	0	0	0	0	0	0	0	0	0	0	0	0	0	0	0	0	0	0	0	0	0	0	0
	0	0	0	0	0	0	0	0	0	0	0	0	0	0	0	0	0	0	0	0	0	0	0	0	0	0	0	0	0	0	0	0	0	0	0	0	0	0	0	0	0	0	0	0	0	0	0	0	0
	0	0	0	0	0	0	12000000	28200000	63400000	20100000	0	16800000	0	0	0	0	0	0	27300000	0	0	0	0	0	0	0	0	0	0	0	0	0	0	0	0	0	0	0	0	0	42200000	0	17100000	0	0	0	0	28100000	0
	0	0	0	0	0	0	0	0	0	0	0	0	0	0	0	0	0	0	0	0	25700000	99200000	176000000	157000000	128100000	0	0	0	0	0	40300000	0	0	0	0	0	0	0	0	0	0	0	0	0	0	0	0	0	0
	0	0	0	0	0	0	0	0	0	0	0	0	0	0	0	0	0	0	0	0	9336600	51900000	16700000	0	13018300	0	0	0	0	0	0	0	0	0	0	0	0	0	0	0	0	0	0	0	0	0	0	0	0
	0	7881300	0	0	0	4772900	6255700	0	16600000	5514300	18900000	21700000	0	0	9450000	26700000	0	15900000	0	7950000	12600000	36100000	32800000	56400000	34450000	6956200	0	10300000	7308200	0	0	3478100	13500000	15500000	15700000	0	13800000	0	13650000	0	0	0	0	16900000	17200000	0	37200000	8735700	0
	0	0	0	0	0	0	0	0	0	0	20900000	0	0	0	0	0	0	0	0	0	0	9248000	0	33300000	4624000	0	0	0	0	0	0	0	0	0	0	0	0	0	0	0	0	0	0	0	0	0	0	0	0
	0	0	0	13900000	0	0	0	0	9057300	0	0	0	0	0	0	0	0	0	0	0	0	0	35900000	36600000	17950000	0	0	9329300	0	5301500	9079800	2650750	0	0	0	6869800	9031300	13000000	3434900	0	0	0	0	7898100	13300000	0	0	0	0
	0	0	0	0	0	0	0	0	15800000	0	0	0	0	13500000	0	0	0	0	9684500	0	0	28600000	0	0	0	0	0	0	0	0	0	0	14100000	0	0	0	0	0	0	0	13700000	0	0	0	19100000	0	0	0	0
	0	0	0	0	0	0	11200000	10400000	0	5200000	10800000	15000000	0	26500000	12900000	17300000	7635500	19300000	0	12467750	0	0	0	0	0	0	0	0	7048100	0	0	0	28600000	15100000	7893500	9776000	0	8366100	9071050	0	18800000	0	10500000	15200000	0	5250000	12800000	13500000	0
	0	0	0	11800000	0	0	0	0	19100000	0	0	0	0	8779200	0	0	0	0	0	0	0	14500000	0	0	0	0	0	0	0	0	0	0	0	0	0	0	0	0	0	0	9552000	0	0	0	0	0	0	0	11100000
	0	0	0	16800000	0	0	0	9709200	0	0	0	0	0	18500000	0	0	0	14200000	0	0	0	0	0	0	0	0	15700000	0	18300000	0	17900000	7850000	0	10300000	25700000	0	0	0	0	0	18700000	0	0	0	0	0	0	9685400	14500000
	0	0	0	0	0	0	0	0	0	0	0	0	0	0	0	0	0	0	0	0	0	0	0	0	0	0	0	0	0	0	0	0	0	0	0	0	0	0	0	0	0	0	0	0	0	0	0	0	5140100
	22200000	11700000	13900000	20600000	17250000	60000000	47800000	56500000	12900000	52150000	0	24100000	39400000	0	12050000	91900000	12100000	49100000	0	30600000	0	0	0	0	0	94600000	47900000	29300000	17100000	56500000	19400000	38600000	34100000	38700000	21300000	22100000	34500000	33300000	33700000	110000000	25600000	0	0	44600000	30700000	28150000	135000000	40900000	23400000
	0	0	0	0	0	0	0	0	0	0	0	0	5289300	4784200	2392100	0	0	6146100	0	0	0	0	0	0	0	0	0	0	0	0	0	0	0	0	0	3518600	0	0	0	0	0	0	0	4951100	0	0	0	3820700	3548900
	12900000	7885100	0	0	3942550	17600000	18300000	0	0	8800000	30000000	16800000	0	0	8400000	34700000	13100000	0	0	6550000	17500000	40900000	0	0	8750000	0	0	0	0	0	0	0	21300000	0	0	20500000	0	0	0	42500000	0	0	0	0	0	0	47300000	0	0
	0	0	0	0	0	0	48800000	0	16900000	8450000	62600000	92600000	0	133000000	77600000	121000000	46900000	49300000	120000000	84650000	0	0	0	103000000	0	0	0	0	0	0	0	0	0	0	0	23500000	0	0	0	95300000	66900000	0	70000000	0	15400000	41150000	213000000	43400000	42000000
	26600000	0	8378800	91100000	17489400	36300000	120000000	25900000	351000000	78150000	207000000	408000000	22600000	361000000	284000000	253000000	210000000	139000000	293000000	231500000	20900000	269000000	11900000	388000000	144950000	5725200	0	0	26300000	0	25500000	2862600	26500000	17300000	30000000	196000000	15800000	36100000	28250000	273000000	162000000	31200000	195000000	69900000	344000000	178500000	475000000	183000000	221000000
	0	0	0	0	0	0	0	0	0	0	0	0	0	0	0	0	0	0	10100000	0	0	0	0	0	0	0	0	0	0	0	0	0	0	0	0	0	0	0	0	6029300	0	0	0	0	0	0	6293000	0	0
	12000000	0	0	0	0	0	0	0	0	0	0	0	0	0	0	0	0	0	0	0	0	0	0	0	0	12100000	0	0	0	0	0	0	21900000	0	0	0	0	0	0	31200000	0	0	0	0	0	0	0	0	0
	0	0	0	0	0	0	0	0	0	0	0	0	0	0	0	0	0	0	0	0	0	0	0	0	0	0	0	0	0	0	0	0	0	0	0	0	0	0	0	0	0	0	0	0	0	0	0	0	0
	92600000	42100000	47400000	120000000	70000000	129000000	61600000	0	21900000	41750000	67700000	56800000	10100000	12300000	34550000	106000000	12600000	11000000	0	11800000	62200000	133000000	0	72200000	67200000	32600000	51000000	70000000	9742600	0	153000000	41800000	116000000	110000000	78900000	0	34000000	201000000	94450000	147000000	25700000	0	0	70100000	20600000	23150000	75500000	21600000	12400000
	0	0	0	0	0	0	9896100	0	11900000	4948050	0	11700000	0	0	0	92400000	8451200	5641700	0	7046450	34100000	0	0	0	0	0	0	0	0	0	0	0	86000000	13600000	0	0	0	0	0	9968100	0	0	0	0	0	0	13700000	6295100	8890700
	0	0	0	0	0	0	0	0	0	0	0	0	0	30700000	0	22200000	0	0	0	0	0	0	0	0	0	0	0	0	0	0	0	0	0	10200000	0	0	0	0	0	0	21400000	0	0	0	0	0	0	0	0
	0	0	0	0	0	0	0	0	0	0	0	0	0	0	0	0	0	0	0	0	5401600	0	0	0	0	0	0	0	0	0	0	0	0	0	0	0	0	0	0	0	0	0	0	0	0	0	0	0	0
	0	4564200	0	9722100	2282100	54700000	205000000	176000000	360000000	190500000	266000000	339000000	216000000	611000000	302500000	516000000	131000000	332000000	263000000	297500000	0	32100000	0	121000000	16050000	0	0	0	0	0	0	0	56200000	269000000	0	177000000	7408400	0	31804200	400000000	355000000	74800000	164000000	203000000	302000000	252500000	438000000	271000000	348000000
	0	34800000	37100000	40900000	35950000	0	0	0	23400000	0	0	0	0	0	0	0	0	23400000	11000000	5500000	124000000	8821000	0	0	4410500	55700000	0	52600000	27200000	42800000	58800000	47700000	0	23200000	24800000	19400000	34900000	0	21300000	0	21500000	16400000	12800000	0	24600000	14600000	0	12200000	13900000
	0	0	0	0	0	0	0	0	0	0	0	0	0	0	0	0	0	0	0	0	0	15400000	24200000	0	7700000	0	0	0	0	0	373000000	0	0	0	0	0	0	0	0	0	0	0	0	0	0	0	0	0	0
	0	0	0	0	0	0	0	0	0	0	0	0	0	0	0	0	0	0	0	0	0	0	0	0	0	0	0	0	0	0	0	0	0	0	0	0	0	0	0	0	0	0	0	0	0	0	0	0	0
	0	0	0	17400000	0	3741500	0	0	32100000	1870750	0	0	22200000	18600000	9300000	47700000	0	0	0	0	0	0	0	0	0	0	0	0	6885900	0	0	0	4052600	18500000	0	31600000	0	0	2026300	0	33200000	0	0	30100000	25300000	12650000	63800000	19000000	0
	0	0	0	0	0	0	0	0	10400000	0	0	0	0	0	0	0	0	0	0	0	0	0	0	0	0	0	0	0	0	0	0	0	0	10700000	0	0	0	0	0	0	0	0	0	13800000	0	0	0	0	0
	0	0	0	0	0	0	21700000	0	0	0	0	0	10600000	20700000	5300000	0	0	13700000	12500000	6250000	0	0	0	0	0	0	0	0	0	0	0	0	0	0	0	0	0	0	0	0	14500000	0	0	0	18600000	0	0	0	11200000
	0	0	0	0	0	0	0	15600000	0	0	0	35500000	0	0	0	0	0	0	0	0	0	0	0	0	0	0	0	0	6016200	0	0	0	0	0	11900000	0	0	0	0	0	0	0	0	0	0	0	0	0	0
	0	0	0	0	0	0	0	0	0	0	0	0	0	0	0	0	0	0	0	0	34900000	0	0	0	0	0	0	0	0	0	0	0	0	0	0	0	0	0	0	0	0	0	0	0	0	0	0	0	0
	0	0	0	0	0	0	0	0	0	0	0	16400000	0	0	0	0	0	0	0	0	0	50900000	0	20500000	10250000	0	0	0	0	0	0	0	0	0	0	20800000	0	0	0	0	0	0	0	0	0	0	11700000	0	0
	0	0	0	23600000	0	0	9426500	0	28400000	4713250	0	27800000	0	18500000	9250000	0	0	0	0	0	0	0	0	0	0	0	14700000	12100000	0	12400000	0	6050000	0	22600000	14500000	18700000	21000000	0	16600000	0	31100000	0	0	30100000	0	0	0	36500000	25400000
	0	12200000	17600000	32100000	14900000	0	11100000	17900000	43500000	14500000	38200000	18000000	9648600	46400000	28100000	26500000	14800000	38800000	38500000	32500000	0	0	0	0	0	0	8924600	6946500	21900000	5504900	0	6225700	11300000	11700000	36400000	17400000	13200000	0	12450000	68500000	44400000	4839500	9612900	35100000	10500000	22800000	15600000	27800000	51600000
	180000000	173000000	283000000	256000000	218000000	1200000000	644000000	1080000000	600000000	862000000	2620000000	854000000	806000000	536000000	830000000	2580000000	425000000	1050000000	361000000	737500000	0	101000000	39600000	191000000	70300000	30700000	214000000	76500000	183000000	194000000	107000000	145000000	445000000	870000000	240000000	714000000	988000000	106000000	579500000	1160000000	1110000000	25100000	504000000	1440000000	655000000	882500000	1280000000	717000000	631000000
	0	0	0	0	0	0	0	0	0	0	0	0	0	0	0	0	0	0	0	0	0	0	0	0	0	0	0	0	0	0	0	0	0	0	0	0	0	0	0	0	0	0	0	0	0	0	0	0	0
	68500000	35700000	48900000	65200000	57050000	73600000	47000000	43600000	49700000	48350000	96700000	42700000	30200000	36800000	39750000	76000000	35300000	26100000	20900000	30700000	0	0	52500000	0	0	102000000	45000000	51600000	26000000	59800000	91700000	55700000	118000000	51200000	47800000	36100000	60400000	79900000	55800000	102000000	43000000	30800000	13800000	62900000	90500000	52950000	89600000	25700000	29200000
	1280000000	84100000	469000000	41700000	276550000	796000000	29800000	395000000	25900000	212400000	1210000000	25800000	213000000	0	119400000	225000000	12700000	251000000	0	118850000	748000000	0	296000000	36000000	166000000	3450000000	477000000	128000000	712000000	184000000	264000000	370500000	2470000000	172000000	64500000	394000000	127000000	192000000	182000000	2210000000	168000000	0	339000000	128000000	98900000	148000000	2250000000	118000000	25200000
	11600000	0	0	0	0	10400000	0	0	0	0	0	0	0	0	0	0	0	0	0	0	0	0	0	0	0	24300000	0	14500000	0	0	0	0	0	0	0	0	4459000	0	0	0	0	0	0	0	0	0	0	0	0
	0	0	0	0	0	0	14100000	0	0	0	0	0	0	0	0	0	0	0	0	0	57900000	0	0	0	0	0	0	0	0	0	0	0	0	0	0	0	0	0	0	0	26100000	0	0	7393800	0	0	0	8860300	8811800
	0	0	0	0	0	21000000	24700000	14600000	47300000	22850000	38100000	44700000	19700000	97100000	41400000	72700000	36700000	22700000	93100000	54700000	10900000	16100000	83800000	77100000	46600000	0	0	0	0	0	13800000	0	13300000	0	15300000	78300000	35400000	20500000	17900000	30200000	10700000	0	46800000	0	34000000	20450000	43800000	30300000	20800000
	44000000	31300000	0	0	15650000	66400000	55700000	24000000	63700000	59700000	87400000	80100000	26300000	56700000	68400000	63800000	17100000	34300000	37700000	36000000	27400000	63700000	71000000	109000000	67350000	29500000	26900000	13800000	15600000	0	38700000	21250000	85600000	34600000	42100000	42300000	34400000	64000000	42200000	122000000	14800000	0	39300000	30500000	49900000	34900000	72600000	23800000	39800000
	0	0	0	0	0	0	0	0	0	0	0	0	0	0	0	0	0	0	0	0	0	0	0	0	0	0	0	0	0	0	0	0	0	0	0	0	0	0	0	0	0	0	0	0	0	0	0	0	0
	0	0	0	0	0	0	0	0	0	0	0	0	0	0	0	0	0	0	0	0	0	0	0	0	0	0	0	0	0	0	0	0	0	0	0	0	0	0	0	0	24200000	0	0	0	0	0	0	20200000	0
	11800000	113000000	200000000	219000000	156500000	225000000	227000000	494000000	601000000	360500000	234000000	310000000	445000000	389000000	349500000	367000000	251000000	527000000	241000000	309000000	0	94500000	196000000	480000000	145250000	131000000	102000000	114000000	170000000	31700000	90300000	108000000	432000000	261000000	203000000	424000000	314000000	466000000	369000000	707000000	465000000	0	375000000	491000000	794000000	478000000	652000000	321000000	364000000
	17600000	0	12500000	39100000	15050000	20800000	48500000	47700000	21200000	34450000	103000000	100000000	51400000	40700000	75700000	284000000	33900000	69900000	14300000	51900000	32900000	245000000	92600000	67600000	80100000	12700000	15500000	0	0	0	0	0	106000000	27200000	9251100	48500000	7274600	148000000	37850000	168000000	96400000	0	18400000	79500000	94900000	87200000	305000000	88000000	16600000
	490000000	372000000	241000000	603000000	431000000	342000000	176000000	527000000	571000000	434500000	631000000	561000000	336000000	542000000	551500000	570000000	241000000	437000000	351000000	394000000	588000000	1410000000	1420000000	1420000000	1415000000	552000000	107000000	483000000	175000000	183000000	807000000	333000000	642000000	395000000	496000000	415000000	567000000	944000000	531500000	707000000	565000000	109000000	368000000	929000000	1070000000	636000000	729000000	491000000	250000000
	0	0	0	0	0	0	0	0	0	0	0	0	0	0	0	0	0	0	0	0	0	0	0	0	0	0	0	0	0	0	0	0	0	0	0	0	0	0	0	0	0	0	0	0	0	0	0	0	0
	0	0	0	0	0	0	0	0	0	0	0	0	0	0	0	0	0	0	0	0	0	0	44900000	36600000	18300000	0	6085100	0	0	0	0	0	0	0	0	7867900	0	0	0	0	0	12200000	0	0	0	0	0	0	0
	0	0	0	0	0	0	0	0	0	0	0	0	0	0	0	0	0	0	14600000	0	0	0	0	0	0	0	38300000	22600000	0	0	22600000	11300000	0	33200000	15700000	0	0	0	0	0	0	0	0	0	0	0	0	0	0
	0	0	0	0	0	0	7030000	0	0	0	0	0	0	0	0	111000000	0	0	0	0	0	0	0	0	0	317000000	0	0	0	0	0	0	0	0	0	202000000	0	0	0	73400000	0	0	0	0	0	0	0	0	0
	11500000	7716800	0	102000000	9608400	45100000	69400000	51100000	91900000	60250000	129000000	46400000	17800000	52300000	49350000	72200000	22500000	18600000	45100000	33800000	24500000	20500000	50700000	37400000	30950000	5347300	9729600	39900000	34000000	27100000	18800000	22950000	28200000	37700000	67300000	64400000	59100000	25700000	48400000	62000000	68000000	21700000	21600000	54400000	90900000	58200000	52300000	53700000	38100000
	39300000	0	14600000	33700000	24150000	25000000	0	11700000	0	5850000	29600000	0	8087000	0	4043500	0	0	0	8660400	0	0	65100000	36700000	42200000	39450000	0	15600000	23900000	16200000	21200000	23100000	18700000	0	13900000	26600000	14600000	16600000	0	14250000	29900000	0	10600000	7141700	0	0	3570850	16600000	7762500	6727900
	5585900	0	0	0	0	0	0	0	0	0	24200000	0	0	2648300	1324150	0	0	0	0	0	17600000	15900000	35900000	0	16750000	0	0	0	5325500	0	0	0	4978800	0	4333600	4043200	0	0	2021600	0	0	0	0	0	0	0	0	0	0
	8964200	0	0	16200000	4482100	0	0	0	0	0	0	0	0	0	0	0	0	0	0	0	0	0	0	0	0	0	0	0	17700000	18400000	0	0	0	0	0	0	0	0	0	0	0	0	0	11600000	0	0	0	0	0
	0	0	14500000	24200000	7250000	17800000	11200000	18500000	26700000	18150000	0	0	0	0	0	0	0	0	12700000	0	0	0	35600000	0	0	23900000	18800000	14700000	10900000	17900000	21100000	18350000	24400000	0	0	19900000	17000000	0	8500000	45100000	23000000	0	0	18300000	50100000	20650000	0	0	0
	0	0	0	0	0	0	15900000	0	0	0	0	0	0	0	0	0	14400000	0	0	0	0	0	0	0	0	0	0	0	0	0	0	0	0	0	0	0	0	0	0	0	0	0	9862200	0	0	0	0	0	0
	33000000	29600000	23500000	133000000	31300000	118000000	102000000	66200000	206000000	110000000	216000000	101000000	19700000	117000000	109000000	330000000	107000000	67100000	76700000	91850000	11800000	143000000	60200000	159000000	101600000	6214800	18900000	21600000	25400000	21900000	44100000	21750000	89500000	108000000	89100000	115000000	44600000	51000000	89300000	246000000	170000000	5969200	41900000	146000000	158000000	152000000	163000000	57600000	115000000
	12600000	6281600	6046200	7023800	6652700	6302600	0	0	0	0	0	0	0	15300000	0	0	0	0	0	0	0	15300000	0	0	0	9086000	0	5656900	4737400	6588100	8533700	6122500	0	0	0	0	2729100	5539800	0	0	0	2543600	0	11500000	3881200	1271800	0	0	0
	0	0	0	0	0	0	0	0	0	0	0	0	0	0	0	0	0	0	0	0	0	0	0	0	0	0	0	0	0	0	0	0	0	0	0	0	0	0	0	0	0	0	0	0	0	0	0	0	0
	0	0	0	0	0	0	0	0	0	0	16200000	14500000	0	0	7250000	9226600	27200000	0	0	4613300	0	83400000	347000000	27300000	55350000	0	0	0	0	0	0	0	0	0	0	0	0	0	0	0	0	0	0	0	0	0	20500000	0	0
	0	0	0	0	0	0	0	0	18100000	0	23100000	25700000	12500000	30800000	24400000	51900000	230000000	0	26500000	39200000	0	28900000	0	17700000	8850000	0	0	0	0	0	0	0	0	0	0	14200000	0	0	0	0	14100000	0	21100000	0	0	0	129000000	12600000	11000000
	33800000	149000000	68300000	800000000	108650000	468000000	2320000000	847000000	4940000000	1583500000	2680000000	4310000000	1680000000	5310000000	3495000000	6390000000	4870000000	2700000000	2880000000	3875000000	224000000	2100000000	5650000000	3560000000	2830000000	135000000	15800000	53800000	255000000	48900000	103000000	78400000	575000000	807000000	294000000	1760000000	346000000	438000000	506500000	2470000000	2050000000	261000000	2380000000	851000000	1880000000	1965000000	7040000000	2430000000	2050000000
	16500000	16200000	0	0	8100000	13300000	17700000	21600000	95200000	19650000	75500000	36300000	28200000	40100000	38200000	74300000	57000000	44100000	24800000	50550000	35000000	244000000	730000000	313000000	278500000	0	0	0	12100000	0	0	0	15600000	0	0	30800000	0	13500000	6750000	47500000	44100000	0	20200000	74200000	22500000	33300000	76900000	22800000	10800000
	143000000	80400000	58600000	482000000	111700000	264000000	455000000	432000000	1460000000	443500000	1090000000	1370000000	713000000	1430000000	1230000000	1800000000	1210000000	873000000	601000000	1041500000	151000000	1860000000	1040000000	1560000000	1300000000	117000000	0	146000000	155000000	30600000	112000000	114500000	317000000	243000000	141000000	706000000	270000000	531000000	293500000	1250000000	960000000	37400000	715000000	673000000	1270000000	837500000	2280000000	702000000	879000000
	0	0	0	0	0	0	0	0	0	0	0	0	0	0	0	0	0	0	0	0	0	0	0	0	0	0	0	0	0	0	0	0	0	0	0	0	0	0	0	0	0	0	0	0	0	0	0	0	0
	0	0	0	0	0	0	0	0	0	0	0	0	0	0	0	0	3010000000	0	0	0	0	0	0	0	0	0	0	0	0	0	0	0	0	0	0	0	0	0	0	0	0	0	0	0	0	0	0	0	0
	0	0	0	0	0	0	0	0	0	0	0	0	0	0	0	0	521000000	0	0	0	0	0	0	0	0	0	0	0	0	0	0	0	0	0	0	0	0	0	0	0	0	0	0	0	0	0	0	0	0
	0	85700000	0	426000000	42850000	92300000	136000000	195000000	771000000	165500000	249000000	537000000	241000000	650000000	393000000	247000000	310000000	357000000	335000000	322500000	116000000	1940000000	1970000000	1410000000	1675000000	69200000	22100000	0	166000000	85300000	0	45650000	156000000	135000000	195000000	159000000	267000000	207000000	177000000	384000000	436000000	0	431000000	386000000	291000000	385000000	303000000	398000000	290000000
	0	0	0	0	0	0	0	0	0	0	0	0	0	0	0	0	0	0	0	0	0	0	26000000	0	0	0	0	42900000	0	0	0	0	0	0	0	0	0	0	0	0	0	0	0	0	0	0	0	0	0
	58200000	36800000	0	28800000	32800000	87800000	81100000	30500000	395000000	84450000	298000000	126000000	92400000	247000000	186500000	395000000	154000000	175000000	144000000	164500000	106000000	1480000000	6230000000	1650000000	1565000000	75600000	0	0	32900000	0	0	0	67000000	12100000	20300000	94100000	12000000	0	16200000	106000000	91100000	0	97700000	92600000	92000000	92300000	175000000	112000000	80800000
	0	0	5723400	0	0	0	51400000	0	130000000	25700000	184000000	48800000	7286700	104000000	76400000	410000000	179000000	14300000	53000000	116000000	35100000	230000000	600000000	142000000	186000000	11100000	0	0	0	7378800	0	0	0	0	5755500	88000000	0	0	0	0	8962100	0	111000000	0	0	0	161000000	43200000	43900000
	0	0	0	0	0	0	0	0	0	0	0	0	0	0	0	0	167000000	0	0	0	0	0	0	0	0	0	0	0	0	0	0	0	0	0	0	0	0	0	0	0	0	0	0	0	0	0	0	0	0
	1030000000	872000000	274000000	2330000000	951000000	1370000000	2950000000	1930000000	9600000000	2440000000	5210000000	4810000000	3210000000	6170000000	5010000000	8100000000	4250000000	3780000000	4060000000	4155000000	1650000000	6630000000	14600000000	8640000000	7635000000	1730000000	209000000	526000000	760000000	355000000	746000000	636000000	1790000000	1390000000	1560000000	2470000000	1040000000	1560000000	1560000000	4080000000	4860000000	565000000	2820000000	1870000000	4170000000	3450000000	7790000000	3610000000	3950000000
	0	0	0	0	0	0	0	0	0	0	0	0	0	0	0	0	231000000	0	0	0	0	0	0	0	0	0	0	0	0	0	0	0	0	0	0	0	9412100	0	0	0	0	0	0	0	0	0	0	0	0
	0	0	0	0	0	0	0	0	0	0	0	0	0	0	0	0	199000000	0	0	0	0	0	0	0	0	0	0	0	0	0	0	0	0	0	0	0	0	0	0	0	0	0	0	0	0	0	0	0	0
	34300000	0	30700000	21500000	26100000	0	0	11300000	98800000	5650000	23000000	23000000	44400000	54800000	33700000	8774900	34600000	107000000	71000000	52800000	0	271000000	44400000	376000000	157700000	0	0	0	40400000	0	0	0	9161000	9549900	6424100	112000000	21000000	18300000	13924950	89300000	30800000	4100300	45800000	17300000	32400000	31600000	68000000	41500000	40400000
	0	0	0	0	0	0	7224000	0	0	0	0	0	0	0	0	0	0	0	0	0	0	65800000	0	0	0	0	0	0	0	0	0	0	0	0	0	6992600	0	0	0	0	0	0	0	0	0	0	0	10500000	8659000
	0	0	0	0	0	0	0	0	0	0	0	0	0	0	0	0	4360400	0	0	0	0	0	0	17300000	0	0	0	0	0	0	0	0	0	0	0	0	0	0	0	0	0	0	0	0	0	0	0	0	0
	0	19400000	0	0	0	0	0	0	0	0	0	0	0	0	0	0	0	0	0	0	0	0	0	0	0	0	0	0	0	0	0	0	0	0	0	0	0	0	0	0	0	0	0	0	0	0	0	0	0
	0	0	0	0	0	0	0	0	0	0	11300000	0	0	5813300	2906650	0	10000000	0	0	0	0	0	0	16300000	0	0	0	0	0	0	0	0	0	0	0	0	0	0	0	0	0	0	0	0	8750200	0	0	0	4758600
	0	0	0	0	0	0	0	0	0	0	0	0	0	12000000	0	0	0	8031700	0	0	0	0	0	0	0	0	0	0	0	0	0	0	0	0	0	19800000	0	0	0	0	17400000	0	30200000	0	0	0	0	0	0
	0	0	0	0	0	0	0	0	0	0	6309000	0	0	0	0	5282000	0	0	0	0	0	0	0	0	0	0	0	0	0	0	0	0	0	0	0	0	0	0	0	6285300	0	0	0	0	0	0	0	0	0
	0	0	0	0	0	0	0	0	13100000	0	18700000	0	0	0	0	0	0	0	0	0	0	0	0	0	0	0	0	0	0	0	0	0	0	8456900	0	0	0	0	0	0	10700000	6416200	0	0	0	0	0	9340000	0
	0	0	0	0	0	9068700	34800000	0	0	4534350	0	73400000	0	0	0	50300000	0	0	97000000	25150000	0	0	0	0	0	0	0	0	0	0	0	0	24800000	0	0	61000000	0	0	0	67900000	91500000	0	51500000	0	0	25750000	66600000	42300000	77500000
	276000000	354000000	189000000	463000000	315000000	843000000	862000000	546000000	918000000	852500000	1000000000	580000000	339000000	575000000	577500000	1100000000	297000000	275000000	244000000	286000000	66300000	728000000	370000000	1000000000	549000000	249000000	190000000	196000000	41700000	214000000	126000000	193000000	676000000	511000000	263000000	295000000	298000000	211000000	296500000	1090000000	578000000	16300000	124000000	775000000	559000000	568500000	706000000	275000000	340000000
	25500000	0	20600000	40900000	23050000	15400000	0	20500000	28700000	17950000	19400000	8762400	21800000	0	14081200	0	0	0	0	0	32400000	9479700	79300000	0	20939850	0	0	25000000	17600000	23000000	39500000	20300000	13800000	0	21600000	0	13000000	34300000	13400000	23500000	0	0	0	0	0	0	0	9181100	0
	133000000	114000000	102000000	88000000	108000000	235000000	234000000	57400000	107000000	170500000	186000000	140000000	66100000	153000000	146500000	110000000	59400000	133000000	55900000	84700000	47500000	55800000	46500000	56300000	51650000	198000000	96000000	95900000	29200000	172000000	128000000	112000000	314000000	270000000	171000000	57300000	181000000	225000000	203000000	302000000	198000000	21600000	95400000	159000000	77900000	127200000	196000000	60400000	91300000
	0	0	0	0	0	0	0	0	0	0	0	0	0	0	0	0	0	0	0	0	0	19800000	0	27400000	9900000	0	0	0	0	0	0	0	0	0	0	0	0	0	0	0	0	0	0	13000000	0	0	0	0	0
	0	0	0	0	0	0	0	0	0	0	0	0	0	0	0	49400000	0	0	0	0	0	0	0	0	0	0	0	0	0	0	0	0	0	0	0	0	0	0	0	0	0	0	0	0	0	0	0	0	0
	0	0	0	13700000	0	0	18200000	13300000	18600000	15750000	0	7346500	0	13900000	3673250	25900000	16600000	0	0	8300000	0	0	0	0	0	0	0	0	0	0	0	0	0	19100000	8243400	17800000	0	0	4121700	8670600	51400000	8025700	0	18200000	0	8348150	0	31000000	27500000
	135000000	101000000	91700000	389000000	118000000	592000000	1320000000	755000000	1660000000	1037500000	1450000000	1470000000	620000000	1640000000	1460000000	2890000000	1020000000	829000000	1500000000	1260000000	74600000	302000000	173000000	647000000	237500000	40800000	75700000	118000000	90200000	71700000	391000000	82950000	369000000	882000000	230000000	946000000	285000000	308000000	338500000	1360000000	1360000000	24600000	962000000	880000000	1650000000	1161000000	1990000000	896000000	1190000000
	7146500	7226100	0	45000000	7186300	156000000	304000000	157000000	314000000	230500000	165000000	801000000	199000000	726000000	462500000	1120000000	544000000	215000000	348000000	446000000	0	0	0	440000000	0	6469200	27800000	25600000	0	12800000	21000000	16900000	62200000	116000000	34600000	240000000	81400000	23500000	71800000	273000000	329000000	7518000	338000000	187000000	418000000	301000000	357000000	270000000	272000000
	0	0	0	0	0	0	0	0	0	0	0	0	0	0	0	0	0	0	0	0	0	0	0	0	0	0	0	0	0	0	0	0	0	0	0	0	0	0	0	0	0	0	0	0	0	0	0	0	0
	0	0	20200000	43300000	10100000	0	0	0	42600000	0	0	0	0	0	0	0	0	0	0	0	0	0	0	0	0	0	0	20400000	15900000	0	0	0	0	0	0	0	0	0	0	0	0	0	0	18000000	0	0	0	0	0
	1820000000	2470000000	4140000000	5980000000	3305000000	2390000000	2250000000	4830000000	6280000000	3610000000	3860000000	2680000000	4900000000	4450000000	4155000000	4440000000	2620000000	4090000000	2290000000	3355000000	1800000000	2310000000	3060000000	2350000000	2330000000	2090000000	819000000	3740000000	3890000000	3250000000	5330000000	3495000000	3070000000	2940000000	4880000000	5070000000	4870000000	7250000000	4875000000	4610000000	2430000000	133000000	2260000000	2650000000	6850000000	2540000000	4980000000	3560000000	5020000000
	96300000	38900000	43300000	0	41100000	199000000	64800000	110000000	58900000	87400000	363000000	112000000	28600000	35800000	73900000	234000000	26600000	43400000	12100000	35000000	379000000	515000000	988000000	536000000	525500000	110000000	20000000	160000000	103000000	56000000	10600000	79500000	196000000	0	252000000	163000000	86900000	0	124950000	321000000	0	18600000	75800000	89100000	0	47200000	341000000	0	18600000
	152000000	54400000	37200000	77500000	65950000	0	0	20900000	143000000	10450000	128000000	0	15300000	45000000	30150000	0	0	0	0	0	1020000000	776000000	753000000	617000000	764500000	212000000	51000000	215000000	148000000	71000000	187000000	167500000	37200000	0	43300000	86300000	35000000	63300000	40250000	15600000	54700000	0	0	43200000	22200000	18900000	0	37300000	40100000
	0	0	0	0	0	0	12900000	0	11600000	5800000	0	17200000	0	11000000	5500000	13800000	9602700	9030500	9084600	9343650	0	0	0	0	0	0	0	0	0	0	0	0	0	6624900	0	10200000	0	0	0	0	12100000	0	12300000	0	11600000	5800000	20200000	0	5585300
	50600000	37400000	0	0	18700000	32600000	0	0	0	0	21200000	0	0	24600000	10600000	64000000	0	0	0	0	29000000	50300000	0	0	14500000	33500000	0	15400000	0	0	32000000	7700000	26200000	0	0	26300000	0	0	0	22700000	0	0	0	0	46800000	0	23800000	0	0
	0	0	0	9608900	0	0	0	0	0	0	0	0	0	10900000	0	0	0	0	8971600	0	0	37600000	26100000	0	13050000	0	0	0	0	0	0	0	0	6922800	0	0	0	0	0	0	0	0	0	0	0	0	0	0	0
	196000000	67800000	132000000	276000000	164000000	0	67900000	100000000	258000000	83950000	107000000	108000000	80500000	25700000	93750000	51300000	17800000	87800000	94600000	69550000	457000000	249000000	667000000	386000000	421500000	81800000	22500000	195000000	143000000	85000000	306000000	114000000	116000000	104000000	135000000	105000000	141000000	242000000	125500000	78200000	136000000	0	74600000	125000000	108000000	93100000	97100000	72900000	80100000
	34600000	19900000	43200000	0	27250000	21700000	0	0	0	0	12900000	0	0	0	0	10800000	0	3667300	0	1833650	0	0	0	0	0	22900000	34000000	0	7789000	21500000	0	14644500	40300000	10700000	0	0	0	0	0	0	0	0	0	0	0	0	0	0	0
	0	0	0	0	0	0	70900000	0	180000000	35450000	0	0	0	0	0	0	61900000	59100000	0	29550000	0	0	0	0	0	0	0	0	0	0	0	0	75900000	89800000	0	118000000	0	0	37950000	0	0	0	46800000	0	0	0	0	97000000	80300000
	376000000	335000000	274000000	827000000	355500000	289000000	462000000	910000000	2820000000	686000000	1590000000	1980000000	2140000000	4650000000	2060000000	1490000000	2290000000	4060000000	5480000000	3175000000	1910000000	7250000000	6510000000	9660000000	6880000000	394000000	293000000	123000000	575000000	334000000	395000000	364000000	388000000	408000000	847000000	1820000000	1030000000	1530000000	938500000	1550000000	1650000000	127000000	2370000000	1730000000	3490000000	1690000000	3740000000	2660000000	2500000000
	94800000	85200000	0	122000000	90000000	0	64100000	54400000	192000000	59250000	337000000	351000000	196000000	689000000	344000000	240000000	480000000	526000000	961000000	503000000	1040000000	2640000000	2130000000	2520000000	2325000000	72800000	24200000	0	79900000	15700000	99600000	48500000	7729400	20100000	84900000	309000000	148000000	166000000	116450000	70200000	264000000	11800000	419000000	177000000	513000000	220500000	476000000	339000000	340000000
	0	0	0	0	0	0	0	0	23700000	0	0	12200000	23200000	105000000	17700000	0	10700000	91900000	133000000	51300000	0	296000000	158000000	631000000	227000000	0	0	0	0	0	0	0	0	5935600	0	0	0	5720700	0	0	24900000	0	46000000	0	29100000	12450000	0	52200000	23600000
	12300000	0	0	16500000	6150000	0	0	0	49000000	0	9754700	32800000	0	4702100	7228400	0	0	0	13600000	0	0	0	87500000	45900000	22950000	0	0	0	4482000	0	19300000	0	0	0	8867900	0	0	0	0	17300000	12600000	0	11700000	0	21900000	12150000	8934700	0	14200000
	20500000	103000000	99700000	235000000	101350000	70700000	93600000	110000000	95200000	94400000	171000000	142000000	72400000	135000000	138500000	173000000	102000000	37000000	154000000	128000000	46400000	258000000	125000000	145000000	135000000	65300000	10100000	74000000	88100000	40100000	163000000	69650000	70300000	38300000	136000000	112000000	41100000	197000000	91150000	240000000	107000000	73600000	114000000	78000000	53700000	92500000	192000000	99900000	130000000
	0	0	0	0	0	0	0	0	0	0	0	0	0	0	0	0	0	0	0	0	0	0	0	0	0	0	0	0	0	0	0	0	0	0	0	0	0	0	0	0	0	0	0	0	0	0	0	0	0
	0	0	0	0	0	0	0	0	84600000	0	0	0	35500000	61300000	17750000	68500000	0	39100000	0	19550000	0	0	0	0	0	0	0	0	0	0	0	0	0	53400000	0	30600000	0	0	0	89500000	51500000	0	0	41500000	0	20750000	100000000	0	0
	0	0	0	0	0	0	0	0	0	0	0	0	0	0	0	0	0	0	0	0	368000000	258000000	504000000	0	313000000	0	0	28800000	0	0	0	0	0	0	0	0	0	0	0	0	0	0	0	0	0	0	0	0	0
	228000000	167000000	0	89300000	128150000	12500000	0	0	0	0	140000000	31500000	0	0	15750000	0	32800000	0	0	0	626000000	1170000000	409000000	205000000	517500000	158000000	33400000	52800000	122000000	60800000	76700000	68750000	76000000	14200000	109000000	0	144000000	0	45100000	0	0	0	0	39700000	0	0	0	0	0
	19100000000	9480000000	186000000	6330000000	7905000000	2870000000	616000000	1330000000	2310000000	1820000000	7640000000	914000000	8418700	0	461209350	73300000	946000000	320000000	98400000	209200000	54400000000	50300000000	54200000000	41100000000	52250000000	17200000000	2890000000	4200000000	4980000000	9090000000	13400000000	7035000000	2930000000	551000000	3780000000	1630000000	4390000000	4930000000	3355000000	585000000	173000000	0	51000000	2660000000	396000000	284500000	1110000000	358000000	41800000
	0	0	0	0	0	8141100	0	0	0	0	0	35100000	0	54700000	17550000	7534900	18900000	0	52000000	13217450	0	34700000	110000000	0	17350000	0	0	0	0	0	0	0	0	93100000	19200000	8983700	15200000	0	12091850	16300000	0	0	0	0	74400000	0	0	54200000	0
	0	5078700	18500000	30700000	11789350	0	0	6671600	0	0	0	0	0	0	0	0	0	21100000	0	0	0	13200000	0	133000000	6600000	0	15800000	26200000	24600000	20100000	41500000	22350000	35900000	0	39300000	25000000	0	0	12500000	0	0	0	12100000	29800000	9317900	4658950	0	0	0
	0	0	0	0	0	0	0	0	0	0	0	0	0	0	0	0	10700000	0	0	0	0	0	0	0	0	0	0	0	0	0	0	0	0	0	0	0	0	0	0	0	0	0	0	0	0	0	0	0	0
	0	0	0	0	0	0	0	0	0	0	12700000	0	0	0	0	0	0	0	0	0	0	0	0	0	0	166000000	32400000	50300000	0	0	31100000	31750000	86400000	20500000	0	0	0	0	0	50800000	41400000	0	0	0	0	0	0	0	0
	58600000	33800000	0	0	16900000	0	0	0	0	0	0	0	0	0	0	0	0	0	0	0	0	0	0	0	0	51700000	0	0	0	0	0	0	17700000	0	0	0	0	0	0	0	0	0	0	0	0	0	0	0	0
	0	0	0	0	0	0	0	24300000	13200000	6600000	0	0	10300000	11200000	5150000	0	0	20900000	0	0	0	0	0	0	0	0	0	0	0	0	0	0	0	0	0	0	0	0	0	0	0	0	0	0	0	0	0	0	0
	0	0	0	0	0	0	0	0	0	0	0	0	0	0	0	0	266000000	0	0	0	0	0	0	0	0	0	0	0	0	0	0	0	0	0	0	0	0	0	0	0	0	0	0	0	0	0	0	0	0
	45000000	61300000	46100000	37200000	45550000	27700000	32100000	31000000	24100000	29350000	66400000	14700000	11100000	8655900	12900000	0	10300000	0	0	0	44200000	69600000	62500000	80200000	66050000	37000000	29800000	30300000	26800000	53600000	78500000	33650000	51600000	26900000	38600000	0	47100000	33200000	35900000	46600000	14000000	25100000	0	47800000	28900000	27000000	43000000	13000000	18500000
	17400000	0	0	0	0	0	0	0	0	0	20300000	0	0	0	0	0	0	0	0	0	72400000	63600000	22800000	38700000	51150000	15600000	0	0	8907200	0	0	0	0	0	0	0	0	0	0	0	0	0	0	0	0	0	0	0	0
	43700000	0	0	0	0	0	0	0	0	0	0	0	0	0	0	0	4620000000	0	0	0	0	0	0	8868500	0	0	0	0	0	0	0	0	0	0	0	0	12200000	0	0	0	0	0	0	0	0	0	0	0	0
	251000000	0	94500000	0	47250000	203000000	0	74800000	0	37400000	298000000	0	123000000	0	61500000	369000000	0	76600000	0	38300000	61600000	0	0	0	0	255000000	27400000	0	130000000	48700000	87600000	68150000	242000000	21300000	0	279000000	28400000	59000000	43700000	301000000	0	0	147000000	63800000	70400000	67100000	348000000	17000000	0
	58000000	0	0	0	0	0	0	10500000	36400000	5250000	0	0	0	23200000	0	0	0	27700000	15000000	7500000	47400000	286000000	513000000	368000000	327000000	0	0	11300000	28000000	14300000	20200000	12800000	0	0	0	33600000	42500000	0	0	0	12000000	0	11600000	10600000	0	5300000	0	0	11400000
	0	41400000	56500000	0	20700000	0	68500000	0	0	0	0	0	83200000	57300000	28650000	0	0	0	0	0	0	91300000	121000000	0	45650000	0	0	0	0	0	0	0	0	0	79500000	73400000	0	70800000	35400000	0	0	0	44500000	66800000	0	0	0	0	0
	0	0	0	0	0	0	0	0	0	0	0	0	0	0	0	0	0	0	0	0	18400000	0	15800000	0	7900000	0	0	0	0	0	0	0	0	0	0	0	0	0	0	0	0	0	0	0	0	0	0	0	0
	28800000	0	0	0	0	90100000	101000000	8254300	17800000	53950000	32600000	93400000	0	17100000	24850000	146000000	23600000	9308000	28600000	26100000	0	0	0	0	0	0	0	0	0	12800000	24400000	0	79500000	0	0	16300000	0	21600000	8150000	162000000	11300000	0	13100000	16800000	25000000	14950000	143000000	9392900	11800000
	675000000	540000000	485000000	648000000	594000000	879000000	836000000	780000000	804000000	820000000	1080000000	692000000	475000000	325000000	583500000	929000000	321000000	244000000	299000000	310000000	464000000	965000000	502000000	184000000	483000000	540000000	311000000	531000000	392000000	560000000	494000000	512500000	920000000	702000000	531000000	608000000	704000000	801000000	703000000	1180000000	687000000	11800000	171000000	906000000	864000000	775500000	941000000	227000000	244000000
	0	0	0	0	0	0	0	0	32000000	0	0	0	15200000	22300000	7600000	0	0	16900000	14100000	7050000	0	0	0	0	0	0	0	0	0	0	0	0	0	0	0	0	0	0	0	0	0	0	0	17100000	0	0	0	0	0
	31700000	5080300	0	37700000	18390150	13900000	0	0	0	0	0	0	0	0	0	0	0	0	0	0	26600000	16700000	14700000	0	15700000	7054700	0	0	0	13000000	0	0	9129000	0	16900000	0	11100000	15600000	10114500	0	0	0	0	0	0	0	0	0	0
	128000000000	97100000000	120000000000	78300000000	108550000000	106000000000	93500000000	122000000000	64800000000	99750000000	131000000000	83900000000	88900000000	58400000000	86400000000	126000000000	62700000000	79800000000	40100000000	71250000000	48600000000	48100000000	74000000000	181000000000	61300000000	107000000000	125000000000	168000000000	49600000000	230000000000	223000000000	146500000000	74300000000	85000000000	110000000000	56300000000	165000000000	178000000000	97500000000	107000000000	87000000000	10200000000	37700000000	135000000000	163000000000	97000000000	125000000000	67800000000	82200000000
	0	12800000	17800000	0	6400000	0	0	0	0	0	0	0	0	0	0	0	0	0	0	0	0	0	35800000	0	0	0	0	0	0	0	0	0	0	0	0	0	0	0	0	0	0	0	0	0	0	0	0	0	0
	0	0	0	0	0	0	37800000	0	0	0	0	389000000	0	0	0	0	759000000	22100000	0	11050000	0	74700000	0	0	0	0	0	0	0	0	0	0	0	0	0	0	0	0	0	0	0	0	0	0	0	0	0	0	34800000
	0	13300000	0	9197500	4598750	12800000	16900000	20400000	63500000	18650000	21000000	10600000	22800000	44500000	21900000	21000000	26500000	44900000	68800000	35700000	0	78400000	57600000	0	28800000	0	0	0	0	0	0	0	25600000	32200000	0	14900000	0	18900000	16900000	37400000	23900000	0	16300000	72700000	39900000	30650000	61500000	49000000	55700000
	137000000	155000000	47300000	0	92150000	158000000	121000000	74600000	0	97800000	165000000	47800000	47700000	0	47750000	87600000	7671000	53100000	0	30385500	0	13500000	0	0	0	131000000	0	72600000	0	0	5968600	2984300	130000000	0	43600000	0	0	4816900	2408450	132000000	0	95700000	0	0	0	0	138000000	0	81700000
	27100000	38300000	0	67200000	32700000	68200000	26200000	52300000	65800000	59050000	367000000	13800000	50000000	53200000	51600000	0	0	20700000	48500000	10350000	0	0	0	0	0	29100000	0	0	23100000	10700000	21800000	16250000	255000000	0	0	125000000	0	35100000	17550000	322000000	0	0	59000000	18300000	95400000	38650000	392000000	7523400	0
	0	0	0	0	0	0	0	0	0	0	0	0	0	40500000	0	0	15800000	0	0	0	0	0	0	0	0	0	0	0	0	0	0	0	0	0	0	0	0	0	0	0	0	0	0	0	0	0	0	0	22700000
	1320000000	834000000	709000000	573000000	771500000	661000000	281000000	219000000	175000000	250000000	538000000	158000000	77400000	78300000	118150000	215000000	26600000	63500000	0	45050000	532000000	1200000000	971000000	238000000	751500000	845000000	902000000	746000000	368000000	884000000	857000000	851000000	702000000	425000000	387000000	38300000	520000000	463000000	444000000	334000000	232000000	0	57400000	382000000	151000000	191500000	232000000	79400000	55500000
	20100000	68600000	44300000	129000000	56450000	19700000	22800000	26400000	65900000	24600000	49100000	30900000	19900000	28400000	29650000	0	0	19700000	0	0	146000000	399000000	400000000	593000000	399500000	24000000	19400000	121000000	57000000	71500000	97700000	64250000	15500000	19200000	82600000	33100000	97000000	43300000	38200000	0	20900000	0	0	0	0	0	0	17300000	19500000
	11500000	12000000	0	79200000	11750000	60100000	50200000	82900000	71100000	65600000	83100000	31100000	49600000	75200000	62400000	43200000	41500000	65600000	35900000	42350000	5328000	108000000	125000000	180000000	116500000	7230700	13700000	5419500	32300000	0	43200000	10465350	87100000	72500000	37800000	81600000	72400000	101000000	77050000	101000000	25800000	16700000	37100000	9666300	90200000	31450000	59300000	59200000	18500000
	112000000	49900000	0	0	24950000	227000000	33000000	91900000	66600000	79250000	460000000	12700000	0	24700000	18700000	197000000	0	0	0	0	0	0	0	0	0	92400000	0	0	0	0	0	0	179000000	0	0	55800000	0	0	0	199000000	0	0	18200000	0	107000000	9100000	171000000	0	0
	417000000	239000000	92000000	410000000	324500000	405000000	62800000	140000000	191000000	165500000	349000000	31000000	123000000	57700000	90350000	147000000	21100000	38500000	24800000	31650000	0	29100000	17300000	164000000	23200000	286000000	21400000	0	177000000	127000000	54400000	90700000	306000000	17000000	6125200	303000000	135000000	65300000	100150000	315000000	0	0	0	61400000	39800000	19900000	185000000	8124900	0
	272000000	106000000	27500000	109000000	107500000	460000000	84200000	87000000	114000000	100500000	530000000	46800000	19100000	45800000	46300000	528000000	0	64400000	33400000	48900000	0	0	0	38300000	0	139000000	13200000	0	32900000	44700000	0	23050000	365000000	0	0	274000000	8567700	0	4283850	458000000	0	0	68300000	16500000	0	8250000	481000000	0	0
	953000000	2420000000	1860000000	5550000000	2140000000	434000000	637000000	1950000000	3740000000	1293500000	1740000000	1030000000	868000000	2020000000	1385000000	458000000	510000000	912000000	639000000	574500000	0	169000000	280000000	3120000000	224500000	1220000000	2620000000	2080000000	3110000000	8350000000	2900000000	2760000000	2010000000	2300000000	1680000000	4170000000	6580000000	3600000000	2950000000	979000000	2140000000	402000000	1220000000	5850000000	2740000000	1680000000	1130000000	1120000000	867000000
	0	0	0	0	0	0	7527800	0	0	0	0	11000000	0	62400000	5500000	65700000	0	0	0	0	0	0	0	0	0	0	0	0	0	0	0	0	0	0	0	0	0	0	0	13900000	64900000	0	0	0	0	0	90700000	13000000	10700000
	0	0	0	0	0	41100000	118000000	0	90200000	65650000	65200000	0	10600000	83500000	37900000	14300000	0	11100000	22200000	12700000	0	0	0	0	0	0	29800000	0	0	0	0	0	42800000	101000000	35100000	0	4150600	7301500	21200750	125000000	137000000	28300000	6844200	11600000	24400000	26350000	159000000	29700000	46100000
	257000000	264000000	172000000	149000000	214500000	0	51700000	120000000	32300000	42000000	108000000	45100000	70800000	0	57950000	48000000	44400000	30600000	0	37500000	0	0	123000000	0	0	154000000	45300000	183000000	0	64700000	468000000	109350000	195000000	0	143000000	67800000	55000000	167000000	105400000	202000000	20400000	12400000	23800000	112000000	128000000	67900000	110000000	0	50000000
	0	66100000	0	276000000	33050000	0	0	31300000	44800000	15650000	0	0	0	0	0	0	0	0	0	0	0	52400000	81400000	0	26200000	0	0	18700000	0	22000000	194000000	9350000	0	0	26500000	0	0	0	0	0	25900000	0	0	134000000	0	0	0	0	0
	36300000	22700000	114000000	283000000	75150000	21000000	16000000	43700000	228000000	32350000	42700000	133000000	83100000	305000000	108050000	76600000	94700000	65000000	90000000	83300000	47000000	119000000	0	246000000	83000000	13000000	12900000	67100000	0	25900000	166000000	19450000	85300000	103000000	110000000	0	103000000	291000000	103000000	80600000	137000000	11600000	9659200	101000000	288000000	90800000	54200000	77800000	220000000
	0	8906600	0	8150700	4075350	18400000	31600000	5280600	19600000	19000000	45800000	22400000	0	0	11200000	27600000	0	7804100	13000000	10402050	0	0	0	0	0	0	0	0	0	0	0	0	0	22700000	23400000	6721000	3842800	0	5281900	36700000	17500000	11100000	0	5037800	9870300	10485150	27900000	5208300	6868700
	0	0	0	0	0	0	0	0	0	0	0	0	0	0	0	0	0	0	0	0	0	0	0	16400000	0	0	0	0	0	0	0	0	0	0	0	0	0	0	0	0	0	0	0	0	0	0	0	0	0
	14900000	14000000	25300000	17800000	16350000	0	6113500	0	13100000	3056750	15300000	5050600	0	10500000	7775300	0	0	0	0	0	0	20700000	0	0	0	0	12600000	4479800	15000000	10800000	0	7639900	0	0	13300000	0	8520800	0	0	0	8559400	0	0	11700000	12900000	4279700	0	0	12500000
	0	0	0	0	0	0	0	0	0	0	0	0	0	0	0	0	0	0	0	0	27500000	0	25400000	0	12700000	0	0	0	0	0	0	0	0	0	0	0	0	0	0	0	0	0	0	0	0	0	0	0	0
	0	8288800	0	0	0	0	0	0	0	0	10600000	6553600	7781300	0	7167450	0	7618500	0	0	0	28000000	561000000	271000000	51100000	161050000	0	0	0	0	0	0	0	0	0	0	0	0	0	0	0	0	0	0	0	0	0	0	0	0
	0	0	0	40000000	0	0	0	0	0	0	0	0	0	0	0	0	0	0	0	0	0	0	0	0	0	0	0	0	0	0	0	0	0	0	0	0	0	0	0	0	0	0	0	0	0	0	0	0	0
	30700000	9405100	72700000	142000000	51700000	15800000	8595800	52600000	78100000	34200000	23400000	0	0	17500000	8750000	21000000	0	19900000	12000000	15950000	62000000	79100000	165000000	57000000	70550000	26500000	3042000	82500000	51700000	17900000	55600000	39100000	14800000	0	57100000	0	46300000	58200000	30550000	25500000	60900000	0	0	51400000	38600000	32050000	26600000	21300000	0
	0	0	0	0	0	0	0	0	0	0	0	0	0	0	0	0	0	8086600	9627900	4043300	0	0	18200000	22400000	9100000	0	3755000	0	0	0	0	0	0	43200000	0	0	0	0	0	11500000	0	0	0	0	0	0	0	0	0
	0	0	0	0	0	0	0	0	0	0	0	0	0	0	0	0	0	0	0	0	0	0	0	0	0	0	0	0	0	0	0	0	0	0	9705600	0	0	0	0	0	0	0	0	0	0	0	0	0	0
	65200000	32500000	22900000	61900000	47200000	47000000	0	31400000	25000000	28200000	25100000	7607200	0	0	3803600	14300000	0	0	0	0	109000000	116000000	171000000	91000000	112500000	51000000	74700000	54900000	30200000	43600000	71100000	52950000	40500000	21700000	60400000	12400000	31500000	28900000	30200000	60000000	0	14800000	0	20300000	16800000	15800000	0	0	12400000
	0	0	0	0	0	0	0	0	0	0	0	0	0	0	0	0	0	0	0	0	0	5988600	0	0	0	0	0	0	0	0	0	0	0	0	0	0	0	0	0	0	0	0	0	0	0	0	0	0	0
	25500000	21700000	0	12800000	17250000	31800000	0	0	10800000	5400000	23000000	14800000	0	0	7400000	26100000	0	0	0	0	39100000	0	31300000	0	15650000	25600000	0	16300000	18600000	0	8407300	12353650	0	0	0	7613600	0	0	0	33400000	10200000	0	0	0	0	0	15300000	0	0
	0	0	0	0	0	0	18000000	0	20800000	9000000	0	19400000	14300000	0	7150000	18300000	36400000	0	42200000	27350000	0	0	0	0	0	0	0	0	0	0	0	0	0	0	0	0	0	19900000	0	17600000	0	0	41000000	0	30200000	8800000	37500000	14800000	0
	38200000	9067600	56000000	175000000	47100000	42300000	7140000	39300000	80800000	40800000	31700000	54700000	36300000	73700000	45500000	13200000	46600000	64000000	14000000	30300000	79500000	63900000	47000000	45300000	55450000	37300000	0	11900000	12400000	43700000	178000000	24850000	42200000	21100000	35800000	33500000	38700000	136000000	37250000	35000000	0	0	52500000	52000000	96600000	43500000	23600000	30400000	37300000
	85600000	0	88800000	41100000	63350000	43400000	24300000	114000000	145000000	78700000	98700000	36600000	39500000	19300000	38050000	43500000	33300000	55500000	39000000	41250000	240000000	213000000	525000000	176000000	226500000	72900000	58500000	163000000	69500000	106000000	470000000	89450000	7118800	63300000	85500000	28400000	93000000	175000000	74400000	79300000	131000000	0	34400000	88500000	156000000	83900000	49400000	62600000	56000000
	0	0	0	0	0	0	0	0	0	0	0	40200000	0	60700000	20100000	0	0	36800000	0	0	0	0	0	0	0	0	0	0	0	0	0	0	0	0	0	33800000	0	0	0	0	0	0	34900000	38700000	0	0	61600000	42700000	0
	0	0	0	0	0	0	0	0	0	0	0	0	0	0	0	0	0	0	0	0	0	0	0	0	0	0	0	0	0	0	0	0	0	0	0	0	0	0	0	0	0	0	0	0	0	0	0	0	0
	0	0	0	15500000	0	45500000	117000000	68300000	243000000	92650000	130000000	316000000	38600000	338000000	223000000	498000000	206000000	130000000	160000000	183000000	0	0	0	0	0	0	6782600	0	0	0	0	0	8888300	127000000	19700000	15500000	5704700	21700000	17600000	217000000	245000000	12200000	86800000	83500000	194000000	140400000	253000000	155000000	200000000
	14100000	161000000	33200000	17400000	25300000	13900000	90400000	56600000	45300000	50950000	90100000	101000000	23000000	7246700	56550000	139000000	66800000	27300000	34300000	50550000	0	0	0	22300000	0	39100000	0	24100000	55800000	13300000	38300000	31200000	42800000	0	6582800	53500000	0	10200000	8391400	29500000	0	4969200	23700000	52300000	37500000	26600000	37000000	0	24300000
	15200000	63600000	19800000	49000000	34400000	60900000	21700000	31800000	39500000	35650000	44900000	74200000	14300000	15500000	30200000	29200000	55100000	26700000	0	27950000	0	0	0	67800000	0	0	0	0	20700000	0	0	0	64700000	8360600	0	36300000	10200000	58500000	23250000	76600000	0	0	27800000	0	369000000	13900000	103000000	10700000	14100000
	115000000	50100000	11600000	12800000	31450000	234000000	80200000	50500000	31900000	65350000	363000000	115000000	85900000	0	100450000	293000000	77900000	111000000	12500000	94450000	0	35200000	116000000	415000000	75600000	131000000	6455100	32800000	74600000	0	0	19627550	313000000	15700000	76800000	144000000	15900000	36800000	56800000	788000000	17000000	36500000	155000000	44400000	61900000	53150000	660000000	10400000	39100000
	0	0	0	0	0	0	0	0	0	0	0	0	0	0	0	0	0	0	0	0	0	0	0	0	0	0	0	0	0	0	0	0	0	0	0	0	0	0	0	0	0	0	0	0	0	0	0	0	0
	0	0	10600000	12500000	5300000	0	0	0	0	0	0	0	0	0	0	0	0	0	0	0	0	0	0	0	0	0	0	0	0	0	0	0	15300000	0	0	0	0	20400000	0	0	0	0	0	0	14100000	0	0	0	0
	0	0	0	0	0	0	0	0	0	0	0	0	0	0	0	0	0	7308900	0	0	0	0	0	0	0	0	0	0	0	0	0	0	0	0	0	0	0	0	0	0	0	0	6467700	0	0	0	0	0	0
	0	0	0	0	0	0	0	0	0	0	0	0	0	0	0	0	0	0	0	0	0	0	0	0	0	0	0	0	0	0	0	0	0	0	0	0	0	0	0	0	0	0	0	0	0	0	0	0	0
	99100000	48800000	113000000	255000000	106050000	189000000	157000000	119000000	284000000	173000000	226000000	140000000	84000000	156000000	148000000	200000000	43200000	80900000	70700000	75800000	125000000	249000000	45300000	226000000	175500000	25500000	65400000	97100000	42800000	106000000	196000000	81250000	75600000	79400000	152000000	98800000	91300000	125000000	95050000	230000000	107000000	19000000	25200000	148000000	211000000	127500000	156000000	49500000	87400000
	0	0	0	0	0	0	0	0	43000000	0	0	0	0	0	0	0	0	0	0	0	0	38800000	0	55300000	19400000	0	0	0	0	0	0	0	0	0	21000000	0	0	0	0	0	0	0	0	21100000	0	0	0	0	0
	18200000	34600000	8665400	31100000	24650000	21100000	43000000	13100000	31000000	26050000	74500000	30900000	0	23700000	27300000	28100000	24600000	0	0	12300000	58300000	44100000	0	0	22050000	7546300	0	22000000	8492900	17200000	29700000	12846450	43600000	0	9699400	0	0	17800000	4849700	53800000	15400000	10600000	0	19500000	35300000	17450000	30600000	0	15000000
	89000000	0	0	0	0	0	0	0	0	0	0	0	0	0	0	0	0	0	0	0	0	0	175000000	0	0	18700000	0	47300000	0	0	23100000	9350000	0	0	0	0	0	0	0	0	0	0	0	0	0	0	0	0	0
	0	0	0	0	0	0	0	0	0	0	7479800	0	0	0	0	0	0	0	0	0	0	0	0	0	0	0	0	0	0	0	0	0	0	0	0	0	0	0	0	0	0	0	0	0	0	0	0	0	0
	0	0	0	27100000	0	0	0	0	17600000	0	0	0	0	0	0	0	0	0	0	0	0	0	0	0	0	0	0	0	0	0	0	0	0	11600000	0	0	0	0	0	0	12200000	0	0	12100000	0	0	0	0	0
	156000000	125000000	81900000	305000000	140500000	262000000	122000000	220000000	363000000	241000000	278000000	204000000	192000000	283000000	241000000	96800000	67600000	159000000	138000000	117400000	18700000	447000000	278000000	192000000	235000000	140000000	111000000	97200000	103000000	215000000	121000000	116000000	421000000	191000000	163000000	185000000	270000000	209000000	200000000	416000000	303000000	53200000	135000000	286000000	268000000	277000000	391000000	141000000	107000000
	185000000	213000000	161000000	401000000	199000000	207000000	262000000	277000000	336000000	269500000	285000000	202000000	169000000	259000000	230500000	260000000	184000000	120000000	126000000	155000000	0	292000000	72600000	342000000	182300000	219000000	153000000	147000000	70000000	137000000	302000000	150000000	588000000	285000000	344000000	224000000	293000000	370000000	318500000	472000000	201000000	0	58300000	598000000	556000000	336500000	544000000	112000000	150000000
	0	0	0	0	0	0	10300000	0	0	0	12900000	8191600	0	11100000	9645800	16500000	0	0	5076200	2538100	0	0	0	0	0	0	0	0	0	0	0	0	0	0	0	0	0	0	0	0	0	0	0	0	0	0	12500000	0	0
	0	0	27200000	38800000	13600000	29500000	94900000	47100000	98400000	71000000	15400000	125000000	57300000	92500000	74900000	108000000	52300000	67600000	60600000	64100000	0	55000000	0	29100000	14550000	0	0	0	42300000	0	0	0	96400000	93500000	46800000	77600000	63700000	87900000	82750000	0	124000000	0	57200000	76600000	192000000	66900000	153000000	81200000	106000000
	28600000	20000000	0	0	10000000	25100000	16300000	0	0	8150000	34000000	21100000	0	0	10550000	0	0	0	0	0	9420700	30800000	0	0	4710350	19100000	0	35300000	22800000	43900000	0	20950000	25900000	46700000	30100000	0	0	0	12950000	25300000	53100000	0	0	0	0	0	0	0	0
	20200000	49900000	34600000	90100000	42250000	86000000	80700000	79000000	128000000	83350000	91200000	69600000	42800000	0	56200000	66800000	36400000	69300000	38300000	52550000	0	30000000	22300000	85400000	26150000	36000000	55400000	38500000	34100000	19700000	0	35050000	119000000	96200000	59700000	35800000	57200000	0	58450000	124000000	107000000	0	30300000	124000000	51900000	79450000	102000000	59400000	82300000
	42200000	37400000	31100000	84700000	39800000	38400000	33400000	32300000	70600000	35900000	32200000	42200000	29300000	44600000	37200000	26100000	28200000	31300000	35600000	29750000	0	37700000	0	52200000	18850000	25600000	5657800	26400000	22900000	23300000	83300000	24450000	36200000	57600000	40300000	21500000	31800000	86700000	38250000	74200000	53500000	28500000	19600000	45800000	97700000	49650000	53500000	19200000	32300000
	0	0	0	0	0	0	0	13500000	0	0	0	0	0	0	0	0	0	0	0	0	0	0	0	0	0	0	0	0	0	0	0	0	0	16100000	0	0	0	0	0	0	17300000	2782400	4365800	0	0	1391200	0	3847700	9579500
	0	0	0	0	0	0	33800000	0	0	0	29500000	52300000	7695800	0	18597900	51900000	33500000	23400000	0	28450000	0	0	0	0	0	0	0	10500000	0	0	0	0	0	0	0	0	0	0	0	15100000	16200000	0	0	0	0	0	73700000	0	0
	0	0	0	13500000	0	26800000	36400000	14100000	23500000	25150000	0	12800000	12200000	34000000	12500000	45000000	0	0	19200000	9600000	0	25200000	0	19900000	9950000	0	0	0	0	0	0	0	24800000	0	8140300	0	0	13300000	4070150	0	0	0	10800000	15300000	0	0	0	0	0
	0	0	0	0	0	0	0	0	14100000	0	0	0	0	0	0	0	0	0	4987400	0	0	21400000	0	0	0	0	0	0	0	0	0	0	0	0	0	0	0	0	0	0	0	0	0	0	0	0	0	0	4250000
	22900000	24800000	9512500	18000000	20450000	36700000	0	8047900	0	4023950	29200000	10000000	0	8956400	9478200	21300000	0	0	0	0	23400000	22400000	0	0	11200000	0	0	0	13300000	12300000	16300000	6150000	30300000	0	0	8587200	9562200	0	4293600	0	11900000	8247300	3866600	10900000	0	6056950	24800000	8796200	8788600
	16600000	4897700	0	32000000	10748850	16600000	81100000	19400000	41600000	30500000	45400000	46300000	0	110000000	45850000	11300000	32500000	19900000	39900000	26200000	0	0	0	0	0	10200000	0	0	14400000	0	0	0	18800000	55500000	0	36700000	0	20700000	19750000	50400000	73300000	33800000	35000000	24700000	56500000	42700000	56900000	26300000	57500000
	13300000	21000000	0	95500000	17150000	20100000	0	12600000	31700000	16350000	35400000	6494000	0	14100000	10297000	69600000	0	0	0	0	81500000	114000000	156000000	211000000	135000000	0	16100000	13700000	76100000	15200000	123000000	15650000	0	3440300	16900000	8124300	31900000	20300000	12512150	50200000	25900000	0	14000000	18100000	33900000	22000000	62200000	19100000	17000000
	26000000	27800000	45300000	11700000	26900000	66000000	21500000	61600000	17900000	41550000	17600000	11600000	29800000	0	14600000	41900000	0	10500000	0	5250000	0	0	0	0	0	55400000	49600000	0	79700000	34200000	17600000	41900000	57100000	56400000	0	133000000	35300000	0	45850000	38800000	0	0	70700000	70000000	28600000	33700000	11600000	9705100	0
	0	11500000	0	0	0	0	0	0	8937100	0	0	0	0	0	0	0	0	0	0	0	0	0	85200000	22600000	11300000	13400000	0	0	8649200	0	0	0	0	0	0	4180500	0	0	0	0	0	0	0	0	0	0	0	0	0
	27600000	65600000	40500000	49800000	45150000	36300000	6829800	21900000	0	14364900	0	0	0	15700000	0	0	0	16700000	0	0	15000000	61400000	142000000	0	38200000	123000000	9389600	41600000	34000000	61800000	11100000	37800000	46100000	23800000	52900000	22500000	44200000	65000000	45150000	21600000	34900000	0	7189000	38100000	0	14394500	8011600	10600000	10300000
	80100000	81700000	79700000	27200000	79900000	24900000	61200000	66400000	85600000	63800000	73700000	51400000	60600000	61600000	61100000	70500000	40600000	54000000	39600000	47300000	73300000	175000000	97500000	73300000	85400000	113000000	64800000	86900000	32400000	11500000	88700000	75850000	129000000	69600000	69700000	61000000	94500000	126000000	82100000	94000000	67800000	0	37500000	86900000	77900000	72850000	89800000	41700000	46900000
	0	0	0	0	0	0	0	0	0	0	0	0	0	0	0	0	0	0	0	0	9215300	0	33000000	0	4607650	0	0	15500000	0	0	12100000	0	0	10700000	0	0	0	11700000	0	0	0	0	0	0	0	0	0	0	0
	11800000	33600000	33700000	245000000	33650000	6163600	21600000	59800000	65400000	40700000	14900000	12500000	14500000	22500000	14700000	9487000	0	0	13500000	4743500	0	0	0	0	0	117000000	0	61500000	35300000	92300000	128000000	76900000	65200000	0	16500000	0	47300000	0	8250000	29000000	0	0	0	0	0	0	15600000	0	0
	0	5190200	0	0	0	0	0	0	0	0	0	0	0	0	0	0	0	0	0	0	0	0	0	0	0	0	0	0	0	0	0	0	0	0	0	0	0	0	0	0	0	0	0	0	0	0	0	0	0
	0	0	0	0	0	0	5942100	0	0	0	0	7218900	0	12200000	3609450	11400000	0	7040000	11200000	9120000	0	0	0	0	0	0	0	0	0	0	0	0	0	0	0	0	0	0	0	10400000	0	0	0	0	0	0	0	0	0
	0	0	0	0	0	0	0	0	0	0	0	0	0	0	0	0	0	0	0	0	0	0	0	0	0	25600000	0	0	0	0	0	0	0	0	0	0	0	0	0	19300000	0	0	0	0	0	0	0	0	0
	1610000000	941000000	1000000000	820000000	970500000	1340000000	1380000000	816000000	1560000000	1360000000	1820000000	1120000000	293000000	1020000000	1070000000	1280000000	734000000	713000000	559000000	723500000	257000000	996000000	1120000000	1400000000	1058000000	1310000000	1250000000	1190000000	722000000	630000000	1690000000	1220000000	1270000000	1620000000	639000000	861000000	883000000	1070000000	976500000	2070000000	1080000000	47700000	617000000	1430000000	1050000000	1065000000	1970000000	769000000	737000000
	95500000	39200000	0	0	19600000	31900000	34400000	36300000	77300000	35350000	165000000	84400000	18300000	0	51350000	85600000	48200000	31800000	0	40000000	709000000	979000000	1210000000	1500000000	1094500000	37600000	0	17500000	75800000	0	0	8750000	33600000	0	0	150000000	64100000	0	16800000	40600000	9152600	0	66900000	81100000	0	24876300	103000000	18000000	0
	0	0	0	0	0	0	0	0	0	0	17800000	8696600	0	10900000	9798300	9929600	5328400	0	0	2664200	0	0	0	0	0	0	0	0	0	0	0	0	8551800	0	0	0	0	0	0	18700000	0	0	0	0	0	0	20700000	0	0
	0	0	0	0	0	0	0	0	0	0	0	0	0	0	0	0	0	0	0	0	0	121000000	0	83400000	41700000	0	0	0	0	0	0	0	0	0	0	0	0	0	0	0	0	0	0	0	0	0	0	0	0
	0	0	0	0	0	0	0	0	6547000	0	0	0	0	4800800	0	0	0	0	0	0	0	0	0	0	0	0	0	0	0	0	0	0	0	0	0	0	0	0	0	8593400	8997800	0	0	0	0	0	0	0	0
	32600000	14300000	0	0	7150000	0	0	0	0	0	0	0	0	0	0	0	0	0	0	0	22300000	25700000	0	0	11150000	31300000	13800000	14500000	0	14000000	0	13900000	0	0	13100000	0	0	0	0	0	0	0	0	0	0	0	0	0	0
	0	0	0	0	0	0	0	0	0	0	0	0	0	0	0	0	0	0	0	0	0	0	0	0	0	0	0	0	0	0	0	0	0	0	0	0	0	0	0	0	0	0	0	0	0	0	0	0	0
	0	0	5656200	0	0	0	10200000	28400000	0	5100000	0	21700000	6252200	8391700	7321950	0	0	8221500	0	0	0	0	0	0	0	0	7734100	0	3917900	0	0	0	0	4738200	0	7093900	6155300	0	2369100	0	6699700	0	7203500	16100000	14100000	6951600	0	10100000	9198200
	0	0	0	0	0	0	0	0	0	0	0	0	0	0	0	0	0	0	0	0	0	0	0	0	0	0	0	0	0	0	0	0	0	0	0	0	0	0	0	0	0	0	0	0	0	0	0	0	0
	0	0	21500000	0	0	0	0	8731700	0	0	0	0	8231200	0	0	0	0	0	0	0	0	0	0	0	0	21700000	0	0	0	0	21100000	0	19500000	0	0	0	0	0	0	0	0	0	0	0	0	0	0	0	0
	0	0	0	0	0	0	0	0	0	0	0	0	0	0	0	0	0	0	0	0	0	0	0	0	0	0	0	0	0	0	0	0	0	0	0	0	0	0	0	0	0	0	0	0	0	0	0	0	0
	788000000	225000000	395000000	399000000	397000000	0	0	10400000	240000000	5200000	0	183000000	0	402000000	91500000	0	73200000	93600000	76400000	74800000	688000000	321000000	666000000	183000000	493500000	305000000	242000000	1210000000	235000000	399000000	663000000	352000000	0	562000000	301000000	171000000	33000000	35700000	103350000	0	292000000	149000000	70100000	17700000	0	43900000	0	102000000	167000000
	640000000	434000000	208000000	446000000	440000000	221000000	376000000	192000000	321000000	271000000	396000000	296000000	165000000	147000000	230500000	145000000	172000000	168000000	113000000	156500000	1770000000	2630000000	2690000000	2680000000	2655000000	515000000	158000000	531000000	429000000	462000000	512000000	487000000	296000000	188000000	531000000	332000000	451000000	544000000	391500000	130000000	117000000	32400000	127000000	332000000	124000000	125500000	177000000	75600000	107000000
	0	0	0	0	0	0	0	0	0	0	0	0	0	0	0	0	0	0	0	0	0	18000000	0	0	0	0	0	0	0	0	0	0	0	0	0	0	0	0	0	0	0	0	0	0	0	0	0	0	0
	32400000	0	42800000	43300000	37600000	15300000	0	7887700	9291900	8589800	0	0	6583700	0	0	0	0	0	0	0	0	0	61100000	28100000	14050000	23900000	10900000	0	0	0	0	0	12300000	32500000	27900000	0	36700000	51900000	30200000	0	46900000	0	0	39500000	17200000	8600000	0	11100000	29500000
	0	0	0	0	0	0	0	0	0	0	0	0	0	0	0	0	0	0	0	0	0	0	0	0	0	0	0	0	0	0	0	0	0	0	0	0	0	0	0	0	0	0	0	0	0	0	0	0	0
	0	0	0	0	0	0	0	0	6774900	0	0	0	0	0	0	0	0	0	0	0	0	0	0	0	0	0	0	0	0	0	0	0	0	0	0	0	0	0	0	0	0	0	0	0	0	0	0	0	0
	0	0	0	0	0	0	0	0	0	0	0	0	0	0	0	0	0	0	0	0	0	0	0	0	0	0	0	0	0	0	0	0	0	0	0	0	0	0	0	0	0	0	0	0	0	0	0	0	0
	0	0	0	0	0	0	4001500	0	0	0	13600000	0	0	0	0	0	0	0	0	0	0	0	0	0	0	0	0	0	0	0	0	0	0	0	0	0	0	0	0	0	0	0	0	0	0	0	0	0	0
	0	0	0	0	0	0	0	0	0	0	0	0	0	0	0	0	0	0	0	0	0	0	0	0	0	0	0	0	0	0	0	0	0	0	0	0	0	0	0	0	0	0	0	0	0	0	0	0	0
	0	0	0	0	0	0	0	0	23300000	0	0	0	0	0	0	0	0	0	0	0	0	0	18500000	0	0	0	0	0	0	0	0	0	0	0	0	0	0	0	0	0	0	0	0	0	0	0	0	6607200	0
	0	0	0	16100000	0	42800000	70100000	23000000	57800000	50300000	89500000	34600000	35900000	40800000	38350000	256000000	120000000	15100000	31200000	75600000	0	0	0	0	0	0	0	0	0	0	0	0	30600000	43800000	0	36000000	32100000	0	31350000	133000000	60300000	7113300	12800000	50900000	333000000	55600000	88800000	38000000	20100000
	0	0	0	0	0	0	19100000	0	0	0	26500000	0	0	0	0	0	0	0	0	0	0	0	0	23200000	0	0	0	0	0	0	0	0	7763300	11600000	0	0	0	0	0	0	0	0	0	8580500	0	0	0	0	0
	0	0	0	0	0	0	0	0	0	0	0	0	0	0	0	0	0	0	0	0	18900000	0	0	0	0	0	0	0	0	0	0	0	0	0	0	0	0	0	0	0	0	0	0	0	0	0	0	0	0
	0	0	0	0	0	0	0	0	0	0	0	0	0	0	0	0	0	0	0	0	0	0	0	0	0	0	0	0	0	0	0	0	0	0	0	0	0	0	0	0	0	0	0	0	0	0	0	0	0
	0	0	0	0	0	0	0	0	0	0	0	0	0	0	0	0	0	0	0	0	0	0	0	0	0	0	0	0	0	0	0	0	0	0	0	0	0	0	0	0	0	0	0	0	0	0	0	0	0
	0	0	0	0	0	0	0	0	0	0	0	0	0	0	0	0	0	0	0	0	0	22800000	0	0	0	0	0	0	0	0	0	0	0	0	0	0	0	0	0	0	0	0	0	0	0	0	0	0	0
	0	0	0	0	0	0	0	0	0	0	0	0	0	0	0	0	0	0	0	0	37000000	0	0	0	0	0	0	0	0	0	0	0	0	0	0	0	0	0	0	0	0	0	0	0	0	0	0	0	0
	0	0	6988900	9367500	3494450	0	0	0	0	0	0	0	0	0	0	0	0	0	0	0	0	0	0	0	0	0	0	0	29400000	72400000	20000000	10000000	0	0	0	0	78700000	0	0	0	0	0	0	39600000	27600000	0	0	0	0
	171000000	340000000	191000000	308000000	249500000	603000000	1440000000	382000000	1160000000	881500000	1070000000	1380000000	615000000	1210000000	1140000000	1960000000	1310000000	769000000	543000000	1039500000	89600000	353000000	113000000	159000000	136000000	266000000	155000000	113000000	133000000	148000000	241000000	151500000	704000000	549000000	310000000	547000000	291000000	441000000	494000000	1030000000	983000000	280000000	488000000	565000000	1200000000	774000000	1870000000	765000000	995000000
	0	0	0	0	0	0	0	0	0	0	0	0	0	0	0	0	0	0	0	0	0	0	0	0	0	0	25000000	0	0	0	0	0	17000000	7528100	0	0	0	0	0	0	0	0	0	0	0	0	0	7412800	0
	622000000	485000000	402000000	482000000	483500000	658000000	430000000	311000000	291000000	370500000	469000000	298000000	233000000	144000000	265500000	338000000	296000000	160000000	62900000	228000000	95300000	118000000	259000000	63100000	106650000	750000000	364000000	360000000	236000000	423000000	385000000	374500000	465000000	293000000	366000000	257000000	342000000	539000000	354000000	347000000	238000000	0	137000000	261000000	318000000	249500000	266000000	117000000	95100000
	12200000	0	4531300	5148900	4840100	9008900	5130200	0	0	2565100	7477200	4501700	0	0	2250850	4525400	2810900	0	0	1405450	0	0	0	0	0	5729200	0	2839300	1516800	0	0	758400	0	0	0	0	0	0	0	0	0	0	0	0	0	0	0	0	0
	120000000	121000000	80000000	162000000	120500000	156000000	93800000	115000000	204000000	135500000	147000000	204000000	56400000	201000000	174000000	145000000	59800000	53000000	143000000	101400000	20600000	40700000	96800000	72500000	56600000	126000000	62700000	120000000	71900000	0	129000000	95950000	184000000	202000000	146000000	70900000	139000000	160000000	153000000	198000000	201000000	62100000	42300000	157000000	209000000	177500000	167000000	189000000	160000000
	0	0	0	0	0	0	0	6396300	13200000	3198150	0	0	0	0	0	0	0	6545400	0	0	0	0	0	0	0	0	0	0	6176600	0	0	0	0	0	11200000	17200000	0	0	0	0	14600000	0	0	19900000	19200000	7300000	0	12600000	8187900
	0	0	18600000	28200000	9300000	0	0	0	0	0	0	0	0	9840700	0	8136800	0	0	6408000	3204000	0	0	0	0	0	0	0	0	0	18200000	0	0	0	24800000	0	0	0	0	0	21700000	9790000	4163700	0	25100000	0	6976850	0	15000000	5104300
	12200000	0	9334500	0	4667250	7451300	45200000	41200000	0	24325650	37000000	64000000	38400000	65900000	51200000	83500000	21000000	52700000	15500000	36850000	6263300	7670800	0	0	3131650	6640100	22900000	0	24700000	10800000	0	8720050	14000000	65900000	10200000	12000000	39300000	45200000	26650000	30100000	20500000	0	28000000	34500000	15800000	24250000	0	46100000	27500000
	15400000	0	22700000	40800000	19050000	0	0	17600000	25400000	8800000	0	0	11600000	0	0	43600000	0	0	0	0	114000000	0	194000000	81800000	97900000	15400000	15000000	31100000	21300000	54100000	0	18350000	0	11200000	15800000	21500000	28200000	0	13500000	22800000	13100000	0	0	18600000	0	6550000	25800000	0	0
	3050000000	1860000000	2880000000	6540000000	2965000000	2110000000	606000000	4870000000	6220000000	3490000000	5330000000	1560000000	3070000000	1940000000	2505000000	2400000000	612000000	3360000000	1310000000	1855000000	12900000000	13000000000	66700000000	167000000000	39850000000	5000000000	2130000000	4980000000	4550000000	4180000000	6660000000	4765000000	4820000000	2940000000	4350000000	5040000000	6270000000	7920000000	4930000000	5150000000	3060000000	90900000	2740000000	5020000000	7150000000	4040000000	10300000000	2260000000	1540000000
	1120000000	1450000000	320000000	1700000000	1285000000	593000000	599000000	934000000	2420000000	766500000	2730000000	1450000000	751000000	930000000	1190000000	1020000000	882000000	1190000000	819000000	951000000	3240000000	15700000000	10900000000	34300000000	13300000000	910000000	199000000	946000000	756000000	357000000	564000000	660000000	424000000	430000000	1910000000	1290000000	934000000	945000000	939500000	896000000	963000000	125000000	825000000	923000000	791000000	860500000	2570000000	628000000	897000000
	0	0	0	0	0	0	11600000	0	0	0	0	0	0	0	0	0	0	0	0	0	0	0	0	0	0	0	0	0	0	0	0	0	0	0	0	0	0	0	0	0	0	0	0	0	0	0	0	0	0
	181000000	160000000	73100000	744000000	170500000	491000000	832000000	615000000	2540000000	723500000	1290000000	707000000	591000000	1850000000	998500000	1360000000	582000000	849000000	1220000000	1034500000	576000000	1010000000	646000000	1950000000	828000000	254000000	109000000	295000000	428000000	59900000	169000000	211500000	974000000	1250000000	426000000	1790000000	396000000	323000000	700000000	2020000000	1580000000	274000000	1230000000	804000000	1060000000	1145000000	2140000000	1130000000	979000000
	0	0	0	0	0	0	26000000	0	48900000	13000000	43600000	55400000	9827800	45000000	44300000	48900000	70800000	10600000	21200000	35050000	22100000	51900000	49400000	8857200	35750000	0	0	0	0	0	0	0	0	0	0	29600000	0	0	0	17700000	17100000	0	40700000	0	25600000	17400000	28200000	18800000	36100000
	0	0	0	0	0	0	0	0	0	0	0	0	0	0	0	0	0	0	0	0	0	26700000	51800000	0	13350000	0	0	0	0	0	0	0	0	0	0	0	0	0	0	0	0	0	0	0	0	0	0	5492200	0
	0	0	0	0	0	0	0	11200000	25800000	5600000	13500000	21800000	0	21900000	17650000	0	0	0	0	0	0	0	0	0	0	0	0	0	0	0	0	0	0	19100000	5043700	9630100	0	65200000	7336900	0	46500000	0	11500000	0	0	0	0	11300000	11800000
	297000000	293000000	63600000	455000000	295000000	182000000	224000000	155000000	929000000	203000000	848000000	283000000	160000000	106000000	221500000	103000000	276000000	254000000	81800000	178500000	1090000000	4540000000	3840000000	6070000000	4190000000	127000000	494000000	255000000	309000000	169000000	272000000	263500000	382000000	610000000	395000000	393000000	350000000	406000000	394000000	277000000	492000000	100000000	193000000	263000000	63500000	228000000	241000000	263000000	63100000
	376000000	456000000	139000000	387000000	381500000	573000000	538000000	339000000	813000000	555500000	954000000	340000000	321000000	267000000	330500000	487000000	129000000	235000000	119000000	182000000	471000000	1580000000	1530000000	1870000000	1555000000	253000000	606000000	401000000	374000000	260000000	436000000	387500000	826000000	888000000	550000000	682000000	363000000	403000000	616000000	655000000	933000000	106000000	122000000	457000000	274000000	365500000	524000000	326000000	231000000
	70300000	50000000	25200000	48700000	49350000	43900000	6575100	28400000	49800000	36150000	121000000	47800000	19900000	0	33850000	38100000	0	0	0	0	40400000	149000000	99100000	236000000	124050000	38400000	18500000	43500000	0	43700000	48200000	40950000	52600000	52300000	63100000	49600000	44200000	50800000	51550000	80900000	78600000	33600000	12400000	38800000	78600000	58700000	13900000	7378900	0
	320000000	350000000	183000000	452000000	335000000	360000000	450000000	449000000	773000000	449500000	485000000	528000000	369000000	411000000	448000000	417000000	462000000	441000000	228000000	429000000	379000000	797000000	879000000	1030000000	838000000	245000000	313000000	406000000	218000000	198000000	426000000	279000000	493000000	595000000	614000000	895000000	484000000	642000000	604500000	600000000	661000000	286000000	368000000	600000000	678000000	600000000	532000000	404000000	409000000
	0	0	0	0	0	0	0	0	0	0	0	0	0	0	0	0	0	0	0	0	0	0	0	0	0	0	0	0	6858700	0	16300000	0	10000000	0	11800000	11800000	0	30300000	10900000	13600000	0	0	0	0	38700000	0	0	0	0
	217000000	126000000	442000000	1300000000	329500000	387000000	252000000	675000000	1800000000	531000000	721000000	548000000	442000000	1370000000	634500000	949000000	452000000	575000000	861000000	718000000	0	277000000	302000000	1170000000	289500000	460000000	354000000	586000000	201000000	428000000	1160000000	444000000	564000000	538000000	625000000	345000000	595000000	1530000000	579500000	1110000000	794000000	93700000	373000000	810000000	2160000000	802000000	1560000000	496000000	1030000000
	71700000	130000000	228000000	335000000	179000000	120000000	39000000	87900000	209000000	103950000	82900000	42200000	66200000	112000000	74550000	128000000	30900000	64500000	101000000	82750000	17300000	76800000	25500000	88100000	51150000	0	127000000	259000000	80600000	192000000	313000000	159500000	0	193000000	395000000	63300000	234000000	448000000	213500000	130000000	124000000	117000000	43200000	189000000	171000000	127000000	87000000	96900000	180000000
	0	0	0	0	0	0	0	0	0	0	0	0	0	0	0	0	0	0	0	0	30700000	28600000	0	0	14300000	0	0	0	0	0	0	0	0	7320000	0	0	0	0	0	0	0	0	0	0	0	0	0	0	0
	0	0	0	0	0	0	0	0	0	0	0	0	14500000	0	0	0	0	17500000	0	0	0	0	0	0	0	0	0	0	0	0	0	0	34300000	0	0	0	0	0	0	27700000	16100000	0	0	13200000	0	6600000	26700000	0	0
	0	0	0	0	0	0	0	0	7795700	0	9252300	0	0	6395500	3197750	8046900	0	0	3931900	1965950	0	0	0	0	0	0	0	0	0	0	0	0	7919000	0	0	0	0	6996800	0	14200000	7888400	0	0	0	10500000	3944200	10000000	0	6156800
	0	0	43400000	0	0	0	24200000	9974300	29600000	17087150	0	31100000	17200000	0	8600000	0	0	0	0	0	37400000	0	133000000	89600000	63500000	0	40000000	69300000	32500000	0	174000000	36250000	148000000	15800000	39700000	22200000	42100000	0	30950000	268000000	0	0	6350300	0	0	0	0	14600000	0
	0	0	0	0	0	0	0	0	9353200	0	0	14400000	0	15000000	7200000	27400000	18300000	0	11400000	14850000	0	0	0	0	0	0	0	0	0	0	0	0	0	0	0	0	0	0	0	0	0	0	16200000	0	0	0	0	0	7551600
	0	0	0	34800000	0	0	23000000	0	33600000	11500000	0	0	0	26500000	0	0	0	11300000	14600000	5650000	0	0	0	0	0	0	0	0	0	0	0	0	0	38900000	25600000	0	0	22300000	11150000	0	35600000	0	0	0	21300000	0	0	20800000	23500000
	0	0	0	0	0	0	0	0	0	0	0	12000000	0	0	0	0	0	0	0	0	0	0	0	0	0	0	0	0	0	0	0	0	0	0	0	0	0	0	0	0	0	0	0	0	0	0	0	0	0
	235000000	222000000	148000000	256000000	228500000	263000000	76900000	210000000	262000000	236000000	277000000	108000000	160000000	256000000	208000000	225000000	55000000	122000000	100000000	111000000	96200000	84200000	51800000	71900000	78050000	155000000	240000000	114000000	58100000	291000000	276000000	197500000	275000000	146000000	103000000	159000000	250000000	352000000	204500000	186000000	196000000	53700000	26400000	271000000	246000000	191000000	169000000	83000000	89000000
	0	32200000	9331000	120000000	20765500	0	13200000	36900000	77600000	25050000	0	8449500	37200000	23600000	16024750	16500000	9435400	14600000	32700000	15550000	0	0	0	0	0	72500000	34100000	15100000	21500000	22100000	54300000	28100000	20500000	53900000	43600000	0	24600000	22800000	23700000	0	64200000	0	0	36400000	52600000	18200000	11300000	7935000	29100000
	2651800	0	0	0	0	0	0	0	0	0	0	0	0	0	0	0	0	0	0	0	26500000	0	0	29800000	13250000	0	0	0	0	0	0	0	0	0	0	0	0	0	0	0	0	0	0	0	0	0	0	0	0
	0	0	0	0	0	0	16700000	19000000	80400000	17850000	0	0	12400000	14200000	6200000	16300000	0	0	0	0	0	0	0	0	0	0	0	16600000	0	0	0	0	0	38000000	20600000	0	0	0	0	0	26200000	0	9707000	26900000	78200000	17953500	0	0	20600000
	0	0	0	0	0	0	14100000	0	0	0	28400000	15800000	0	17500000	16650000	24200000	0	20500000	17200000	18850000	0	0	0	0	0	0	0	0	0	0	0	0	0	0	0	20500000	0	0	0	36500000	0	0	21800000	0	0	0	38200000	0	0
	0	7175800	74200000	255000000	40687900	114000000	194000000	76800000	255000000	154000000	69600000	114000000	52500000	190000000	91800000	132000000	139000000	58000000	41900000	95000000	0	43900000	108000000	38700000	41300000	17700000	144000000	94900000	78400000	172000000	293000000	119450000	77300000	63900000	129000000	128000000	73600000	215000000	102650000	122000000	30600000	38300000	25300000	119000000	168000000	78650000	27900000	28400000	73300000
	0	0	0	0	0	0	0	0	0	0	0	0	0	0	0	0	0	0	0	0	0	0	0	0	0	0	0	0	0	0	0	0	0	0	0	0	0	0	0	0	0	0	0	0	0	0	0	0	0
	0	0	0	0	0	4493400	0	0	0	0	0	0	0	0	0	0	0	0	0	0	0	10600000	0	0	0	0	0	0	0	0	0	0	5658500	0	0	0	0	0	0	0	0	4268000	0	0	0	0	0	0	0
	0	0	0	0	0	0	0	0	0	0	0	0	0	0	0	0	0	0	0	0	0	0	0	23200000	0	0	0	0	0	0	0	0	0	0	0	0	0	0	0	0	0	0	0	0	0	0	0	0	0
	1220000000	1170000000	785000000	2380000000	1195000000	1670000000	1270000000	1150000000	1700000000	1470000000	2150000000	1630000000	1140000000	1960000000	1795000000	1860000000	1930000000	978000000	1180000000	1520000000	1940000000	2920000000	2160000000	3340000000	2540000000	1210000000	551000000	682000000	698000000	1030000000	1770000000	864000000	1990000000	729000000	892000000	1730000000	1290000000	2920000000	1510000000	2190000000	1160000000	25300000	1560000000	2000000000	2150000000	1780000000	2320000000	967000000	1060000000
	0	0	0	0	0	0	0	0	0	0	0	19000000	0	6953600	3476800	0	0	0	0	0	0	0	0	0	0	0	0	0	0	0	0	0	0	0	0	0	0	0	0	0	0	0	0	0	0	0	27400000	0	0
	0	0	0	0	0	0	0	0	0	0	0	0	0	0	0	0	0	0	0	0	0	0	0	0	0	0	0	0	0	0	0	0	0	0	0	0	0	0	0	0	0	0	0	0	0	0	0	0	0
	46500000	48200000	43900000	87400000	47350000	46900000	31800000	0	97000000	39350000	41700000	30300000	28200000	0	29250000	0	0	22400000	0	0	28100000	58100000	185000000	62700000	60400000	69600000	14200000	69800000	0	53200000	0	33700000	61400000	80100000	38100000	0	17400000	0	27750000	56700000	62100000	0	0	33800000	0	16900000	51300000	27300000	29500000
	29800000	0	0	21100000	10550000	0	0	0	0	0	0	0	0	0	0	0	0	0	0	0	273000000	117000000	230000000	73000000	173500000	24500000	0	13900000	36600000	12600000	0	13250000	0	0	5895500	2910300	22600000	0	1455150	0	0	0	0	0	0	0	0	0	0
	0	0	0	0	0	0	0	0	0	0	0	0	0	0	0	0	0	0	0	0	0	0	0	64100000	0	0	0	0	0	0	0	0	0	0	0	0	0	0	0	0	0	0	0	0	0	0	0	0	0
	0	0	0	0	0	0	0	0	0	0	0	0	0	0	0	0	0	0	0	0	0	0	0	0	0	0	0	0	0	0	0	0	0	0	0	0	0	0	0	0	0	0	0	0	0	0	0	0	0
	50200000	0	0	0	0	0	0	0	0	0	0	0	0	0	0	0	0	0	0	0	322000000	30800000	312000000	75200000	193600000	33200000	0	0	57200000	0	0	0	0	0	0	0	0	0	0	0	0	0	0	0	0	0	0	0	0
	0	0	0	0	0	0	0	0	0	0	0	0	0	0	0	0	0	0	0	0	21000000	0	36800000	0	10500000	0	0	0	0	0	0	0	0	0	0	0	0	0	0	0	0	0	0	0	0	0	0	0	0
	0	0	0	0	0	0	0	0	0	0	0	0	0	0	0	0	0	0	0	0	0	19100000	0	0	0	0	0	0	0	0	0	0	0	0	0	0	0	0	0	0	0	0	0	0	0	0	0	0	0
	0	0	0	0	0	0	0	0	0	0	0	0	0	0	0	0	0	0	0	0	0	12100000	0	0	0	0	0	0	0	0	0	0	0	0	0	0	0	0	0	0	0	0	0	0	0	0	0	0	0
	0	0	0	0	0	0	0	0	0	0	0	0	0	0	0	0	0	0	0	0	8931300	0	0	0	0	0	0	0	0	0	0	0	0	0	0	0	0	0	0	0	0	0	0	0	0	0	0	0	0
	0	0	0	0	0	0	0	0	0	0	0	0	0	0	0	0	0	0	0	0	0	0	0	0	0	0	0	0	0	0	0	0	0	0	0	0	0	0	0	0	0	0	0	0	0	0	0	0	0
	0	0	0	0	0	0	0	0	0	0	20700000	0	0	0	0	0	0	0	0	0	0	0	20200000	39300000	10100000	0	0	0	0	0	0	0	0	0	0	0	0	0	0	0	0	0	0	0	0	0	0	0	0
	0	0	0	0	0	0	0	0	0	0	0	6625300	0	0	0	0	0	0	0	0	0	77200000	0	104000000	38600000	0	0	0	0	0	0	0	0	0	0	0	0	0	0	0	0	0	0	0	0	0	0	0	0
	0	0	0	18300000	0	0	0	0	0	0	41900000	0	0	0	0	0	0	0	0	0	91900000	32900000	197000000	154000000	122950000	0	0	9837100	17900000	0	0	0	0	0	16000000	44500000	22600000	0	8000000	0	0	0	0	0	0	0	0	0	0
	0	0	0	0	0	0	0	0	0	0	0	0	0	0	0	0	0	0	0	0	0	0	0	17800000	0	0	0	0	0	0	0	0	0	0	0	0	0	0	0	0	0	0	0	0	0	0	0	0	0
	0	0	0	0	0	0	0	0	0	0	0	0	0	0	0	0	0	0	0	0	0	0	0	109000000	0	0	0	0	0	0	0	0	0	0	0	0	0	0	0	0	0	0	0	0	0	0	0	0	0
	18700000	0	0	6449400	3224700	0	0	0	0	0	0	0	0	0	0	0	0	0	0	0	149000000	107000000	168000000	43700000	128000000	12900000	0	0	0	0	0	0	0	0	0	0	8045300	0	0	0	0	0	0	0	0	0	0	0	0
	0	0	0	0	0	0	0	0	28900000	0	0	0	0	0	0	0	0	0	4277500	0	0	96700000	34400000	273000000	65550000	0	0	0	0	0	0	0	0	0	0	29400000	0	0	0	0	0	0	0	0	0	0	0	0	0
	0	0	0	23500000	0	0	0	7617900	0	0	0	0	0	0	0	0	0	0	0	0	0	0	0	31200000	0	0	0	0	0	0	11000000	0	0	0	0	0	9297600	0	0	0	0	0	0	0	12700000	0	0	0	0
	51400000	0	0	0	0	0	0	0	0	0	0	0	0	0	0	10400000	6838600	0	0	3419300	67100000	0	0	0	0	41000000	0	9581000	8271200	36300000	15300000	12440500	0	0	0	0	8694200	0	0	0	0	0	0	0	0	0	0	0	0
	0	0	0	0	0	0	0	0	0	0	0	0	0	0	0	0	0	0	0	0	47900000	0	0	0	0	0	0	0	0	0	0	0	0	0	0	0	0	0	0	0	0	0	0	0	0	0	0	0	0
	11400000	0	0	0	0	0	5857800	0	0	0	0	0	0	0	0	0	0	0	0	0	0	0	0	0	0	8920700	0	0	0	0	0	0	8766900	0	0	0	0	0	0	0	0	0	0	0	0	0	15000000	0	0
	0	25700000	16500000	33900000	21100000	31400000	36500000	31300000	0	31350000	10300000	0	23500000	13300000	11800000	28200000	9030100	32300000	31200000	29700000	0	0	0	0	0	30200000	6641400	0	17800000	25000000	16300000	17050000	36600000	0	3909800	0	12000000	0	1954900	72400000	21400000	0	0	33900000	22000000	21700000	71300000	6078300	10900000
	9966800	0	0	0	0	17100000	8764300	0	0	4382150	21300000	7045500	0	0	3522750	19000000	0	0	0	0	0	17700000	0	0	0	0	0	0	0	0	0	0	14100000	19400000	0	0	0	0	0	20100000	0	0	0	0	0	0	0	0	0
	0	0	0	0	0	0	0	0	0	0	0	0	0	0	0	0	0	0	0	0	0	0	0	0	0	0	0	0	0	0	0	0	0	0	0	0	0	0	0	0	0	0	0	0	0	0	0	0	0
	0	74100000	170000000	258000000	122050000	91000000	95800000	123000000	185000000	109400000	130000000	31800000	170000000	107000000	118500000	59900000	75300000	96600000	0	67600000	0	0	61000000	93100000	30500000	69700000	29500000	73000000	205000000	94600000	221000000	83800000	94400000	35100000	53000000	264000000	112000000	124000000	103200000	112000000	19900000	37200000	143000000	116000000	100000000	106000000	59500000	25100000	18500000
	0	0	0	13100000	0	32200000	0	11100000	0	5550000	56500000	0	0	0	0	0	0	0	0	0	0	37000000	0	0	0	0	0	0	0	0	0	0	0	8939100	0	0	0	0	0	0	0	0	0	9240700	0	0	0	0	0
	0	0	7970500	0	0	0	0	0	0	0	0	0	0	0	0	0	0	0	0	0	0	0	0	0	0	0	0	0	0	0	0	0	0	0	0	0	0	0	0	0	0	0	0	12100000	0	0	0	0	0
	26000000	13900000	0	0	6950000	0	0	0	0	0	0	0	0	0	0	0	0	0	0	0	53900000	0	0	0	0	16700000	0	0	0	0	27900000	0	0	0	0	0	0	0	0	0	0	0	0	0	0	0	0	0	0
	117000000	143000000	0	88300000	102650000	78500000	247000000	321000000	530000000	284000000	294000000	483000000	166000000	525000000	388500000	651000000	321000000	192000000	217000000	269000000	154000000	170000000	58900000	0	106450000	60700000	21400000	29000000	24600000	45000000	0	26800000	130000000	421000000	140000000	352000000	65800000	91700000	135000000	124000000	540000000	55400000	406000000	347000000	646000000	376500000	682000000	366000000	437000000
	26200000	76800000	0	0	13100000	222000000	202000000	137000000	95100000	169500000	494000000	233000000	141000000	191000000	212000000	132000000	134000000	145000000	111000000	133000000	18800000	108000000	35700000	107000000	71350000	61100000	0	29700000	0	0	0	0	263000000	133000000	42900000	36900000	80600000	83300000	81950000	125000000	104000000	0	106000000	138000000	201000000	115500000	134000000	159000000	94500000
	0	0	0	0	0	0	0	0	0	0	0	6109400	0	0	0	0	0	0	0	0	0	0	0	0	0	0	0	0	0	0	0	0	0	0	0	0	0	0	0	0	5414700	0	0	0	0	0	0	0	0
	0	0	0	0	0	0	0	0	0	0	0	0	0	0	0	13500000	0	0	0	0	0	0	0	27200000	0	0	0	0	0	0	0	0	0	0	0	0	0	0	0	0	0	0	0	0	0	0	0	0	0
	0	8142700	0	0	0	0	54400000	0	39800000	19900000	0	62200000	15600000	24900000	20250000	0	30500000	24600000	18600000	21600000	0	23500000	0	93800000	11750000	0	0	0	0	0	0	0	8716800	16300000	0	24500000	0	44300000	12508400	20200000	20900000	0	14700000	24400000	42000000	20550000	0	0	0
	17100000	8059700	18200000	48100000	17650000	11700000	0	21000000	42900000	16350000	21500000	12500000	0	69800000	17000000	53500000	0	19900000	33700000	26800000	164000000	138000000	178000000	227000000	171000000	19200000	0	0	49700000	0	76800000	9600000	8442800	0	28200000	0	28500000	94400000	18321400	63100000	12200000	0	43100000	27800000	0	20000000	84900000	19000000	35700000
	0	0	0	0	0	0	0	0	0	0	0	0	0	0	0	0	0	0	0	0	0	44700000	0	0	0	0	0	7813000	0	0	0	0	0	0	0	0	0	0	0	0	0	0	0	0	0	0	0	0	0
	0	0	0	47200000	0	20200000	0	35000000	253000000	27600000	0	106000000	109000000	81800000	93900000	136000000	124000000	136000000	241000000	136000000	428000000	262000000	262000000	127000000	262000000	53900000	11500000	0	40300000	0	44200000	25900000	21600000	0	41800000	270000000	57100000	18000000	31700000	167000000	164000000	96100000	246000000	121000000	295000000	165500000	327000000	138000000	149000000
	0	0	0	0	0	0	0	0	0	0	0	0	0	30200000	0	0	0	34300000	30600000	15300000	0	0	0	0	0	0	0	0	0	0	0	0	0	0	0	0	0	0	0	0	0	0	0	0	0	0	0	0	0
	0	0	0	0	0	0	0	0	70000000	0	0	0	0	81100000	0	0	0	0	42900000	0	0	0	0	0	0	0	0	0	0	0	0	0	0	0	0	0	0	0	0	0	0	0	0	0	0	0	10600000	0	0
	42400000	0	16100000	60600000	29250000	22000000	15300000	0	49100000	18650000	24900000	24200000	22000000	40900000	24550000	63600000	0	19700000	17000000	18350000	14000000	62300000	19000000	16900000	17950000	0	6367200	14900000	6016800	33100000	10600000	8483600	51300000	48300000	20000000	20700000	8832500	49400000	34500000	122000000	45200000	21700000	0	101000000	80100000	62650000	98800000	46900000	47300000
	0	0	0	0	0	0	0	0	0	0	0	0	0	0	0	0	0	0	0	0	0	0	0	72200000	0	0	0	0	0	0	0	0	0	0	18700000	0	0	0	0	0	0	0	0	0	0	0	0	0	0
	438000000	250000000	350000000	635000000	394000000	457000000	1830000000	502000000	767000000	634500000	624000000	4630000000	575000000	470000000	599500000	504000000	10500000000	769000000	324000000	636500000	0	7000000000	1250000000	3800000000	2525000000	227000000	354000000	1370000000	407000000	39500000	648000000	380500000	320000000	212000000	1760000000	456000000	307000000	894000000	388000000	377000000	295000000	914000000	397000000	339000000	820000000	387000000	440000000	215000000	1210000000
	0	0	0	0	0	0	0	0	0	0	13000000	0	0	15800000	6500000	7492400	0	0	10100000	3746200	0	14800000	0	0	0	0	0	0	0	0	0	0	0	0	0	0	0	0	0	0	0	0	8102600	0	0	0	11100000	0	9564300
	80500000	55600000	32200000	124000000	68050000	230000000	62300000	114000000	223000000	168500000	213000000	174000000	200000000	294000000	206500000	299000000	203000000	191000000	291000000	247000000	137000000	782000000	257000000	285000000	271000000	20100000	0	0	10500000	9157100	13200000	9828550	261000000	133000000	28500000	272000000	76500000	353000000	197000000	238000000	77200000	0	250000000	157000000	336000000	197500000	358000000	65300000	170000000
	27600000	7004200	21000000	0	14002100	34100000	2785700	0	0	1392850	26300000	0	0	0	0	19800000	0	0	0	0	25500000	13000000	0	0	6500000	21300000	0	0	13500000	0	16200000	6750000	8486900	0	0	16800000	0	0	0	19600000	0	0	0	0	0	0	0	0	0
	0	0	0	0	0	0	27600000	0	0	0	0	0	0	0	0	0	0	0	0	0	0	0	0	0	0	0	0	0	0	0	0	0	0	0	0	0	0	0	0	0	0	0	15200000	0	0	0	0	15300000	0
	25000000	13800000	0	0	6900000	0	0	0	0	0	0	0	0	0	0	0	0	0	0	0	0	0	0	0	0	0	0	0	0	0	0	0	0	0	0	0	0	0	0	0	0	0	0	0	0	0	0	0	0
	0	0	7933200	48500000	3966600	0	0	7153200	0	0	0	0	0	0	0	0	0	0	0	0	0	24700000	0	10800000	5400000	0	18000000	11800000	5780200	23800000	36100000	14900000	0	11800000	19400000	0	29600000	46300000	15600000	0	27300000	5519000	0	21200000	0	2759500	0	6057900	0
	0	0	0	0	0	0	6338400	0	0	0	0	7528300	0	0	0	0	0	0	0	0	0	0	0	0	0	0	0	0	0	0	0	0	0	0	0	0	0	0	0	0	0	0	0	0	0	0	0	0	0
	0	0	0	0	0	0	0	0	0	0	0	0	0	3814800	0	0	0	0	3462000	0	0	0	0	0	0	0	0	0	0	0	0	0	0	0	0	0	0	0	0	0	0	0	2671500	0	7541400	0	0	0	3524500
	258000000	345000000	190000000	167000000	224000000	114000000	178000000	296000000	64800000	146000000	336000000	123000000	99300000	135000000	129000000	152000000	68400000	37600000	73300000	70850000	6940600	224000000	204000000	147000000	175500000	283000000	277000000	290000000	118000000	353000000	46500000	280000000	207000000	280000000	78900000	204000000	144000000	285000000	205500000	372000000	258000000	15200000	59800000	121000000	65900000	93450000	126000000	136000000	143000000
	0	5583000	8847400	17000000	7215200	6119400	0	18500000	0	3059700	0	0	0	0	0	0	0	0	0	0	0	59100000	0	57100000	28550000	0	10600000	0	0	0	0	0	0	0	0	0	14000000	0	0	11900000	7415800	0	0	0	0	0	0	0	0
	373000000	272000000	222000000	340000000	306000000	647000000	617000000	544000000	741000000	632000000	709000000	618000000	430000000	486000000	552000000	620000000	283000000	347000000	238000000	315000000	0	385000000	277000000	359000000	318000000	242000000	213000000	344000000	116000000	236000000	454000000	239000000	647000000	486000000	355000000	499000000	454000000	690000000	492500000	1010000000	560000000	0	102000000	699000000	746000000	629500000	626000000	201000000	331000000
	0	12400000	0	47200000	6200000	57000000	66800000	57700000	177000000	62250000	0	0	28700000	84000000	14350000	69600000	0	22300000	66300000	44300000	0	37700000	18000000	30000000	24000000	12200000	12300000	7812900	27000000	8799300	25100000	12250000	67800000	85900000	36200000	74000000	40600000	50200000	59000000	0	85100000	0	22800000	29700000	79600000	26250000	129000000	24400000	22900000
	0	0	0	0	0	0	0	0	0	0	0	0	0	7613900	0	0	0	0	0	0	0	0	0	0	0	0	0	6415500	0	0	0	0	0	0	0	0	0	0	0	0	11700000	0	0	0	0	0	0	5180900	5061200
	0	0	0	0	0	1653800	0	0	0	0	3629900	0	0	0	0	0	0	0	0	0	0	0	7026400	0	0	0	0	0	0	0	0	0	0	0	0	0	0	0	0	0	0	0	0	0	0	0	0	0	0
	66200000	30500000	12600000	55200000	42850000	14400000	52500000	0	24000000	19200000	25100000	34600000	12200000	25000000	25050000	20300000	15900000	16400000	9391100	16150000	49100000	0	0	0	0	38400000	24100000	52900000	23100000	41000000	33900000	36150000	35600000	0	0	17900000	11200000	24800000	14550000	0	0	11500000	0	14000000	0	0	26000000	0	13100000
	23800000	29000000	0	14600000	19200000	17900000	29300000	22400000	0	20150000	24100000	29000000	18400000	0	21250000	25700000	15400000	0	28700000	20550000	0	37100000	0	0	0	0	0	0	0	0	29900000	0	19900000	0	0	0	0	0	0	30700000	5295300	0	0	0	0	0	23300000	19500000	6178700
	94200000	63700000	17900000	89100000	76400000	15700000	36000000	0	63900000	25850000	136000000	51100000	10200000	29100000	40100000	45600000	41200000	45200000	56600000	45400000	209000000	1110000000	849000000	474000000	661500000	79700000	25400000	9084000	61200000	14000000	72800000	43300000	18600000	6643400	0	92500000	34000000	77500000	26300000	20900000	12100000	0	20000000	42900000	17700000	18850000	38800000	27800000	9612800
	11700000	0	0	0	0	0	0	0	0	0	0	0	0	0	0	0	0	0	0	0	21000000	48900000	46900000	0	33950000	0	0	0	0	0	0	0	0	0	5228400	0	0	0	0	0	0	0	0	0	0	0	0	0	0
	0	0	0	0	0	0	0	0	0	0	0	0	0	0	0	0	0	0	0	0	0	9697200	0	0	0	0	0	0	0	0	0	0	0	0	0	0	0	0	0	0	0	0	0	0	0	0	0	0	0
	0	0	0	0	0	0	0	0	0	0	0	0	0	0	0	0	0	0	0	0	0	0	0	0	0	0	0	0	0	0	0	0	0	0	0	0	0	0	0	0	0	0	0	0	0	0	0	0	0
	35900000	0	0	56800000	17950000	8042400	0	0	42800000	4021200	27900000	0	9769800	6585600	8177700	0	0	8540400	13400000	4270200	147000000	529000000	579000000	920000000	554000000	9541900	0	30500000	58000000	30800000	30800000	30650000	0	0	0	28000000	15200000	17100000	7600000	0	0	0	4729900	0	0	0	0	0	0
	0	0	0	0	0	0	0	0	0	0	0	0	0	0	0	0	0	0	0	0	32700000	13900000	119000000	9000300	23300000	0	0	23800000	12400000	0	0	0	0	0	0	0	0	0	0	0	0	0	0	0	0	0	0	0	0
	0	0	0	0	0	0	11500000	0	0	0	0	22000000	0	0	0	21100000	0	0	0	0	0	0	0	0	0	0	0	0	0	0	0	0	0	0	0	0	0	0	0	0	0	0	0	0	0	0	0	0	0
	27500000	30800000	233000000	17200000	29150000	32500000	165000000	79100000	63900000	71500000	199000000	183000000	100000000	83900000	141500000	128000000	190000000	217000000	87800000	159000000	0	24600000	31400000	19000000	21800000	17200000	71400000	0	30900000	174000000	188000000	51150000	0	0	21500000	168000000	132000000	170000000	76750000	68400000	57000000	42200000	13200000	232000000	146000000	62700000	138000000	65900000	183000000
	0	0	0	7650300	0	0	0	0	10100000	0	0	0	0	0	0	0	0	0	6101200	0	0	0	0	0	0	0	0	0	0	0	0	0	0	0	0	0	0	0	0	0	0	0	0	0	0	0	0	3957300	4092500
	3490000000	4000000000	3610000000	7390000000	3805000000	7660000000	13100000000	7260000000	14200000000	10380000000	14300000000	14500000000	7810000000	11600000000	12950000000	19100000000	8180000000	8000000000	6090000000	8090000000	72700000	971000000	679000000	7000000000	825000000	2670000000	3800000000	2880000000	2620000000	5760000000	6340000000	3340000000	8790000000	10700000000	3490000000	13200000000	7760000000	8250000000	8520000000	14300000000	9570000000	4270000000	6520000000	14200000000	14500000000	11885000000	18700000000	6260000000	8650000000
	26600000	26900000	15000000	46400000	26750000	0	0	0	0	0	0	0	0	0	0	0	0	0	0	0	0	0	38600000	55300000	19300000	0	0	17200000	0	0	15700000	0	0	0	0	0	0	70400000	0	0	0	0	0	0	0	0	0	0	0
	0	0	0	12200000	0	7696800	0	0	55500000	3848400	13500000	0	0	0	0	0	0	9299500	0	0	0	15700000	0	0	0	43400000	0	6862200	0	5600200	0	2800100	40000000	52900000	50700000	18900000	8581400	0	29450000	41400000	0	6127200	0	56600000	0	3063600	12500000	0	0
	0	0	0	0	0	0	0	0	0	0	0	0	0	21400000	0	0	0	0	0	0	0	0	0	0	0	0	0	0	0	0	0	0	0	0	0	0	0	0	0	0	0	0	0	0	0	0	0	0	0
	63100000	63100000	18300000	0	40700000	84000000	0	27100000	0	13550000	44900000	0	22100000	0	11050000	22800000	0	0	0	0	67100000	26900000	0	0	13450000	78400000	0	0	0	16300000	0	0	37100000	0	15800000	0	0	0	0	32000000	0	0	0	20700000	0	0	28000000	28600000	0
	0	0	0	0	0	0	0	0	8108600	0	0	0	0	0	0	12400000	0	0	0	0	0	0	0	0	0	0	0	0	0	0	0	0	0	7907000	0	0	0	0	0	0	0	0	0	0	0	0	0	7804400	6551500
	0	22600000	6666300	0	3333150	31200000	20500000	26500000	0	23500000	27400000	24700000	0	19500000	22100000	49600000	0	0	0	0	0	22000000	0	16000000	8000000	0	16600000	0	0	12500000	14300000	6250000	38600000	10700000	9586200	0	8607100	19400000	10143100	27200000	25000000	0	12500000	15700000	0	14100000	22500000	0	18400000
	0	0	0	0	0	0	0	0	0	0	0	0	0	0	0	0	0	0	0	0	31500000	16200000	0	98200000	23850000	0	0	0	0	0	0	0	0	0	0	0	0	0	0	0	0	0	0	0	0	0	0	0	0
	0	25600000	0	24600000	12300000	0	0	0	0	0	0	0	0	0	0	0	0	0	0	0	0	0	0	0	0	31200000	27100000	20800000	11800000	25200000	34800000	26150000	0	0	23700000	0	0	29800000	0	0	0	0	0	0	0	0	0	0	0
	0	0	0	0	0	0	0	0	0	0	0	0	0	42200000	0	0	0	0	0	0	0	0	0	0	0	0	0	0	0	0	0	0	0	0	0	0	0	0	0	0	0	0	0	0	0	0	0	0	0
	441000000	199000000	0	173000000	186000000	317000000	166000000	0	189000000	177500000	437000000	0	0	78300000	39150000	72000000	0	0	49600000	24800000	0	0	0	0	0	576000000	7390000000	3750000000	22800000	21100000	4830000000	2163000000	561000000	6210000000	2850000000	19300000	11300000	4640000000	1705500000	520000000	5690000000	311000000	9080400	11400000	3760000000	415500000	380000000	2970000000	1730000000
	0	0	0	0	0	0	0	0	0	0	0	0	0	0	0	0	0	0	0	0	0	0	0	0	0	0	0	12300000	0	0	13400000	0	0	0	12500000	0	0	0	0	0	0	0	0	0	0	0	0	0	0
	0	0	0	0	0	0	0	0	0	0	0	0	0	0	0	0	0	0	0	0	0	247000000	0	0	0	0	0	0	0	0	0	0	0	0	0	0	0	0	0	0	0	0	0	0	0	0	0	0	0
	0	0	0	0	0	0	7735600	19000000	0	3867800	11800000	11900000	0	6187800	8993900	30300000	13000000	6398100	6324800	9699050	0	0	0	0	0	0	0	0	0	0	0	0	0	6253700	0	0	0	0	0	13100000	18300000	0	9586300	4023000	0	6804650	24800000	21100000	13400000
	0	0	0	0	0	0	0	0	0	0	0	0	0	0	0	0	0	0	0	0	0	0	0	0	0	0	0	0	0	0	0	0	0	0	0	0	0	0	0	0	0	0	0	0	0	0	20300000	0	0
	0	0	0	0	0	0	0	0	0	0	0	0	0	0	0	0	0	0	0	0	246000000	0	0	0	0	0	0	0	0	0	0	0	0	0	0	250000000	0	0	0	0	0	0	0	0	0	0	0	0	0
	0	0	0	0	0	0	0	0	0	0	0	0	0	0	0	0	0	0	0	0	0	0	0	0	0	0	0	0	0	0	0	0	0	0	0	0	0	0	0	0	0	0	2081500	0	0	0	0	0	7295100
	699000000	329000000	330000000	719000000	514500000	582000000	706000000	510000000	1500000000	644000000	1560000000	766000000	490000000	1110000000	938000000	1710000000	786000000	966000000	381000000	876000000	444000000	1610000000	1160000000	3600000000	1385000000	304000000	445000000	553000000	284000000	320000000	593000000	382500000	756000000	374000000	893000000	804000000	432000000	1060000000	780000000	1130000000	687000000	92800000	739000000	725000000	597000000	706000000	1540000000	509000000	638000000
	2870000000	1700000000	666000000	689000000	1194500000	592000000	793000000	515000000	2920000000	692500000	4900000000	2390000000	894000000	785000000	1642000000	601000000	2250000000	1830000000	908000000	1369000000	32700000000	24900000000	21300000000	13600000000	23100000000	3230000000	348000000	995000000	2810000000	1130000000	1290000000	1210000000	535000000	243000000	690000000	2850000000	1900000000	1110000000	900000000	274000000	705000000	280000000	1480000000	772000000	405000000	555000000	1380000000	852000000	785000000
	141000000	123000000	25500000	79800000	101400000	45200000	106000000	128000000	294000000	117000000	162000000	114000000	66600000	177000000	138000000	161000000	60800000	113000000	139000000	126000000	135000000	324000000	137000000	185000000	161000000	127000000	13400000	0	78700000	0	198000000	46050000	110000000	68100000	41100000	200000000	65000000	180000000	89050000	421000000	94300000	16100000	180000000	96900000	248000000	138450000	267000000	117000000	94300000
	126000000	57300000	0	14700000	36000000	139000000	90700000	8335900	127000000	108850000	63000000	11800000	15400000	40600000	28000000	166000000	0	39500000	0	19750000	111000000	82100000	32200000	41600000	61850000	87600000	18700000	48700000	10600000	48200000	0	33450000	159000000	20800000	30000000	53700000	84900000	48100000	50900000	58500000	76600000	0	25200000	101000000	0	41850000	184000000	23700000	47100000
	0	0	0	0	0	0	16100000	0	0	0	0	0	0	0	0	0	0	0	0	0	0	0	3722100	90900000	1861050	0	0	0	0	0	0	0	0	0	0	0	0	0	0	0	0	0	0	0	0	0	0	0	0
	0	0	0	0	0	0	0	0	0	0	0	7171600	0	0	0	0	0	0	0	0	0	0	0	0	0	0	0	0	0	0	0	0	0	0	0	0	0	0	0	0	10600000	0	0	0	16000000	0	0	5249400	0
	0	0	0	0	0	0	17900000	0	16000000	8000000	8735800	0	0	0	0	7541400	0	6788300	0	3394150	0	0	0	0	0	0	0	0	0	0	0	0	0	9799800	0	13600000	0	0	0	10400000	48900000	0	0	34200000	15800000	13100000	8547100	4475200	34200000
	0	111000000	40500000	0	20250000	83700000	92500000	86400000	232000000	89450000	153000000	99700000	96000000	142000000	120850000	92600000	66700000	30400000	46100000	56400000	0	66800000	0	36600000	18300000	68200000	33900000	157000000	59500000	195000000	73400000	70800000	58000000	141000000	50500000	124000000	204000000	148000000	132500000	75900000	151000000	49600000	32300000	225000000	192000000	113450000	93800000	105000000	125000000
	28400000	29500000	21700000	59700000	28950000	45300000	33300000	0	60400000	39300000	60300000	37600000	22800000	0	30200000	46600000	0	20600000	0	10300000	0	0	0	66400000	0	24600000	14700000	0	26300000	21500000	0	18100000	54000000	44100000	50300000	24300000	26700000	39400000	41750000	53600000	43400000	0	0	34000000	56800000	38700000	66300000	32800000	34600000
	27600000	20200000	0	0	10100000	22800000	26100000	27200000	21800000	24450000	0	16600000	0	13200000	6600000	0	0	10700000	16800000	5350000	16400000	28000000	38000000	22800000	25400000	15800000	27000000	0	0	0	22900000	7900000	0	38500000	0	12800000	6580600	9666800	8123700	29400000	21800000	0	0	23100000	28500000	22450000	18300000	12600000	10500000
	0	11400000	4281700	40000000	7840850	14500000	0	0	52200000	7250000	14700000	0	3838200	0	1919100	0	19700000	21500000	36200000	20600000	0	0	0	16000000	0	12400000	7791100	7918700	0	0	54700000	7854900	20800000	30300000	28000000	0	12000000	128000000	24400000	0	16400000	0	11200000	38400000	64700000	13800000	49200000	14300000	5248700
	11700000	19800000	22900000	52300000	21350000	16000000	18900000	30200000	29900000	24400000	21300000	26400000	22700000	29700000	24550000	0	0	20800000	0	0	0	18600000	0	43300000	9300000	11000000	20900000	28900000	23300000	23800000	51200000	23550000	22400000	22000000	30000000	25200000	27000000	32300000	26100000	27700000	29000000	0	11400000	29600000	26600000	27150000	0	23800000	21900000
	20000000	5754100	47400000	5511200	12877050	0	0	0	0	0	26100000	5406800	0	0	2703400	12500000	0	0	0	0	0	0	0	0	0	46300000	0	33700000	0	44200000	0	16850000	12000000	0	0	0	0	0	0	13100000	0	0	0	0	0	0	39800000	0	0
	15300000	0	0	14100000	7050000	20800000	0	0	0	0	28100000	0	0	0	0	0	0	0	0	0	0	34500000	0	0	0	0	0	0	0	0	16200000	0	0	0	0	0	0	0	0	0	0	0	0	0	0	0	0	0	0
	0	0	0	0	0	10600000	0	0	0	0	0	0	0	0	0	0	0	0	0	0	0	0	0	0	0	0	0	0	0	0	0	0	13700000	0	0	0	0	0	0	0	0	0	0	12200000	0	0	0	0	0
	1520000000	1440000000	1710000000	2090000000	1615000000	1780000000	1630000000	1280000000	1620000000	1625000000	1340000000	975000000	876000000	1220000000	1097500000	1780000000	339000000	1190000000	641000000	915500000	1620000000	2450000000	2710000000	2400000000	2425000000	1230000000	1960000000	1890000000	1040000000	2260000000	2690000000	1925000000	1910000000	2280000000	2100000000	2280000000	2440000000	2860000000	2280000000	1960000000	2020000000	37800000	822000000	2590000000	2020000000	1990000000	2430000000	1130000000	1310000000
	0	0	12000000	0	0	0	0	0	8215600	0	0	0	0	27400000	0	0	0	13000000	3426600	1713300	47700000	74100000	0	12600000	30150000	0	0	0	16500000	20300000	0	0	0	0	0	11800000	21700000	0	0	0	0	0	20500000	0	0	0	0	0	9607700
	0	0	0	0	0	0	0	0	0	0	54900000	0	0	0	0	76000000	0	0	0	0	0	11800000	0	0	0	0	0	0	0	0	0	0	0	0	0	0	0	0	0	0	0	0	0	0	0	0	174000000	0	0
	31700000	20800000	29400000	73600000	30550000	44500000	13200000	52300000	57200000	48400000	62000000	28200000	24900000	13600000	26550000	0	24600000	25200000	10700000	17650000	0	0	0	87800000	0	0	21000000	0	0	0	55600000	0	79100000	0	39100000	0	39500000	106000000	39300000	79500000	32900000	0	0	62100000	101000000	47500000	0	53100000	0
	0	7525100	0	0	0	0	0	0	0	0	0	0	0	0	0	0	0	0	0	0	0	0	0	0	0	0	4086000	0	0	0	0	0	0	0	0	0	0	0	0	0	0	0	0	0	0	0	0	0	0
	0	0	0	0	0	0	0	0	0	0	0	0	0	45400000	0	0	0	0	0	0	0	0	0	0	0	0	0	0	0	0	0	0	0	0	0	0	0	0	0	0	0	0	0	0	0	0	0	0	0
	0	0	0	0	0	0	23000000	19500000	0	9750000	0	32000000	0	27900000	13950000	48600000	22400000	22700000	19600000	22550000	0	0	0	0	0	0	0	0	0	0	0	0	16100000	19700000	0	0	0	17000000	8050000	39400000	32800000	22700000	0	0	35400000	27750000	38600000	15300000	21700000
	168000000	79400000	125000000	113000000	119000000	378000000	381000000	338000000	508000000	379500000	792000000	301000000	286000000	457000000	379000000	928000000	296000000	347000000	234000000	321500000	159000000	526000000	195000000	266000000	230500000	61600000	103000000	43100000	91100000	79600000	105000000	85350000	619000000	455000000	239000000	431000000	208000000	322000000	376500000	1100000000	651000000	33700000	239000000	443000000	372000000	407500000	761000000	340000000	377000000
	9654300	25000000	11500000	39100000	18250000	139000000	49400000	33800000	116000000	82700000	219000000	72800000	24900000	89500000	81150000	129000000	0	70200000	19100000	44650000	0	24900000	33700000	36100000	29300000	6749400	14300000	0	0	0	18700000	3374700	132000000	64800000	85000000	37800000	53400000	29000000	59100000	224000000	70600000	0	20700000	93500000	20400000	45650000	156000000	47100000	71800000
	0	0	0	0	0	0	0	0	0	0	0	0	0	0	0	0	0	0	0	0	0	0	0	0	0	0	0	0	0	0	0	0	0	0	0	0	0	0	0	0	0	0	0	0	0	0	0	0	0
	9669700	0	0	0	0	6014100	0	0	0	0	0	0	0	0	0	0	0	0	0	0	0	29000000	0	16400000	8200000	8423200	0	0	0	0	0	0	0	0	0	0	0	0	0	0	0	0	0	0	0	0	0	0	0
	134000000	80800000	77200000	90000000	85400000	113000000	28800000	52800000	0	40800000	116000000	47600000	40700000	0	44150000	84500000	45100000	0	65300000	55200000	78300000	77400000	14000000	93600000	77850000	108000000	21900000	142000000	14200000	125000000	162000000	116500000	89100000	60300000	43300000	24800000	44400000	63200000	52350000	126000000	22100000	43600000	29800000	90500000	98500000	67050000	120000000	0	0
	0	0	0	62800000	0	20900000	0	0	57400000	10450000	34300000	0	16400000	56900000	25350000	84800000	0	17100000	13800000	15450000	0	0	0	0	0	0	0	0	9854700	0	0	0	23100000	11100000	0	0	26000000	28400000	17100000	79600000	17300000	0	14900000	11900000	49400000	16100000	26400000	9512500	16200000
	129000000	57900000	73000000	79400000	76200000	232000000	55500000	58300000	46900000	56900000	111000000	113000000	42000000	25300000	76500000	141000000	87500000	31200000	36700000	62100000	15000000	43000000	20300000	0	17650000	14900000	75000000	11800000	37900000	68100000	72300000	53000000	149000000	88200000	35600000	68600000	43800000	42400000	56200000	208000000	66900000	0	27400000	114000000	79400000	73150000	243000000	53400000	49700000
	0	19600000	33700000	20900000	20250000	4162200	68300000	97600000	77400000	72850000	25900000	99000000	153000000	98800000	98900000	14200000	56900000	370000000	119000000	87950000	0	0	72500000	32100000	16050000	90900000	33600000	14100000	29600000	24200000	89100000	31600000	307000000	155000000	53700000	181000000	41400000	139000000	147000000	416000000	282000000	0	239000000	101000000	291000000	260500000	741000000	389000000	293000000
	0	0	15500000	0	0	21000000	0	0	0	0	0	0	0	0	0	0	0	0	0	0	0	0	0	0	0	23000000	0	0	0	13100000	0	0	38100000	0	0	0	17000000	0	0	28400000	0	0	0	21100000	0	0	29900000	0	0
	0	0	0	12300000	0	0	0	0	11600000	0	0	0	0	0	0	0	0	0	0	0	0	0	0	0	0	0	0	0	0	0	0	0	0	0	7239200	0	7745100	0	0	0	0	0	0	0	0	0	0	0	0
	12500000	0	25800000	20800000	16650000	0	27900000	37700000	16000000	21950000	24200000	38800000	0	24500000	24350000	29500000	21700000	0	0	10850000	0	15200000	0	35700000	7600000	0	17300000	12600000	10600000	26400000	0	11600000	26800000	19600000	16900000	18600000	19700000	42400000	19650000	98400000	17000000	0	19000000	42200000	13700000	18000000	64500000	10200000	0
	0	0	0	0	0	0	0	14800000	6495200	3247600	0	0	9352700	0	0	0	0	0	0	0	0	0	0	0	0	0	0	21200000	0	20200000	23200000	10100000	0	0	0	0	0	32000000	0	6728600	0	0	0	0	0	0	6003100	17700000	27300000
	15500000	0	0	0	0	0	0	0	0	0	0	0	0	6902200	0	0	0	0	0	0	37100000	25800000	0	0	12900000	0	0	0	0	0	0	0	0	0	0	16900000	0	0	0	56300000	20000000	0	22200000	21800000	48900000	22000000	0	15600000	0
	335000000	190000000	106000000	177000000	183500000	266000000	109000000	60900000	12300000	84950000	202000000	76500000	34500000	43900000	60200000	98800000	121000000	57800000	0	78300000	157000000	179000000	166000000	47400000	161500000	173000000	165000000	107000000	61300000	118000000	29700000	112500000	191000000	77000000	95500000	45100000	147000000	124000000	109750000	188000000	65600000	40000000	8929900	39800000	59900000	49950000	93200000	38900000	36100000
	48500000	33900000	28000000	59800000	41200000	58100000	64300000	19500000	55200000	56650000	101000000	14600000	13200000	68600000	41600000	47800000	31700000	41200000	43900000	42550000	0	0	40900000	123000000	20450000	0	12800000	36700000	17300000	30700000	20700000	19000000	72700000	43300000	30700000	26200000	40800000	0	35750000	119000000	77300000	0	10600000	37700000	22800000	30250000	34000000	24500000	42700000
	0	0	0	0	0	0	0	0	0	0	0	0	0	0	0	0	0	0	0	0	0	0	0	25500000	0	0	0	0	0	0	0	0	0	0	0	0	0	0	0	0	0	0	0	0	0	0	0	0	0
	841000000	515000000	395000000	479000000	497000000	1330000000	1110000000	780000000	1650000000	1220000000	2600000000	1370000000	693000000	1210000000	1290000000	2060000000	981000000	1000000000	910000000	990500000	1280000000	1640000000	1310000000	2530000000	1475000000	332000000	382000000	498000000	401000000	347000000	526000000	391500000	1310000000	789000000	784000000	1180000000	807000000	756000000	798000000	2050000000	1250000000	227000000	689000000	1210000000	1460000000	1230000000	2650000000	845000000	995000000
	782000000	224000000	138000000	652000000	438000000	995000000	377000000	498000000	797000000	647500000	1730000000	500000000	263000000	463000000	481500000	1110000000	447000000	292000000	342000000	394500000	371000000	1020000000	692000000	1820000000	856000000	324000000	220000000	141000000	135000000	40100000	88500000	138000000	834000000	251000000	448000000	343000000	341000000	462000000	395500000	657000000	540000000	25700000	241000000	533000000	379000000	456000000	895000000	325000000	318000000
	75600000	68000000	67800000	177000000	71800000	122000000	51600000	109000000	379000000	115500000	329000000	95000000	183000000	184000000	183500000	173000000	50900000	231000000	163000000	168000000	112000000	280000000	159000000	670000000	219500000	52800000	32200000	45900000	114000000	44900000	106000000	49350000	131000000	154000000	145000000	232000000	154000000	258000000	154000000	209000000	173000000	22400000	106000000	260000000	261000000	191000000	296000000	198000000	237000000
	296000000	125000000	164000000	138000000	151000000	185000000	154000000	85600000	256000000	169500000	239000000	136000000	67000000	199000000	167500000	198000000	103000000	77100000	50400000	90050000	422000000	328000000	473000000	105000000	375000000	315000000	129000000	414000000	77000000	161000000	253000000	207000000	358000000	191000000	272000000	192000000	184000000	149000000	191500000	476000000	132000000	30000000	126000000	139000000	176000000	135500000	298000000	108000000	121000000
	0	0	0	0	0	0	18400000	0	0	0	0	0	0	0	0	0	0	0	0	0	0	0	0	0	0	0	0	0	14400000	0	0	0	36500000	0	0	0	0	85000000	0	0	0	0	0	44000000	71100000	0	0	0	0
	0	0	5485900	0	0	0	0	4789300	0	0	0	0	4387700	0	0	0	0	10900000	0	0	0	0	12200000	0	0	0	0	0	0	4181000	8501400	0	0	0	7071600	0	5535200	0	0	0	6843500	0	7877600	6132800	11100000	6488150	0	0	0
	0	10800000	0	13100000	5400000	23100000	42700000	8462400	0	15781200	52200000	54800000	18200000	16500000	35200000	56300000	42100000	9122500	16100000	29100000	0	29400000	0	0	0	0	0	0	0	0	0	0	35100000	16700000	0	28000000	12000000	26200000	21450000	73100000	0	0	0	51400000	53400000	25700000	67700000	20300000	17200000
	0	0	0	0	0	0	0	0	35200000	0	0	0	0	33500000	0	20800000	0	28400000	28000000	24400000	0	0	0	0	0	0	0	0	0	0	0	0	0	14500000	0	0	0	11700000	0	0	19500000	0	0	0	63400000	0	0	17000000	21500000
	0	0	0	0	0	0	8488000	0	0	0	0	19900000	5565100	21000000	12732550	29000000	0	0	10800000	5400000	0	0	0	0	0	0	0	0	0	0	0	0	0	5006100	0	0	0	0	0	0	0	5120500	0	0	0	0	0	6120700	0
	9785000	33800000	41800000	84300000	37800000	95400000	92400000	66100000	142000000	93900000	129000000	119000000	43600000	69900000	94450000	162000000	22700000	16100000	51700000	37200000	0	50900000	0	121000000	25450000	12100000	25500000	68500000	14300000	24200000	0	19250000	8445300	106000000	87700000	43700000	57000000	81400000	69200000	130000000	99100000	8554400	15500000	60200000	112000000	79650000	93100000	68400000	86200000
	0	0	0	0	0	0	18300000	0	0	0	0	16900000	0	0	0	0	27300000	4924000	0	2462000	0	0	0	0	0	0	0	0	0	0	0	0	0	21300000	0	0	0	0	0	0	17900000	0	0	0	18900000	0	0	19100000	16500000
	1210000000	1140000000	923000000	1090000000	1115000000	1330000000	1620000000	1220000000	1270000000	1300000000	1580000000	1630000000	1450000000	1640000000	1605000000	1540000000	1070000000	1310000000	767000000	1190000000	466000000	1210000000	1290000000	940000000	1075000000	792000000	1150000000	1390000000	874000000	1180000000	2190000000	1165000000	1500000000	1440000000	1250000000	1120000000	1500000000	1620000000	1470000000	1810000000	1580000000	655000000	797000000	1890000000	1530000000	1555000000	1700000000	920000000	1030000000
	0	0	0	0	0	46600000	162000000	57000000	98100000	77550000	118000000	174000000	57500000	124000000	121000000	193000000	83800000	63800000	56200000	73800000	0	5657900	0	0	0	0	0	0	0	0	0	0	3077500	72400000	0	29800000	7075800	10700000	8887900	8674900	106000000	7543700	15700000	55100000	144000000	35400000	29200000	66900000	19300000
	0	0	0	0	0	0	0	0	0	0	0	0	0	0	0	0	0	0	0	0	0	0	0	0	0	0	0	0	0	0	0	0	0	0	0	0	0	0	0	0	0	0	0	0	0	0	0	0	0
	0	0	0	0	0	14300000	0	0	0	0	18100000	0	0	0	0	11100000	0	0	0	0	0	19200000	0	0	0	0	0	0	0	0	0	0	0	0	0	0	0	0	0	23700000	0	0	0	45100000	0	0	0	0	0
	302000000	114000000	122000000	316000000	212000000	252000000	125000000	70600000	94900000	109950000	127000000	122000000	32300000	46400000	84200000	179000000	42100000	33600000	27700000	37850000	254000000	255000000	471000000	359000000	307000000	133000000	140000000	251000000	92100000	219000000	1310000000	179500000	128000000	53800000	99700000	78100000	101000000	213000000	100350000	139000000	51100000	27500000	16300000	77500000	84500000	64300000	0	33000000	40100000
	112000000	29700000	16700000	44100000	36900000	48200000	71400000	27800000	72900000	59800000	116000000	68200000	40800000	138000000	92100000	100000000	10900000	58000000	44600000	51300000	0	67900000	0	0	0	0	26200000	17800000	13300000	36400000	0	15550000	74600000	59400000	48700000	45900000	44900000	22500000	47300000	101000000	42100000	51400000	8933400	58200000	82100000	54800000	65700000	30500000	40600000
	55400000	11500000	0	62100000	33450000	22400000	33800000	0	26600000	24500000	42600000	30200000	0	37600000	33900000	95100000	13300000	12900000	18900000	16100000	0	95700000	0	43700000	21850000	0	40000000	22000000	0	11600000	46500000	16800000	46600000	0	15100000	15000000	0	24100000	15050000	24300000	0	0	10300000	0	29100000	5150000	60200000	15600000	18800000
	54900000	42900000	29900000	71000000	48900000	41800000	18100000	28900000	36900000	32900000	81900000	42400000	19000000	28800000	35600000	56400000	19400000	20800000	21500000	21150000	9814200	164000000	47000000	66700000	56850000	17400000	31600000	75600000	36400000	47100000	40100000	38250000	45300000	46500000	57600000	31800000	41700000	87800000	45900000	84000000	48200000	17100000	11100000	45900000	74800000	47050000	30600000	28600000	29500000
	91600000	0	54200000	121000000	72900000	118000000	0	108000000	183000000	113000000	176000000	129000000	89100000	24500000	109050000	73500000	91900000	100000000	14300000	82700000	60800000	182000000	138000000	270000000	160000000	0	47700000	77500000	61400000	51200000	79100000	56300000	0	168000000	143000000	114000000	163000000	147000000	145000000	150000000	122000000	94900000	79800000	147000000	151000000	134500000	122000000	84200000	75200000
	32100000	0	5421100	0	2710550	91700000	20600000	8900300	0	14750150	74100000	10900000	0	19200000	15050000	18200000	0	0	6856600	3428300	85400000	153000000	185000000	114000000	133500000	47700000	0	95400000	51400000	0	0	23850000	39600000	13500000	0	15300000	7671800	0	10585900	91000000	22000000	11400000	7431400	0	0	9415700	77900000	22600000	10700000
	109000000	10300000	41400000	53000000	47200000	46200000	0	24100000	44700000	34400000	64600000	5737000	18600000	49100000	33850000	16300000	30000000	34700000	27400000	28700000	0	0	0	0	0	101000000	7951200	9903700	4068000	79600000	56700000	33301850	90100000	22900000	68700000	20900000	41200000	16000000	32050000	12100000	29800000	25400000	25900000	89200000	44200000	27850000	0	26500000	37200000
	1280000000	1130000000	1480000000	2190000000	1380000000	1420000000	1650000000	1390000000	1870000000	1535000000	1870000000	1350000000	975000000	1190000000	1270000000	2260000000	791000000	662000000	763000000	777000000	1040000000	2000000000	1640000000	2410000000	1820000000	1060000000	1490000000	1660000000	1000000000	1330000000	3180000000	1410000000	1420000000	2090000000	1600000000	1480000000	1460000000	1900000000	1540000000	1840000000	2030000000	454000000	668000000	1610000000	1600000000	1605000000	1910000000	1100000000	1280000000
	153000000	56800000	182000000	55300000	104900000	67400000	26500000	77200000	27700000	47550000	54000000	0	38300000	0	19150000	62100000	0	29400000	0	14700000	0	0	0	0	0	143000000	57400000	52200000	162000000	126000000	105000000	115500000	56900000	39100000	4428800	81000000	82600000	15200000	48000000	14500000	24800000	5064100	35500000	68400000	0	19650000	0	0	0
	20900000	53100000	0	84200000	37000000	109000000	228000000	145000000	233000000	186500000	169000000	226000000	109000000	299000000	197500000	313000000	73000000	165000000	126000000	145500000	0	30100000	0	30500000	15050000	12300000	0	0	0	0	0	0	96800000	116000000	35500000	161000000	40500000	53100000	74950000	349000000	226000000	39600000	131000000	99400000	91300000	115200000	380000000	144000000	157000000
	1360000000	1210000000	771000000	2160000000	1285000000	1880000000	2910000000	2320000000	3450000000	2615000000	2680000000	2370000000	2290000000	3920000000	2525000000	3020000000	1860000000	2750000000	1920000000	2335000000	928000000	2290000000	1700000000	1670000000	1685000000	669000000	651000000	1110000000	980000000	806000000	995000000	893000000	2110000000	3210000000	1810000000	2310000000	1520000000	1310000000	1960000000	3470000000	4000000000	543000000	2430000000	3060000000	3470000000	3265000000	3160000000	2510000000	3000000000
	75300000	53300000	31600000	31900000	42600000	59700000	64300000	26100000	44600000	52150000	93900000	84700000	21500000	28700000	56700000	128000000	24600000	49400000	0	37000000	33800000	43000000	46200000	54600000	44600000	44500000	61800000	82600000	29700000	86300000	89300000	72200000	62000000	108000000	81900000	18500000	56500000	68500000	65250000	84800000	65700000	12000000	0	67900000	55800000	60750000	129000000	49900000	39900000
	0	0	0	0	0	0	0	0	0	0	0	11800000	0	20200000	5900000	57400000	0	30700000	8566100	19633050	0	0	0	0	0	0	0	0	3625100	0	0	0	15400000	7685600	0	0	0	0	0	144000000	21500000	0	97200000	0	13400000	17450000	366000000	0	29000000
	64100000	45100000	22700000	0	33900000	168000000	185000000	78700000	15200000	123350000	170000000	65200000	13600000	93900000	79550000	52700000	100000000	17000000	4967100	34850000	0	0	0	0	0	72500000	23300000	0	0	0	0	0	70900000	32900000	0	8435600	11500000	0	9967800	136000000	59700000	0	28500000	20300000	58400000	43450000	122000000	31900000	51100000
	0	0	0	0	0	8614100	0	5802400	16200000	7208250	7056300	0	0	25700000	3528150	8336300	16700000	18600000	0	12518150	0	0	0	0	0	0	0	0	0	0	0	0	0	7894100	0	0	0	0	0	27600000	34700000	8685700	0	12200000	14800000	13500000	44700000	30500000	6990600
	0	0	22400000	0	0	123000000	101000000	0	0	50500000	29800000	58500000	47500000	124000000	53000000	251000000	13100000	47200000	58100000	52650000	25200000	16800000	0	0	8400000	18600000	0	0	14300000	24100000	44600000	16450000	16800000	0	31700000	0	0	0	0	176000000	96400000	73200000	40600000	80000000	0	76600000	62300000	68400000	103000000
	0	0	0	0	0	0	12500000	0	0	0	0	14300000	0	15500000	7150000	18500000	0	8738100	13500000	11119050	0	0	0	0	0	0	0	0	0	0	0	0	0	0	0	0	0	0	0	20300000	16500000	0	6715800	0	0	3357900	31400000	12000000	14500000
	25600000	24100000	0	0	12050000	27800000	17100000	0	0	8550000	21600000	12900000	0	0	6450000	23800000	0	0	0	0	0	0	0	0	0	29900000	0	78200000	0	46900000	0	14950000	31700000	10800000	0	0	0	25800000	5400000	28600000	0	0	0	0	0	0	0	0	0
	0	0	0	0	0	0	0	0	0	0	0	0	0	0	0	0	0	0	0	0	18000000	107000000	143000000	251000000	125000000	0	0	0	0	0	0	0	0	0	0	0	0	0	0	0	0	0	0	0	0	0	0	0	0
	96400000	0	0	16900000	8450000	0	7135300	0	10900000	3567650	64900000	14100000	5672900	0	9886450	11400000	14700000	9097600	4152600	10248800	638000000	480000000	828000000	998000000	733000000	7235100	0	0	75000000	0	0	0	0	0	0	13100000	14000000	0	0	0	0	0	5334900	0	0	0	0	5673600	0
	0	0	0	0	0	5746800	5559400	0	0	2779700	60600000	0	0	0	0	0	0	0	8031000	0	0	200000000	90400000	272000000	145200000	0	0	0	0	0	0	0	0	0	0	43000000	0	0	0	0	0	0	5759400	0	0	0	0	0	0
	18300000	60800000	4157900	8111500	13205750	0	0	0	8719300	0	0	0	0	21100000	0	0	0	0	9188200	0	47200000	114000000	0	0	23600000	0	0	7959100	10800000	7538800	11000000	7748950	0	29200000	11300000	0	7420000	14600000	9360000	0	7479700	0	6945700	0	0	0	0	9112500	11500000
	95600000	70500000	56400000	295000000	83050000	161000000	109000000	94700000	301000000	135000000	316000000	71800000	131000000	171000000	151000000	281000000	88500000	152000000	105000000	128500000	111000000	309000000	208000000	330000000	258500000	19400000	16500000	165000000	47100000	62900000	210000000	55000000	154000000	162000000	284000000	115000000	112000000	186000000	158000000	379000000	213000000	69100000	35800000	191000000	559000000	202000000	353000000	145000000	193000000
	146000000	67300000	150000000	78500000	112250000	201000000	279000000	166000000	208000000	204500000	188000000	256000000	122000000	168000000	178000000	240000000	148000000	95200000	71300000	121600000	0	47800000	51500000	0	23900000	80500000	214000000	196000000	64200000	159000000	158000000	158500000	122000000	224000000	178000000	123000000	178000000	158000000	168000000	241000000	240000000	3759700	95300000	243000000	207000000	223500000	163000000	129000000	87400000
	127000000	142000000	184000000	323000000	163000000	97200000	137000000	189000000	205000000	163000000	145000000	221000000	131000000	33700000	138000000	110000000	121000000	91400000	10800000	100700000	0	11800000	0	58900000	5900000	63700000	70600000	271000000	138000000	255000000	361000000	196500000	144000000	156000000	138000000	66700000	227000000	235000000	150000000	97100000	146000000	0	38600000	178000000	187000000	121550000	114000000	44800000	29700000
	0	0	0	0	0	0	0	0	0	0	0	0	7293700	0	0	0	0	0	8021000	0	0	0	0	23200000	0	0	0	0	0	0	0	0	0	0	0	0	0	0	0	0	0	0	0	0	0	0	0	0	7074600
	174000000	29300000	25600000	101000000	65150000	160000000	22800000	19700000	116000000	69400000	413000000	50300000	28800000	83600000	66950000	781000000	78100000	50500000	51200000	64650000	148000000	144000000	78400000	219000000	146000000	205000000	43700000	65100000	40300000	50200000	51200000	50700000	207000000	60400000	64300000	74300000	40900000	50400000	62350000	712000000	110000000	0	118000000	53500000	42000000	81750000	1150000000	95500000	59000000
	62900000	13200000	10600000	0	11900000	8588300	21400000	0	16600000	12594150	13000000	8118600	12400000	11400000	11900000	13600000	0	0	6622600	3311300	22300000	10400000	82600000	0	16350000	22200000	23800000	26000000	0	18800000	36100000	23000000	11000000	11100000	24300000	0	16200000	43200000	13650000	14700000	0	0	0	0	0	0	13500000	7993100	9857000
	8913000	9240200	6629200	13200000	9076600	9515100	6823700	7047400	10900000	8281250	10900000	7384700	0	0	3692350	13600000	9510200	13400000	0	11455100	14100000	13400000	0	0	6700000	8477800	0	10200000	5846900	0	13300000	7162350	0	7454100	9270700	6081500	7342400	37900000	7398250	19000000	9428200	7862700	0	10100000	13100000	9764100	13300000	6201500	6162200
	20300000	19300000	10200000	32600000	19800000	28500000	0	0	25400000	12700000	0	0	0	0	0	35000000	16800000	0	0	8400000	0	0	0	0	0	6452000	0	12900000	6506100	0	22400000	6479050	30500000	19600000	17200000	17500000	0	27400000	18550000	0	23400000	0	0	0	36000000	0	0	0	0
	0	0	0	0	0	0	0	0	0	0	0	0	0	7632800	0	0	0	0	0	0	0	0	0	0	0	0	0	0	0	0	0	0	0	0	0	5346000	0	0	0	0	0	0	0	0	0	0	9302800	0	6665900
	0	0	0	0	0	0	19600000	0	0	0	0	26100000	0	33400000	13050000	0	0	11800000	11300000	5650000	0	0	0	0	0	0	0	0	0	0	0	0	0	0	0	6045400	0	0	0	0	11900000	0	0	6929000	0	0	0	10100000	10300000
	0	8501600	31500000	15400000	11950800	0	0	0	0	0	0	0	0	0	0	0	0	0	0	0	0	0	0	0	0	13000000	0	18600000	13000000	20600000	0	13000000	0	0	0	0	0	19100000	0	0	0	0	0	0	0	0	0	0	0
	0	0	0	0	0	12600000	5272100	0	0	2636050	4928800	15900000	0	0	2464400	41800000	7823100	0	0	3911550	0	0	0	0	0	0	0	0	0	0	0	0	0	0	0	0	0	0	0	0	0	0	0	0	0	0	3991000	0	10500000
	4910000000	2830000000	3470000000	6390000000	4190000000	4370000000	4230000000	5030000000	8570000000	4700000000	5670000000	7380000000	4650000000	8310000000	6525000000	7570000000	3390000000	7230000000	3960000000	5595000000	8500000000	9040000000	8660000000	10300000000	8850000000	3590000000	3670000000	5540000000	3490000000	2760000000	6870000000	3630000000	3990000000	6080000000	3540000000	4700000000	3880000000	5820000000	4345000000	7040000000	7840000000	923000000	4590000000	6310000000	9590000000	6675000000	7030000000	4310000000	6340000000
	0	40600000	0	0	0	0	0	0	0	0	0	0	0	0	0	0	0	0	0	0	0	173000000	21300000	298000000	97150000	0	0	6171800	0	0	0	0	0	0	0	0	0	0	0	0	0	0	0	0	0	0	0	0	0
	0	0	0	0	0	0	0	0	0	0	0	0	0	0	0	10000000	0	0	0	0	0	0	14300000	0	0	0	0	0	0	0	0	0	0	0	0	0	0	0	0	0	0	0	0	0	0	0	0	0	0
	0	0	0	0	0	0	0	0	0	0	0	0	0	0	0	0	0	0	0	0	0	0	0	0	0	0	0	0	0	0	0	0	0	0	0	0	0	0	0	0	0	0	0	0	0	0	0	0	4774400
	0	0	0	0	0	0	9397000	0	0	0	0	0	0	0	0	0	0	0	0	0	0	0	0	0	0	0	0	0	0	0	0	0	0	0	0	0	0	0	0	0	0	0	0	0	0	0	0	0	0
	128000000	144000000	29300000	167000000	136000000	90000000	117000000	117000000	380000000	117000000	778000000	649000000	346000000	446000000	547500000	345000000	587000000	650000000	537000000	562000000	135000000	2380000000	980000000	2460000000	1680000000	67400000	0	32800000	137000000	15800000	54200000	43500000	147000000	115000000	130000000	446000000	149000000	151000000	148000000	426000000	336000000	58800000	326000000	447000000	226000000	331000000	728000000	467000000	496000000
	0	13800000	0	0	0	0	0	9989700	0	0	0	0	16500000	10000000	5000000	0	0	21000000	4207900	2103950	0	0	0	0	0	0	0	0	0	0	46200000	0	0	4556600	0	9279300	0	68500000	2278300	13700000	15000000	0	17100000	7070900	0	10385450	25300000	7649400	4285600
	0	0	0	0	0	0	0	0	0	0	0	0	0	0	0	0	0	0	0	0	0	0	0	0	0	0	0	0	0	0	0	0	0	0	0	0	0	0	0	0	0	0	0	0	0	0	0	0	0
	69700000	10900000	16400000	19700000	18050000	31300000	23900000	0	25700000	24800000	0	16200000	4113100	0	2056550	0	12000000	0	0	0	0	0	0	0	0	21500000	27500000	72000000	0	0	57700000	24500000	82600000	16400000	27100000	15500000	0	0	15950000	51100000	49000000	0	0	19400000	24800000	22100000	0	3764700	0
	0	0	0	0	0	0	0	0	0	0	0	0	0	9466600	0	0	0	0	6190800	0	0	0	0	23300000	0	0	0	0	0	0	0	0	0	0	0	0	0	0	0	0	0	0	0	0	0	0	0	11100000	0
	0	20800000	0	0	0	0	0	0	0	0	0	0	0	0	0	0	0	0	0	0	0	0	0	0	0	0	0	0	0	0	0	0	0	0	0	0	0	0	0	0	0	0	0	0	0	0	3381300	0	0
	0	0	0	0	0	0	0	0	0	0	0	0	0	0	0	0	0	0	0	0	180000000	64100000	97600000	47600000	80850000	0	0	0	0	0	13600000	0	0	0	0	0	8955000	15700000	0	0	0	0	0	0	12800000	0	0	0	0
	0	0	7680400	19200000	3840200	0	67300000	30200000	62300000	46250000	0	22500000	25500000	43300000	24000000	0	29900000	9490800	33600000	19695400	0	50100000	0	18800000	9400000	8046900	10700000	0	0	0	46600000	4023450	14000000	0	14300000	34300000	0	40200000	14150000	0	51100000	30100000	7076900	39800000	12200000	21150000	19200000	23700000	19600000
	11300000	23300000	0	34600000	17300000	0	109000000	10800000	43300000	27050000	26800000	64900000	33800000	43400000	38600000	59300000	71400000	30800000	22100000	45050000	0	11600000	0	0	0	5067200	7585700	8783100	19200000	6171600	51400000	8184400	28200000	45800000	20100000	37700000	11900000	24100000	26150000	38800000	60500000	0	31600000	11600000	34300000	32950000	49500000	29300000	29700000
	0	0	0	0	0	0	0	0	11200000	0	0	0	0	4783900	0	0	0	0	3172100	0	0	0	0	0	0	0	0	0	0	0	0	0	0	0	0	0	0	0	0	0	0	0	0	0	0	0	0	0	0
	0	0	0	0	0	0	0	0	0	0	0	0	0	10600000	0	0	0	8310800	0	0	0	0	0	0	0	0	0	0	0	0	0	0	0	0	0	0	0	0	0	0	0	0	6931800	0	11200000	0	0	3075000	0
	15100000	0	0	31100000	7550000	24800000	27700000	29600000	23400000	26250000	27200000	22600000	14500000	36200000	24900000	22500000	21500000	25600000	10400000	22000000	0	0	0	0	0	16900000	0	16500000	0	13000000	14500000	13750000	27900000	15200000	15900000	35200000	15400000	17100000	16500000	0	18300000	0	0	20800000	27600000	9150000	30900000	10800000	15000000
	0	0	0	0	0	0	0	0	0	0	0	0	0	0	0	0	0	0	0	0	29000000	39600000	0	37300000	33150000	0	0	0	0	0	73900000	0	0	0	0	0	0	0	0	0	0	0	0	0	0	0	0	0	0
	0	0	0	0	0	0	0	0	0	0	0	0	0	0	0	0	75300000	0	0	0	0	85400000	0	0	0	0	0	0	0	0	0	0	0	0	0	0	0	0	0	0	0	0	0	0	0	0	0	0	0
	137000000	37800000	0	189000000	87400000	61300000	12500000	45900000	91900000	53600000	126000000	10900000	29400000	47600000	38500000	148000000	4590700	43000000	12400000	27700000	72900000	95500000	191000000	108000000	101750000	34900000	32700000	94900000	21100000	29400000	393000000	33800000	23900000	65800000	25900000	16600000	47100000	145000000	36500000	63300000	84000000	0	11300000	73800000	248000000	68550000	49200000	30400000	49300000
	0	0	0	12900000	0	0	0	7720200	15700000	3860100	0	0	3940100	0	0	0	0	0	6674700	0	0	0	0	0	0	0	0	0	4117200	0	0	0	0	8581500	0	5847400	8520800	0	2923700	0	13700000	0	0	0	0	0	0	0	5928400
	0	0	0	0	0	0	0	0	0	0	0	0	0	0	0	0	0	0	0	0	15600000	32400000	23100000	27900000	25500000	0	0	0	0	0	0	0	0	0	0	0	0	8640300	0	0	0	0	0	0	0	0	0	0	0
	0	0	0	0	0	0	0	0	0	0	0	0	0	0	0	0	0	0	0	0	0	32400000	0	47400000	16200000	0	0	0	0	0	0	0	0	0	0	10900000	0	0	0	0	0	0	0	0	0	0	0	0	0
	0	0	0	0	0	0	0	0	0	0	0	0	0	0	0	0	0	0	0	0	10000000	9994300	0	0	4997150	0	0	0	0	0	0	0	0	0	5284400	0	9705800	11300000	2642200	0	10100000	0	0	0	0	0	0	0	0
	12400000	0	0	0	0	0	0	0	0	0	18100000	0	0	0	0	0	0	0	0	0	0	15700000	0	0	0	0	0	0	0	0	0	0	11000000	0	0	0	0	0	0	20300000	0	0	0	0	0	0	11500000	0	0
	0	0	0	0	0	0	0	0	0	0	0	0	0	0	0	0	0	0	0	0	0	0	0	0	0	0	0	0	0	0	0	0	0	0	0	0	0	0	0	0	0	0	0	0	0	0	0	0	0
	0	0	0	0	0	0	0	0	0	0	0	136000000	0	0	0	0	0	0	0	0	0	0	0	0	0	0	0	0	36900000	0	0	0	0	0	0	0	0	0	0	0	0	0	0	0	0	0	0	0	0
	0	0	0	0	0	0	0	0	0	0	0	0	0	0	0	0	0	0	0	0	0	0	0	0	0	0	0	0	0	0	0	0	0	0	0	0	0	0	0	0	0	0	0	0	0	0	0	0	0
	0	0	0	17800000	0	0	7787500	19300000	89300000	13543750	13100000	7441900	12400000	41600000	12750000	19700000	0	13800000	25600000	16750000	0	0	0	0	0	0	0	0	0	0	0	0	15500000	19500000	13200000	0	0	0	6600000	0	17200000	0	0	24800000	12800000	6400000	9913000	16400000	22600000
	0	0	0	0	0	0	0	0	0	0	0	0	0	0	0	0	0	0	0	0	19900000	0	0	0	0	0	0	0	0	0	0	0	0	0	0	0	0	0	0	0	0	0	0	0	0	0	0	0	0
	7240000000	4380000000	5820000000	5010000000	5415000000	4180000000	3180000000	3790000000	3960000000	3875000000	4660000000	3830000000	2230000000	5190000000	4245000000	4580000000	2460000000	3310000000	2650000000	2980000000	3970000000	4670000000	8570000000	7320000000	5995000000	5380000000	4500000000	6460000000	3220000000	6110000000	7200000000	5745000000	4690000000	4300000000	4010000000	3470000000	5400000000	9110000000	4495000000	5800000000	4530000000	402000000	1840000000	6500000000	6670000000	5165000000	4450000000	2300000000	3460000000
	0	0	0	0	0	0	25500000	0	0	0	0	21000000	0	28900000	10500000	0	0	0	28100000	0	166000000	14100000	164000000	118000000	141000000	0	0	0	0	0	0	0	0	13600000	0	28700000	0	0	0	0	26900000	0	0	24800000	42400000	12400000	81300000	30900000	43000000
	158000000	84500000	49200000	94000000	89250000	164000000	103000000	79800000	80700000	91850000	211000000	102000000	43300000	94500000	98250000	208000000	69600000	47500000	38800000	58550000	344000000	118000000	197000000	14100000	157500000	81100000	101000000	102000000	37600000	57600000	113000000	91050000	137000000	129000000	72000000	67000000	54500000	97900000	84950000	182000000	64100000	0	27100000	110000000	106000000	85050000	147000000	58500000	49000000
	0	0	0	0	0	0	0	0	0	0	0	0	0	0	0	0	0	0	0	0	5661100	0	0	0	0	0	0	0	0	0	0	0	0	0	0	0	0	0	0	0	0	0	0	0	0	0	0	0	0
	0	0	0	0	0	8458300	9556100	0	0	4229150	15400000	0	9370600	24600000	12385300	35700000	12700000	0	11600000	12150000	0	0	0	0	0	0	0	0	0	0	0	0	0	0	0	0	0	0	0	12500000	15100000	0	12100000	0	0	6050000	6458800	9093100	0
	22000000	0	0	25200000	11000000	7080400	0	11600000	35500000	9340200	40900000	16700000	3950200	0	10325100	13100000	0	0	10000000	5000000	16600000	244000000	230000000	217000000	223500000	0	0	8047400	0	0	8587100	0	20200000	6312300	0	0	20400000	15700000	11006150	11800000	9105100	0	12800000	18300000	0	10452550	15500000	8781900	0
	0	0	0	0	0	0	0	0	9906400	0	0	20400000	0	0	0	18300000	0	0	0	0	0	0	0	0	0	0	0	0	0	0	0	0	0	7711600	0	0	0	0	0	15900000	0	0	0	0	0	0	0	0	0
	0	0	0	0	0	0	18200000	0	0	0	0	42300000	0	7578300	3789150	31100000	0	0	28300000	14150000	0	0	0	0	0	0	0	0	0	0	0	0	0	42900000	23400000	0	0	0	0	17400000	0	13000000	0	37600000	0	6500000	0	0	0
	80000000	96100000	50700000	254000000	88050000	102000000	25700000	42900000	144000000	72450000	179000000	20900000	48500000	49400000	48950000	78400000	0	33400000	32800000	33100000	41200000	106000000	0	65400000	53300000	91600000	45100000	84200000	48300000	52600000	107000000	68400000	119000000	87000000	41600000	66600000	98800000	78700000	82850000	101000000	93800000	0	17400000	28200000	42300000	35250000	41300000	16900000	46400000
	0	0	0	0	0	0	0	0	0	0	8305300	0	0	0	0	0	0	0	0	0	0	0	0	0	0	0	0	0	0	0	0	0	0	0	0	0	0	0	0	0	0	0	0	4271800	0	0	0	0	0
	0	0	0	0	0	9840800	19700000	0	85600000	14770400	0	25300000	0	68200000	12650000	28100000	18000000	32700000	0	23050000	0	0	0	0	0	0	0	0	0	0	0	0	14700000	29200000	0	21100000	15500000	0	15100000	28300000	44300000	0	26900000	36600000	0	27600000	39700000	33200000	37400000
	0	0	0	0	0	21500000	28600000	0	71700000	25050000	122000000	35900000	0	145000000	78950000	41300000	26300000	53800000	50800000	46050000	15400000	27400000	0	0	7700000	0	0	0	0	0	0	0	20500000	0	0	0	0	0	0	136000000	42000000	0	34300000	0	71300000	38150000	127000000	0	81000000
	0	0	0	0	0	0	0	0	0	0	0	0	0	0	0	0	0	0	0	0	0	0	0	0	0	0	0	0	0	0	0	0	0	0	0	0	0	0	0	0	0	0	0	0	0	0	0	0	0
	25500000	11700000	0	44200000	18600000	13500000	0	0	0	0	0	0	0	0	0	0	0	0	0	0	20500000	23600000	0	0	10250000	18500000	0	22900000	0	0	0	0	13900000	0	11300000	0	0	24000000	5650000	23100000	0	0	0	0	0	0	0	0	0
	0	0	0	0	0	0	13300000	0	31800000	6650000	0	10300000	0	30000000	5150000	0	12400000	0	22000000	6200000	0	0	0	0	0	0	0	0	0	0	0	0	0	0	0	0	0	17900000	0	0	0	0	0	0	0	0	0	10500000	9208800
	0	0	0	25400000	0	0	0	0	62900000	0	0	0	0	43300000	0	0	20800000	0	0	0	0	0	0	0	0	0	0	0	0	0	0	0	0	0	0	11000000	0	0	0	0	0	0	0	0	0	0	0	2994100	5818500
	0	0	0	11800000	0	0	0	0	10900000	0	0	0	0	0	0	0	0	0	0	0	0	0	0	0	0	0	0	0	0	0	0	0	0	0	4742800	0	0	0	0	0	0	0	0	0	0	0	0	0	0
	35400000	35800000	18400000	29700000	32550000	39400000	0	21400000	28400000	24900000	30000000	0	14600000	0	7300000	28100000	0	11300000	0	5650000	0	0	23000000	19400000	9700000	0	17600000	21900000	16200000	14700000	52400000	16900000	41700000	30500000	31700000	16700000	25200000	28100000	29300000	37200000	30400000	0	0	21500000	23800000	22650000	0	11500000	23300000
	0	0	0	0	0	0	0	0	0	0	0	0	0	0	0	0	0	0	0	0	0	0	0	0	0	0	0	0	0	0	0	0	0	0	0	0	0	0	0	0	0	0	0	0	0	0	0	0	0
	0	0	0	0	0	0	0	0	0	0	0	0	0	0	0	0	0	0	0	0	0	0	0	0	0	0	4862600	0	0	3078000	0	0	0	0	3468000	0	0	0	0	0	0	0	0	0	0	0	0	0	0
	20300000	14700000	11400000	20500000	17500000	0	7862800	16900000	0	3931400	0	0	0	0	0	0	0	0	0	0	0	28500000	0	0	0	20100000	43800000	33500000	22900000	0	20200000	21550000	0	17800000	0	0	0	20200000	0	0	0	0	0	20200000	0	0	0	0	4216500
	44600000	0	0	89300000	22300000	0	25100000	0	9963500	4981750	0	0	0	5754000	0	0	0	0	0	0	0	0	0	0	0	0	49300000	39800000	10600000	96000000	79500000	44550000	0	46500000	104000000	0	70600000	47800000	47150000	0	68700000	0	0	9573700	45000000	4786850	0	13200000	9526400
	20900000	75300000	32900000	60800000	46850000	8846600	0	18300000	39300000	13573300	18400000	0	0	26400000	9200000	0	0	19800000	0	0	29600000	545000000	449000000	483000000	466000000	0	51400000	78400000	41500000	64900000	87300000	58150000	14200000	0	94000000	21600000	56000000	49600000	35600000	0	0	6688600	0	24700000	0	0	0	0	0
	0	0	0	0	0	0	0	0	0	0	0	42800000	0	48100000	21400000	0	0	0	45100000	0	0	0	0	0	0	0	0	0	0	0	0	0	0	0	0	0	0	0	0	0	0	0	0	0	0	0	0	26200000	20000000
	19600000	0	0	0	0	19900000	16300000	0	10600000	13450000	20900000	19900000	4589700	7280300	13590150	13700000	0	4023000	4807300	4415150	0	28300000	0	0	0	6828400	0	0	0	0	0	0	5487600	0	0	0	0	0	0	23800000	4991200	0	0	0	0	0	0	4347000	0
	0	0	0	42000000	0	0	0	0	16400000	0	0	0	6508900	0	0	0	0	0	0	0	0	0	0	0	0	0	32600000	0	0	0	0	0	0	13000000	37000000	0	11600000	12900000	12250000	0	30300000	7695200	0	14000000	0	3847600	0	0	9908000
	0	14100000	0	32900000	7050000	0	93900000	40900000	51000000	45950000	62900000	10200000	18900000	0	14550000	153000000	0	10500000	11700000	11100000	0	42300000	0	52100000	21150000	0	25500000	0	13300000	16500000	0	6650000	26100000	104000000	0	34700000	23500000	0	24800000	0	32900000	0	0	65000000	202000000	16450000	35000000	13500000	18700000
	21200000	0	0	66200000	10600000	15700000	61300000	0	105000000	38500000	36700000	84800000	0	108000000	60750000	97500000	83900000	0	102000000	90700000	10800000	0	35800000	68700000	23300000	0	0	0	0	0	17800000	0	16400000	31900000	27400000	88100000	32000000	22400000	29650000	63700000	63500000	0	66200000	35900000	0	49700000	69200000	52200000	10300000
	0	0	0	0	0	0	0	0	0	0	0	0	0	0	0	0	0	0	0	0	0	0	0	0	0	0	0	0	0	0	0	0	0	0	0	0	0	0	0	17100000	0	0	0	0	0	0	0	0	0
	0	0	0	39400000	0	0	0	0	0	0	0	0	0	0	0	0	0	0	0	0	0	0	0	0	0	0	0	17200000	0	0	0	0	0	0	0	0	0	0	0	0	0	0	0	0	0	0	0	0	0
	0	6939100	0	0	0	0	0	0	0	0	0	0	0	0	0	0	0	0	0	0	0	0	15900000	0	0	6795000	0	0	0	0	0	0	0	0	0	0	0	0	0	0	0	0	0	0	0	0	0	0	0
	78300000	43300000	55700000	136000000	67000000	0	26500000	0	118000000	13250000	65600000	33800000	48100000	68200000	56850000	90400000	0	33500000	0	16750000	83200000	164000000	112000000	159000000	135500000	39500000	22300000	85500000	41900000	0	0	30900000	0	45800000	0	44100000	61500000	135000000	44950000	73400000	71000000	0	20500000	81600000	58400000	64700000	45200000	21400000	47900000
	0	0	0	0	0	0	0	0	0	0	0	0	0	8681200	0	0	0	0	0	0	0	0	0	0	0	0	0	0	0	0	0	0	0	0	0	0	0	0	0	0	0	0	0	0	0	0	0	0	0
	0	0	0	11000000	0	0	0	15400000	16300000	7700000	18800000	0	0	0	0	0	0	0	0	0	0	19600000	0	0	0	0	0	0	0	0	0	0	16100000	0	0	10200000	0	0	0	0	10400000	0	0	14000000	0	0	0	0	5216000
	14300000	0	0	0	0	13300000	6311400	9458900	10300000	9879450	0	8304200	6484000	0	3242000	8563000	8412300	0	5279400	6845850	0	19200000	0	0	0	0	7000200	0	5739200	0	0	0	15000000	0	7888400	6441300	9655100	0	7164850	0	7490600	0	6912500	12000000	13600000	7201550	0	4462200	0
	0	0	0	0	0	0	0	0	0	0	0	0	0	0	0	0	0	0	0	0	0	0	56800000	136000000	28400000	0	0	51700000	0	0	0	0	0	0	35400000	0	0	0	0	0	0	0	0	0	0	0	0	0	0
	945000000	463000000	622000000	706000000	664000000	1380000000	1030000000	1100000000	1880000000	1240000000	1850000000	1120000000	876000000	789000000	998000000	2050000000	215000000	628000000	591000000	609500000	502000000	1060000000	1720000000	1790000000	1390000000	772000000	779000000	689000000	614000000	503000000	1020000000	730500000	694000000	1520000000	539000000	971000000	1150000000	1430000000	1060500000	1910000000	1190000000	21200000	626000000	1550000000	1230000000	1210000000	1860000000	559000000	751000000
	451000000	251000000	541000000	681000000	496000000	747000000	944000000	978000000	1540000000	961000000	1360000000	1040000000	661000000	1070000000	1055000000	1920000000	580000000	728000000	363000000	654000000	69100000	281000000	282000000	631000000	281500000	248000000	273000000	473000000	521000000	675000000	654000000	497000000	745000000	766000000	479000000	736000000	690000000	664000000	713000000	1680000000	1560000000	24200000	374000000	1580000000	1310000000	1435000000	1640000000	851000000	1260000000
	214000000	163000000	105000000	209000000	186000000	285000000	390000000	234000000	324000000	304500000	461000000	12000000	207000000	292000000	249500000	724000000	0	223000000	303000000	263000000	0	439000000	133000000	420000000	276500000	186000000	115000000	118000000	131000000	101000000	119000000	118500000	335000000	299000000	250000000	279000000	162000000	201000000	264500000	648000000	387000000	219000000	193000000	322000000	360000000	341000000	630000000	205000000	236000000
	436000000	207000000	183000000	347000000	277000000	349000000	237000000	146000000	300000000	268500000	424000000	241000000	118000000	213000000	227000000	478000000	110000000	77100000	110000000	110000000	426000000	450000000	527000000	337000000	438000000	150000000	289000000	532000000	164000000	270000000	522000000	279500000	327000000	392000000	380000000	269000000	226000000	249000000	298000000	467000000	496000000	21200000	88900000	259000000	224000000	241500000	525000000	206000000	247000000
	636000000	645000000	701000000	1370000000	673000000	620000000	935000000	926000000	1090000000	930500000	426000000	875000000	512000000	1090000000	693500000	615000000	547000000	268000000	309000000	428000000	267000000	718000000	893000000	761000000	739500000	293000000	764000000	1030000000	321000000	1300000000	1060000000	897000000	536000000	518000000	1030000000	348000000	720000000	1300000000	628000000	571000000	917000000	0	549000000	1390000000	938000000	744000000	798000000	471000000	598000000
	0	0	0	0	0	0	0	0	0	0	0	27400000	0	18600000	9300000	4828500	0	0	11300000	2414250	0	0	0	0	0	0	0	0	0	0	0	0	0	0	0	0	0	0	0	0	0	0	9853300	0	0	0	16400000	0	0
	7743500	0	77400000	64700000	36221750	0	31400000	80800000	88800000	56100000	0	13900000	21600000	68800000	17750000	62400000	12600000	43300000	19100000	31200000	17800000	42900000	40800000	31700000	36250000	8222700	9786500	87600000	38900000	22200000	138000000	30550000	0	43600000	64400000	34800000	93000000	83400000	54000000	6413900	60500000	0	38000000	47400000	53000000	42700000	21600000	27600000	27000000
	0	0	0	14800000	0	5246100	19100000	0	15400000	10323050	0	18700000	0	43300000	9350000	19200000	0	5872400	18200000	12036200	14600000	42800000	31400000	8629000	23000000	0	0	0	0	0	0	0	0	0	0	10400000	0	0	0	7498600	0	7322600	25100000	0	13100000	7410600	9983200	18900000	15600000
	45300000	37100000	0	57300000	41200000	71600000	38100000	38300000	76900000	54950000	111000000	16600000	26900000	49500000	38200000	0	13800000	29600000	11800000	12800000	29600000	145000000	0	196000000	87300000	14700000	54900000	51700000	20100000	0	66800000	35900000	49700000	64800000	30200000	22100000	23600000	63800000	39950000	30800000	44500000	0	26000000	55300000	0	28400000	26000000	20400000	30900000
	0	0	0	0	0	0	0	0	0	0	0	0	0	0	0	0	0	0	0	0	0	0	0	0	0	0	0	0	0	0	0	0	0	15100000	15500000	0	0	0	0	0	19600000	13200000	0	0	0	0	0	0	12800000
	0	19200000	0	0	0	0	34200000	29100000	0	14550000	41400000	0	0	0	0	28100000	21900000	0	0	10950000	0	0	0	0	0	0	0	0	0	0	0	0	27900000	27600000	0	0	0	0	0	32100000	0	0	0	0	0	0	37900000	4508600	0
	0	0	0	0	0	0	0	0	0	0	0	0	0	0	0	0	0	0	0	0	0	0	0	0	0	0	0	0	0	0	0	0	0	0	0	0	0	0	0	0	0	0	0	0	0	0	0	0	0
	0	0	0	0	0	0	0	0	0	0	0	0	0	0	0	0	0	0	0	0	0	0	0	0	0	0	0	0	0	0	0	0	0	0	0	6892700	0	9995100	0	0	0	0	6811600	0	0	0	11000000	0	0
	0	0	0	0	0	0	0	0	0	0	0	0	0	0	0	0	0	0	0	0	0	18100000	0	0	0	0	0	0	0	0	0	0	0	0	0	0	0	0	0	0	0	0	0	0	0	0	0	0	0
	0	0	0	0	0	0	0	0	0	0	0	0	0	0	0	0	0	0	0	0	0	63700000	0	0	0	0	0	0	0	0	0	0	0	0	0	0	0	0	0	0	0	0	0	0	0	0	0	0	0
	0	0	0	0	0	0	0	0	0	0	0	0	0	10500000	0	84200000	0	0	19000000	9500000	0	0	0	0	0	0	0	0	0	0	0	0	0	0	0	0	0	0	0	0	0	0	6629700	0	0	0	0	5597000	6090500
[truncated: 667 more rows]
[truncated: 66 more columns]
