# Supplementary material for: Proteome of airway surface liquid and mucus in newborn wildtype and cystic fibrosis piglets
Source: Respir Res. 2023 Mar 16;24:83. doi: 10.1186/s12931-023-02381-x (PMC10022022; doi:10.1186/s12931-023-02381-x)
Supplement: Supplementary file 3 — Additional file 3: Table S2. Relative intensities for secreted proteins. [file 12931_2023_2381_MOESM3_ESM.xls]

## Sheet: Normalized intensity
Table S2. Normalized intensities for secreted proteins.
genotype	WT	WT	WT	WT		WT	WT	WT	WT		WT	WT	WT	WT		WT	WT	WT	WT		WT	WT	WT	WT		WT	WT	WT	WT	WT	WT		WT	WT	WT	WT	WT	WT		WT	WT	WT	WT	WT	WT		WT	WT	WT
gender	M	F	M	M		M	F	M	M		M	F	M	M		M	F	M	M		M	F	M	M		F	M	F	F	M	F		F	M	F	F	M	F		F	M	F	F	M	F		F	M	F
stimulation none/cch	none	none	none	none		none	none	none	none		none	none	none	none		none	none	none	none		none	none	none	none		cch	cch	cch	cch	cch	cch		cch	cch	cch	cch	cch	cch		cch	cch	cch	cch	cch	cch		cch	cch	cch
animal/sample	WT1nc	WT2nc	WT3nc	WT4nc	median	WT1nc	WT2nc	WT3nc	WT4nc	median	WT1nc	WT2nc	WT3nc	WT4nc	median	WT1nc	WT2nc	WT3nc	WT4nc	median	WT1nc	WT2nc	WT3nc	WT4nc	median	WT1cch	WT2cch	WT3cch	WT4cch	WT5cch	WT6cch	median	WT1cch	WT2cch	WT3cch	WT4cch	WT5cch	WT6cch	median	WT1cch	WT2cch	WT3cch	WT4cch	WT5cch	WT6cch	median	WT1cch	WT2cch	WT3cch
Fraction	1	1	1	1	WTnc_1	2	2	2	2	WTnc_2	3	3	3	3	WTnc_3	4	4	4	4	WTnc_4	5	5	5	5	WTnc_5	1	1	1	1	1	1	WTcch_1	2	2	2	2	2	2	WTcch_2	3	3	3	3	3	3	WTcch_3	4	4	4
	77200000	0	0	0	0	127000000	0	66100000	0	33050000	258000000	0	22600000	0	11300000	435000000	0	69800000	0	34900000	0	0	0	0	0	110000000	0	0	50300000	0	0	0	202000000	43700000	0	152000000	0	0	21850000	382000000	44800000	0	121000000	24800000	43300000	44050000	545000000	35000000	0
	27500000	30800000	233000000	17200000	29150000	32500000	165000000	79100000	63900000	71500000	199000000	183000000	100000000	83900000	141500000	128000000	190000000	217000000	87800000	159000000	0	24600000	31400000	19000000	21800000	17200000	71400000	0	30900000	174000000	188000000	51150000	0	0	21500000	168000000	132000000	170000000	76750000	68400000	57000000	42200000	13200000	232000000	146000000	62700000	138000000	65900000	183000000
	82000000	71700000	0	34200000	52950000	48000000	48700000	55100000	25000000	48350000	53900000	34500000	41300000	0	37900000	0	35500000	0	15300000	7650000	31000000	55000000	75900000	0	43000000	63600000	0	0	0	0	48100000	0	84400000	36100000	39700000	31600000	0	0	33850000	88600000	0	0	0	34500000	23100000	11550000	75900000	14500000	33900000
	252000000	394000000	156000000	149000000	204000000	202000000	136000000	302000000	240000000	221000000	137000000	85900000	356000000	304000000	220500000	126000000	243000000	374000000	227000000	235000000	30200000	165000000	322000000	425000000	243500000	338000000	110000000	320000000	139000000	162000000	208000000	185000000	271000000	153000000	245000000	303000000	224000000	251000000	248000000	476000000	379000000	108000000	274000000	96300000	347000000	310500000	644000000	268000000	347000000
	0	0	0	0	0	0	0	0	0	0	0	0	0	0	0	0	0	0	9097000	0	0	0	0	0	0	0	0	0	0	0	0	0	0	0	0	12400000	0	0	0	0	0	0	8134000	0	0	0	0	0	6005900
	0	0	0	0	0	15000000	85700000	36700000	33000000	34850000	17000000	119000000	48500000	52900000	50700000	119000000	87800000	125000000	55600000	103400000	0	0	0	0	0	0	0	0	0	0	0	0	19100000	36200000	5863000	37600000	0	10600000	14850000	65200000	62300000	0	57800000	43300000	63600000	60050000	91000000	63300000	72500000
	0	0	0	0	0	0	0	0	0	0	0	0	0	0	0	0	0	0	0	0	0	0	0	182000000	0	0	0	0	0	0	0	0	0	0	0	0	0	0	0	0	0	0	0	0	0	0	0	0	0
	0	0	0	0	0	0	0	0	0	0	0	0	6201800	0	0	16600000	0	7558000	0	3779000	0	0	0	0	0	0	0	0	0	0	0	0	0	0	0	0	0	0	0	13100000	0	0	0	0	0	0	29900000	4132800	3268900
	236000000	58000000	346000000	0	147000000	240000000	57000000	223000000	88500000	155750000	435000000	103000000	170000000	31000000	136500000	365000000	42900000	222000000	0	132450000	91100000	161000000	36800000	201000000	126050000	208000000	0	100000000	220000000	0	213000000	154000000	159000000	245000000	142000000	136000000	204000000	0	150500000	613000000	234000000	8711900	87800000	378000000	212000000	223000000	593000000	60100000	259000000
	0	0	0	0	0	0	25500000	0	0	0	0	21000000	0	28900000	10500000	0	0	0	28100000	0	166000000	14100000	164000000	118000000	141000000	0	0	0	0	0	0	0	0	13600000	0	28700000	0	0	0	0	26900000	0	0	24800000	42400000	12400000	81300000	30900000	43000000
	0	0	0	0	0	0	0	0	0	0	0	0	0	0	0	0	15800000	0	12000000	6000000	0	0	0	0	0	0	0	0	0	0	0	0	0	0	0	0	0	0	0	8158600	0	0	16900000	0	0	0	47900000	0	0
	0	0	0	0	0	0	0	0	0	0	0	0	0	0	0	0	0	7864300	0	0	0	0	0	0	0	0	0	0	0	0	0	0	0	0	0	0	0	0	0	0	0	0	0	0	0	0	0	0	0
	136000000	0	57700000	197000000	96850000	322000000	0	364000000	577000000	343000000	460000000	0	287000000	277000000	282000000	615000000	0	516000000	321000000	418500000	297000000	0	1310000000	4030000000	803500000	0	0	26500000	0	69600000	0	0	606000000	0	149000000	415000000	407000000	0	278000000	1470000000	0	30500000	525000000	617000000	23300000	277750000	2370000000	0	167000000
	0	0	0	0	0	0	0	27100000	0	0	0	0	36400000	0	0	75800000	0	107000000	21300000	48550000	0	0	0	0	0	0	0	0	0	0	0	0	50100000	15100000	0	23100000	0	0	7550000	178000000	29900000	0	16200000	40400000	23000000	26450000	358000000	25600000	24900000
	0	0	0	0	0	0	0	0	0	0	0	0	0	0	0	0	0	0	9625900	0	0	0	0	0	0	0	0	0	0	0	0	0	0	0	0	0	0	0	0	0	0	0	0	0	15800000	0	0	0	0
	0	0	0	0	0	0	0	0	0	0	6620000000	0	0	0	0	0	0	0	0	0	0	0	0	32600000	0	0	0	0	0	0	0	0	0	0	0	0	0	0	0	0	8363000	8233400	0	0	0	0	0	0	0
	0	0	0	0	0	0	0	0	0	0	0	0	0	0	0	0	0	0	0	0	0	0	0	28900000	0	0	0	0	0	0	0	0	0	0	0	0	0	0	0	0	0	0	0	0	0	0	0	0	0
	8964200	0	0	16200000	4482100	0	0	0	0	0	0	0	0	0	0	0	0	0	0	0	0	0	0	0	0	0	0	0	17700000	18400000	0	0	0	0	0	0	0	0	0	0	0	0	0	11600000	0	0	0	0	0
	0	0	19800000	0	0	0	17900000	15600000	0	7800000	0	15100000	14100000	6089100	10094550	0	13700000	13900000	4014100	8857050	0	0	0	0	0	0	0	0	0	0	0	0	0	25600000	0	12400000	13000000	0	6200000	0	0	0	0	44400000	0	0	0	0	0
	0	0	0	0	0	0	0	0	0	0	0	0	0	0	0	0	0	0	0	0	0	0	0	0	0	0	0	0	0	0	0	0	0	0	0	0	0	0	0	0	0	0	0	0	0	0	0	0	0
	0	0	0	0	0	0	0	0	0	0	0	0	0	0	0	16800000	0	0	0	0	0	0	0	0	0	0	0	0	0	0	0	0	8023700	0	0	0	0	0	0	25400000	0	0	0	0	0	0	198000000	0	0
	681000000	122000000	163000000	405000000	284000000	406000000	238000000	207000000	1630000000	322000000	1780000000	500000000	406000000	1040000000	770000000	2340000000	254000000	482000000	731000000	606500000	6350000000	1020000000	329000000	3100000000	2060000000	250000000	0	425000000	394000000	163000000	506000000	322000000	216000000	147000000	278000000	590000000	185000000	474000000	247000000	374000000	526000000	129000000	342000000	415000000	1050000000	394500000	747000000	450000000	419000000
	0	0	0	0	0	0	0	0	0	0	0	0	0	0	0	0	0	0	0	0	0	0	0	0	0	0	0	0	0	0	0	0	0	0	0	0	0	0	0	0	0	0	0	0	0	0	0	0	0
	0	0	0	0	0	0	0	0	0	0	0	0	0	0	0	0	0	0	0	0	0	0	0	11500000	0	0	0	0	0	0	0	0	0	0	0	0	0	0	0	0	0	0	0	0	0	0	0	0	0
	272000000	106000000	27500000	109000000	107500000	460000000	84200000	87000000	114000000	100500000	530000000	46800000	19100000	45800000	46300000	528000000	0	64400000	33400000	48900000	0	0	0	38300000	0	139000000	13200000	0	32900000	44700000	0	23050000	365000000	0	0	274000000	8567700	0	4283850	458000000	0	0	68300000	16500000	0	8250000	481000000	0	0
	0	12900000	8085200	28600000	10492600	15900000	0	28200000	53100000	22050000	0	0	12900000	150000000	6450000	83100000	40400000	45800000	13700000	43100000	0	128000000	0	38500000	19250000	0	8244400	15600000	5571800	14300000	0	6908100	0	0	15500000	33300000	10700000	44200000	13100000	6171200	0	18300000	19000000	0	25900000	12235600	0	0	0
	0	0	0	21600000	0	0	6841000	0	50000000	3420500	0	31800000	15100000	36100000	23450000	0	34500000	10700000	27800000	19250000	0	15000000	43500000	33500000	24250000	0	0	6695600	4373800	0	0	0	0	0	6912700	3912900	13800000	8348200	5412800	12500000	17800000	0	7891900	12000000	29400000	12250000	15500000	9584600	15700000
	0	0	0	7564300	0	0	4008100	6778600	20000000	5393350	9150600	5764100	7114600	9009900	8062250	0	0	7413100	10900000	3706550	0	0	0	0	0	0	0	0	0	0	0	0	6097200	0	0	9174700	0	0	0	20800000	8879800	0	5973600	0	10900000	7426700	15000000	0	8399300
	0	0	0	0	0	0	0	0	0	0	0	0	0	0	0	0	10700000	0	4950400	2475200	0	0	0	0	0	0	0	0	0	0	0	0	0	0	0	0	0	0	0	0	0	0	0	0	0	0	15700000	0	0
	0	0	0	0	0	0	0	0	9353200	0	0	14400000	0	15000000	7200000	27400000	18300000	0	11400000	14850000	0	0	0	0	0	0	0	0	0	0	0	0	0	0	0	0	0	0	0	0	0	0	16200000	0	0	0	0	0	7551600
	0	0	0	0	0	0	37800000	0	0	0	0	389000000	0	0	0	0	759000000	22100000	0	11050000	0	74700000	0	0	0	0	0	0	0	0	0	0	0	0	0	0	0	0	0	0	0	0	0	0	0	0	0	0	34800000
	0	0	0	11000000	0	0	0	15400000	16300000	7700000	18800000	0	0	0	0	0	0	0	0	0	0	19600000	0	0	0	0	0	0	0	0	0	0	16100000	0	0	10200000	0	0	0	0	10400000	0	0	14000000	0	0	0	0	5216000
	0	0	0	0	0	84500000	0	0	0	0	0	0	223000000	0	0	0	0	505000000	0	0	0	0	0	0	0	0	0	0	0	0	0	0	0	0	0	0	0	0	0	0	0	0	0	0	0	0	463000000	0	722000000
	11000000	14700000	0	0	5500000	36600000	19200000	54300000	0	27900000	53900000	50400000	86000000	120000000	69950000	42900000	50800000	73900000	38600000	46850000	0	9179700	0	0	0	7249900	0	0	9040500	8073900	0	3624950	81500000	61300000	0	45400000	0	62700000	53350000	149000000	93200000	8611700	97800000	70600000	67400000	81900000	263000000	111000000	81000000
	32600000	0	0	0	0	17200000	0	24700000	0	8600000	31300000	0	22600000	0	11300000	148000000	0	24600000	0	12300000	0	0	0	0	0	76200000	0	0	36100000	0	0	0	14500000	0	0	0	0	0	0	81800000	0	0	0	0	0	0	278000000	0	0
	0	0	0	0	0	5884900	0	0	0	0	12900000	0	0	0	0	0	0	0	0	0	61100000	0	0	19600000	9800000	0	0	0	0	0	0	0	8481800	0	0	0	0	0	0	16900000	0	0	0	7848400	0	0	23300000	0	0
	0	0	0	0	0	0	0	0	0	0	0	0	0	0	0	0	0	0	0	0	47900000	0	0	0	0	0	0	0	0	0	0	0	0	0	0	0	0	0	0	0	0	0	0	0	0	0	0	0	0
	14100000	161000000	33200000	17400000	25300000	13900000	90400000	56600000	45300000	50950000	90100000	101000000	23000000	7246700	56550000	139000000	66800000	27300000	34300000	50550000	0	0	0	22300000	0	39100000	0	24100000	55800000	13300000	38300000	31200000	42800000	0	6582800	53500000	0	10200000	8391400	29500000	0	4969200	23700000	52300000	37500000	26600000	37000000	0	24300000
	5287200	7277900	0	11800000	6282550	8953700	0	0	0	0	0	0	26300000	14600000	7300000	0	0	11600000	0	0	26700000	95500000	109000000	191000000	102250000	0	0	0	0	0	0	0	9564600	8480500	0	0	0	7804800	3902400	0	0	0	6984600	0	0	0	0	0	0
	180000000	173000000	283000000	256000000	218000000	1200000000	644000000	1080000000	600000000	862000000	2620000000	854000000	806000000	536000000	830000000	2580000000	425000000	1050000000	361000000	737500000	0	101000000	39600000	191000000	70300000	30700000	214000000	76500000	183000000	194000000	107000000	145000000	445000000	870000000	240000000	714000000	988000000	106000000	579500000	1160000000	1110000000	25100000	504000000	1440000000	655000000	882500000	1280000000	717000000	631000000
	15200000	63600000	19800000	49000000	34400000	60900000	21700000	31800000	39500000	35650000	44900000	74200000	14300000	15500000	30200000	29200000	55100000	26700000	0	27950000	0	0	0	67800000	0	0	0	0	20700000	0	0	0	64700000	8360600	0	36300000	10200000	58500000	23250000	76600000	0	0	27800000	0	369000000	13900000	103000000	10700000	14100000
	0	0	0	0	0	0	0	0	0	0	0	0	6791300	0	0	0	0	0	0	0	0	0	0	0	0	0	0	0	0	0	0	0	0	0	0	0	0	0	0	0	10100000	0	0	0	0	0	0	18000000	8351800
	0	0	0	0	0	0	0	0	0	0	0	0	0	0	0	0	0	0	0	0	0	0	0	0	0	0	0	0	0	0	0	0	0	0	0	0	0	0	0	0	0	0	2081500	0	0	0	0	0	7295100
	13300000	47100000	20900000	26600000	23750000	29300000	76800000	227000000	61700000	69250000	148000000	92300000	164000000	79600000	120150000	243000000	39600000	488000000	40900000	141950000	0	0	51800000	101000000	25900000	39900000	105000000	16200000	16900000	0	0	16550000	143000000	74900000	32800000	95800000	44600000	47000000	60950000	383000000	164000000	44300000	52600000	172000000	122000000	143000000	772000000	161000000	187000000
	112000000	49900000	0	0	24950000	227000000	33000000	91900000	66600000	79250000	460000000	12700000	0	24700000	18700000	197000000	0	0	0	0	0	0	0	0	0	92400000	0	0	0	0	0	0	179000000	0	0	55800000	0	0	0	199000000	0	0	18200000	0	107000000	9100000	171000000	0	0
	0	0	0	0	0	3443200	28500000	0	56300000	15971600	27200000	42200000	47300000	89000000	44750000	79300000	0	93400000	67300000	73300000	0	0	0	0	0	0	0	0	0	0	0	0	8733100	0	0	33700000	0	0	0	79200000	17400000	4355000	40600000	11700000	40500000	28950000	127000000	63200000	38000000
	0	0	0	0	0	0	0	0	0	0	0	0	0	0	0	0	0	0	0	0	0	0	0	0	0	363000000	0	0	15200000	0	0	0	509000000	0	0	0	0	0	0	571000000	0	0	0	0	0	0	515000000	0	0
	0	0	0	0	0	0	0	0	0	0	0	0	0	0	0	0	0	0	0	0	0	0	0	0	0	0	0	0	0	6938300	0	0	0	0	0	0	7504400	0	0	0	0	4685500	0	0	0	0	0	0	0
	0	0	0	0	0	0	7735600	19000000	0	3867800	11800000	11900000	0	6187800	8993900	30300000	13000000	6398100	6324800	9699050	0	0	0	0	0	0	0	0	0	0	0	0	0	6253700	0	0	0	0	0	13100000	18300000	0	9586300	4023000	0	6804650	24800000	21100000	13400000
	0	0	6988900	9367500	3494450	0	0	0	0	0	0	0	0	0	0	0	0	0	0	0	0	0	0	0	0	0	0	0	29400000	72400000	20000000	10000000	0	0	0	0	78700000	0	0	0	0	0	0	39600000	27600000	0	0	0	0
	0	0	0	0	0	0	0	0	0	0	0	0	0	0	0	0	0	0	0	0	246000000	0	0	0	0	0	0	0	0	0	0	0	0	0	0	250000000	0	0	0	0	0	0	0	0	0	0	0	0	0
	0	4304300	0	0	0	0	0	22300000	0	0	9420900	15100000	0	0	4710450	20600000	0	0	0	0	0	0	0	0	0	0	0	13100000	0	3898200	0	0	5654300	0	0	0	0	0	0	12400000	0	0	0	8454100	0	0	0	0	10700000
	57000000	26100000	0	0	13050000	0	0	0	0	0	0	0	0	0	0	0	0	0	0	0	0	0	31200000	0	0	19200000	9065700	0	0	0	13200000	4532850	0	0	0	0	0	0	0	33800000	0	0	0	0	0	0	0	0	0
	22200000	11700000	13900000	20600000	17250000	60000000	47800000	56500000	12900000	52150000	0	24100000	39400000	0	12050000	91900000	12100000	49100000	0	30600000	0	0	0	0	0	94600000	47900000	29300000	17100000	56500000	19400000	38600000	34100000	38700000	21300000	22100000	34500000	33300000	33700000	110000000	25600000	0	0	44600000	30700000	28150000	135000000	40900000	23400000
	0	0	0	0	0	0	0	0	0	0	0	0	0	0	0	10600000	0	0	0	0	0	0	0	26900000	0	0	0	0	0	0	0	0	0	0	0	0	0	0	0	0	0	0	0	0	0	0	0	0	0
	0	0	0	0	0	0	0	0	0	0	0	0	0	0	0	0	0	0	0	0	0	0	0	0	0	0	0	0	0	0	0	0	0	0	0	0	0	0	0	0	0	0	16000000	0	29800000	0	37700000	0	7185500
	89000000	0	0	0	0	0	0	0	0	0	0	0	0	0	0	0	0	0	0	0	0	0	175000000	0	0	18700000	0	47300000	0	0	23100000	9350000	0	0	0	0	0	0	0	0	0	0	0	0	0	0	0	0	0
	75600000	68000000	67800000	177000000	71800000	122000000	51600000	109000000	379000000	115500000	329000000	95000000	183000000	184000000	183500000	173000000	50900000	231000000	163000000	168000000	112000000	280000000	159000000	670000000	219500000	52800000	32200000	45900000	114000000	44900000	106000000	49350000	131000000	154000000	145000000	232000000	154000000	258000000	154000000	209000000	173000000	22400000	106000000	260000000	261000000	191000000	296000000	198000000	237000000
	0	0	0	11100000	0	0	29700000	0	0	0	0	34200000	0	31600000	15800000	0	20400000	0	0	0	0	0	0	0	0	0	0	0	0	0	0	0	0	0	0	0	0	0	0	65400000	0	0	16900000	25200000	32400000	21050000	49600000	15900000	0
	0	0	0	0	0	0	0	0	0	0	0	0	0	0	0	0	0	0	0	0	0	0	0	0	0	0	0	0	0	0	0	0	0	0	0	0	0	0	0	0	11100000	0	0	0	0	0	93200000	0	0
	0	0	0	0	0	0	0	0	0	0	0	0	0	0	0	0	0	0	0	0	0	14000000	0	16100000	7000000	0	0	0	0	0	0	0	0	0	0	0	0	0	0	0	0	0	0	0	0	0	0	0	0
	146000000	58000000	0	140000000	99000000	0	0	0	0	0	145000000	0	6803300	0	3401650	0	0	6910600	0	0	179000000	192000000	550000000	434000000	313000000	6024500	0	0	9951800	64400000	11500000	7988150	69400000	0	95800000	4471300	0	7328000	5899650	86800000	8396600	0	0	0	0	0	75900000	0	0
	0	0	0	0	0	0	20400000	0	0	0	0	27900000	0	26800000	13400000	0	29800000	0	20500000	10250000	0	0	0	0	0	0	0	0	0	0	0	0	0	0	0	0	0	0	0	40600000	6925400	0	18900000	0	0	3462700	0	0	6496300
	257000000	264000000	172000000	149000000	214500000	0	51700000	120000000	32300000	42000000	108000000	45100000	70800000	0	57950000	48000000	44400000	30600000	0	37500000	0	0	123000000	0	0	154000000	45300000	183000000	0	64700000	468000000	109350000	195000000	0	143000000	67800000	55000000	167000000	105400000	202000000	20400000	12400000	23800000	112000000	128000000	67900000	110000000	0	50000000
	0	0	0	0	0	0	0	0	0	0	0	0	0	0	0	0	0	0	0	0	0	0	0	0	0	0	0	0	0	0	0	0	0	0	0	0	0	0	0	0	0	0	0	0	0	0	0	0	0
	28400000	62100000	50500000	0	39450000	59000000	64300000	25200000	0	42100000	25600000	20400000	23700000	22800000	23250000	43200000	0	72800000	12500000	27850000	0	0	0	52700000	0	0	26100000	0	18300000	97300000	0	9150000	101000000	13600000	15300000	47000000	30000000	0	22650000	110000000	48700000	0	20600000	77800000	0	34650000	102000000	9946100	0
	0	0	10700000	0	0	16500000	0	31800000	0	8250000	14700000	0	9179400	0	4589700	13900000	0	8803000	0	4401500	0	0	0	0	0	35200000	20200000	12700000	3035000	5645200	0	9172600	148000000	0	3098800	6749000	7046400	0	4923900	158000000	4730500	0	23000000	8008800	0	6369650	49000000	0	0
	0	0	0	0	0	0	0	0	0	0	0	0	0	0	0	0	0	0	0	0	0	0	0	0	0	0	0	0	0	0	0	0	0	5660900	9118900	0	0	0	0	0	9146500	0	0	0	0	0	0	0	7356000
	0	0	0	0	0	0	0	0	0	0	0	16500000	0	25200000	8250000	10400000	0	0	7134000	3567000	0	0	0	0	0	0	0	0	0	0	0	0	0	0	0	0	0	0	0	0	0	0	0	0	0	0	18700000	6901500	0
	0	0	0	0	0	0	0	0	0	0	0	0	11600000	0	0	0	0	14400000	31000000	7200000	0	0	0	0	0	0	0	0	0	0	0	0	0	0	0	0	0	0	0	0	0	0	0	0	0	0	16200000	0	0
	0	0	0	0	0	0	0	0	0	0	0	0	0	0	0	0	0	0	0	0	0	0	0	0	0	0	0	0	0	0	0	0	0	0	0	0	0	0	0	0	0	0	0	0	0	0	0	0	0
	0	0	0	15700000	0	0	0	0	0	0	17200000	0	0	0	0	23400000	0	0	0	0	0	0	0	0	0	0	0	0	0	0	0	0	12900000	2687300	0	0	0	0	0	22900000	0	0	0	0	0	0	17700000	0	5103300
	182000000	83000000	25300000	64000000	73500000	189000000	196000000	135000000	148000000	168500000	337000000	131000000	71300000	61700000	101150000	388000000	88100000	110000000	71200000	99050000	0	0	0	0	0	48200000	63300000	93800000	82900000	62600000	96400000	73100000	153000000	159000000	65600000	97100000	77100000	133000000	115050000	228000000	180000000	0	71900000	188000000	259000000	184000000	608000000	133000000	115000000
	0	0	0	0	0	0	0	0	0	0	0	0	0	0	0	0	0	0	0	0	0	0	0	0	0	0	0	0	0	0	0	0	0	0	0	0	0	0	0	0	0	0	0	0	0	0	0	0	0
	13900000	19400000	0	0	6950000	18800000	0	0	0	0	0	0	0	0	0	0	0	0	0	0	0	0	0	0	0	0	0	16700000	0	0	0	0	33900000	0	0	0	0	0	0	0	0	0	0	0	0	0	7857000	0	0
	0	0	0	0	0	0	0	0	0	0	0	0	5289300	4784200	2392100	0	0	6146100	0	0	0	0	0	0	0	0	0	0	0	0	0	0	0	0	0	3518600	0	0	0	0	0	0	0	4951100	0	0	0	3820700	3548900
	0	0	0	0	0	0	0	0	0	0	0	0	0	0	0	0	0	0	0	0	0	0	0	0	0	0	0	0	0	0	0	0	0	0	0	0	0	0	0	0	0	0	0	0	0	0	0	0	0
	0	0	0	0	0	13200000	36500000	0	96800000	24850000	68600000	73100000	74700000	27300000	70850000	17100000	77400000	107000000	118000000	92200000	0	31000000	0	0	0	0	0	0	0	0	0	0	19400000	14700000	0	88500000	0	23700000	17050000	54200000	81000000	0	141000000	0	92700000	67600000	21500000	16800000	80700000
	0	0	0	0	0	0	0	0	0	0	0	0	0	0	0	0	0	0	0	0	0	29100000	28800000	0	14400000	0	0	0	0	0	0	0	0	0	0	0	0	0	0	0	0	0	0	0	0	0	0	0	0
	0	0	0	0	0	0	0	0	0	0	0	10600000	0	0	0	0	6850900	0	0	0	0	0	0	0	0	0	0	0	0	0	0	0	0	0	0	0	0	0	0	0	0	0	0	0	0	0	0	0	0
	0	0	0	0	0	0	0	0	0	0	0	0	0	0	0	0	4360400	0	0	0	0	0	0	17300000	0	0	0	0	0	0	0	0	0	0	0	0	0	0	0	0	0	0	0	0	0	0	0	0	0
	101000000	76000000	35400000	0	55700000	73900000	13200000	94600000	82600000	78250000	102000000	36600000	25800000	41500000	39050000	57100000	10300000	130000000	84200000	70650000	0	57200000	38200000	57200000	47700000	159000000	41200000	67700000	36900000	42100000	0	41650000	217000000	35200000	49900000	27100000	73200000	0	42550000	272000000	129000000	71800000	44400000	128000000	88000000	108000000	377000000	40200000	82200000
	14000000	23700000	13600000	14600000	14300000	17800000	11700000	0	0	5850000	19100000	7638400	86400000	89200000	52750000	0	16200000	77500000	52500000	34350000	0	25500000	26900000	29800000	26200000	19800000	0	0	0	10700000	13900000	5350000	0	0	20400000	12200000	0	0	0	45500000	27200000	0	65600000	53500000	56000000	49500000	47600000	58300000	48100000
	0	0	0	0	0	0	0	0	0	0	0	0	0	0	0	13200000	0	0	0	0	0	0	0	0	0	0	0	0	0	0	0	0	0	0	0	0	0	0	0	0	0	0	0	0	0	0	0	0	0
	0	0	0	0	0	0	0	0	0	0	0	0	0	0	0	0	0	0	0	0	0	0	0	0	0	0	0	0	6047600	0	0	0	0	0	0	0	0	0	0	0	0	0	3227100	0	0	0	0	0	0
	32600000	0	0	44200000	16300000	49300000	0	34200000	145000000	41750000	151000000	0	23700000	48000000	35850000	8492400	0	20100000	33000000	14296200	0	0	73200000	164000000	36600000	0	0	26800000	0	0	129000000	0	0	59100000	83700000	0	0	67500000	29550000	0	199000000	0	25900000	19200000	231000000	22550000	446000000	213000000	173000000
	66200000	27400000	69500000	24000000	46800000	144000000	279000000	290000000	356000000	284500000	378000000	480000000	330000000	387000000	382500000	640000000	438000000	472000000	413000000	455000000	0	0	0	0	0	69000000	0	0	5095500	0	0	0	191000000	28400000	10500000	478000000	59600000	66700000	63150000	867000000	86000000	22100000	444000000	192000000	438000000	315000000	929000000	72000000	110000000
	45300000	37100000	0	57300000	41200000	71600000	38100000	38300000	76900000	54950000	111000000	16600000	26900000	49500000	38200000	0	13800000	29600000	11800000	12800000	29600000	145000000	0	196000000	87300000	14700000	54900000	51700000	20100000	0	66800000	35900000	49700000	64800000	30200000	22100000	23600000	63800000	39950000	30800000	44500000	0	26000000	55300000	0	28400000	26000000	20400000	30900000
	258000000	317000000	332000000	437000000	324500000	62400000	157000000	190000000	357000000	173500000	177000000	50800000	197000000	265000000	187000000	0	95700000	135000000	98300000	97000000	13900000	78500000	80100000	189000000	79300000	84200000	151000000	278000000	342000000	219000000	578000000	248500000	183000000	68900000	175000000	311000000	254000000	598000000	218500000	165000000	34100000	0	213000000	292000000	322000000	189000000	109000000	107000000	176000000
	0	0	0	0	0	0	0	0	0	0	0	0	0	0	0	0	0	0	0	0	0	0	0	0	0	0	0	0	0	0	0	0	0	0	0	0	0	0	0	0	0	0	0	0	0	0	0	0	0
	0	0	0	7477400	0	0	5016800	0	0	0	0	0	0	0	0	0	0	6460100	3876300	1938150	0	0	0	0	0	0	0	0	0	0	0	0	0	5793300	0	0	6202700	0	0	0	0	0	0	0	13200000	0	0	7311500	4772300
	0	0	0	0	0	33100000	0	107000000	146000000	70050000	19900000	0	155000000	146000000	82950000	0	0	262000000	70400000	35200000	0	0	0	56400000	0	0	24300000	75200000	0	0	33200000	12150000	93700000	52300000	68400000	28400000	72900000	151000000	70650000	199000000	59300000	30800000	12800000	114000000	224000000	86650000	111000000	94600000	68100000
	13300000	0	0	0	0	9294000	0	0	0	0	12500000	6327900	0	14300000	9413950	0	0	0	0	0	21600000	0	0	14000000	7000000	11500000	0	0	6684500	0	0	0	9325300	0	12900000	11700000	0	0	4662650	11800000	0	0	7751100	0	0	0	15400000	0	0
	0	0	0	0	0	0	0	0	0	0	0	0	0	0	0	0	0	5308600	0	0	0	0	0	0	0	0	0	0	0	0	0	0	0	0	0	0	0	8916200	0	0	0	0	0	0	0	0	0	0	0
	0	0	0	0	0	0	6257400	0	0	0	0	0	0	0	0	0	0	0	0	0	83000000	116000000	52700000	31100000	67850000	18100000	0	0	0	0	0	0	0	0	0	0	0	0	0	0	0	0	0	0	0	0	0	0	0
	23300000	0	0	18100000	9050000	0	0	17800000	8460900	4230450	0	0	0	6394000	0	0	0	10100000	0	0	0	0	0	0	0	15600000	39700000	0	10700000	0	0	5350000	0	0	0	0	25000000	0	0	0	0	0	5110500	0	0	0	10600000	2464700	12600000
	782000000	224000000	138000000	652000000	438000000	995000000	377000000	498000000	797000000	647500000	1730000000	500000000	263000000	463000000	481500000	1110000000	447000000	292000000	342000000	394500000	371000000	1020000000	692000000	1820000000	856000000	324000000	220000000	141000000	135000000	40100000	88500000	138000000	834000000	251000000	448000000	343000000	341000000	462000000	395500000	657000000	540000000	25700000	241000000	533000000	379000000	456000000	895000000	325000000	318000000
	137000000	155000000	47300000	0	92150000	158000000	121000000	74600000	0	97800000	165000000	47800000	47700000	0	47750000	87600000	7671000	53100000	0	30385500	0	13500000	0	0	0	131000000	0	72600000	0	0	5968600	2984300	130000000	0	43600000	0	0	4816900	2408450	132000000	0	95700000	0	0	0	0	138000000	0	81700000
	953000000	2420000000	1860000000	5550000000	2140000000	434000000	637000000	1950000000	3740000000	1293500000	1740000000	1030000000	868000000	2020000000	1385000000	458000000	510000000	912000000	639000000	574500000	0	169000000	280000000	3120000000	224500000	1220000000	2620000000	2080000000	3110000000	8350000000	2900000000	2760000000	2010000000	2300000000	1680000000	4170000000	6580000000	3600000000	2950000000	979000000	2140000000	402000000	1220000000	5850000000	2740000000	1680000000	1130000000	1120000000	867000000
	11500000	0	42200000	14600000	13050000	19200000	0	35300000	62200000	27250000	27100000	0	22900000	0	11450000	115000000	0	26600000	0	13300000	0	0	0	16900000	0	11800000	8697100	16400000	27200000	17200000	28900000	16800000	10300000	19900000	0	33100000	24700000	20100000	20000000	36100000	21300000	0	0	27900000	18800000	20050000	32000000	0	0
	0	0	0	0	0	0	0	0	0	0	0	0	0	0	0	0	0	36700000	0	0	0	0	0	0	0	0	0	0	0	0	0	0	0	0	0	0	0	0	0	0	0	0	24500000	0	0	0	19000000	0	0
	27400000	168000000	100000000	188000000	134000000	77400000	397000000	95400000	241000000	168200000	103000000	235000000	150000000	220000000	185000000	145000000	139000000	181000000	46700000	142000000	0	0	0	0	0	112000000	140000000	185000000	120000000	333000000	208000000	162500000	45200000	124000000	172000000	120000000	400000000	216000000	148000000	121000000	291000000	81100000	111000000	517000000	208000000	164500000	70200000	154000000	203000000
	0	0	0	0	0	0	0	0	0	0	12700000	0	0	0	0	0	0	0	0	0	0	0	0	0	0	166000000	32400000	50300000	0	0	31100000	31750000	86400000	20500000	0	0	0	0	0	50800000	41400000	0	0	0	0	0	0	0	0
	0	0	0	0	0	0	0	0	0	0	0	0	0	0	0	0	0	0	0	0	0	0	0	0	0	0	0	0	0	0	0	0	0	0	0	0	0	0	0	0	0	0	0	0	0	0	0	0	4774400
	18200000	34600000	8665400	31100000	24650000	21100000	43000000	13100000	31000000	26050000	74500000	30900000	0	23700000	27300000	28100000	24600000	0	0	12300000	58300000	44100000	0	0	22050000	7546300	0	22000000	8492900	17200000	29700000	12846450	43600000	0	9699400	0	0	17800000	4849700	53800000	15400000	10600000	0	19500000	35300000	17450000	30600000	0	15000000
	53500000	130000000	361000000	460000000	245500000	147000000	407000000	1250000000	1120000000	763500000	497000000	716000000	1210000000	1180000000	948000000	630000000	482000000	1570000000	601000000	615500000	0	146000000	255000000	643000000	200500000	70200000	322000000	213000000	172000000	415000000	206000000	209500000	399000000	850000000	422000000	802000000	827000000	742000000	772000000	773000000	1440000000	63800000	783000000	1820000000	900000000	841500000	1010000000	982000000	1270000000
	1370000000	1570000000	481000000	1630000000	1470000000	2540000000	1190000000	920000000	1600000000	1395000000	2600000000	1080000000	442000000	864000000	972000000	1780000000	566000000	415000000	515000000	540500000	175000000	83100000	107000000	1080000000	141000000	1060000000	897000000	992000000	565000000	1090000000	3840000000	1026000000	1450000000	1130000000	1070000000	800000000	1000000000	3070000000	1100000000	1170000000	1070000000	267000000	414000000	1230000000	3900000000	1120000000	417000000	647000000	843000000
	31100000000	23800000000	20100000000	34900000000	27450000000	20800000000	16800000000	17700000000	26100000000	19250000000	27200000000	15400000000	8200000000	18500000000	16950000000	21300000000	10200000000	9110000000	10200000000	10200000000	3560000000	7470000000	7000000000	32800000000	7235000000	18800000000	37500000000	54600000000	25700000000	54700000000	81600000000	46050000000	23600000000	20300000000	26700000000	26900000000	48500000000	40500000000	26800000000	26300000000	21800000000	376000000	10600000000	29200000000	32400000000	24050000000	25600000000	12000000000	19700000000
	0	0	0	0	0	0	0	0	0	0	0	0	0	0	0	0	0	0	0	0	0	0	0	0	0	0	0	55800000	0	0	36200000	0	0	0	0	0	0	16200000	0	0	0	0	0	0	0	0	0	0	0
	0	0	0	17400000	0	3741500	0	0	32100000	1870750	0	0	22200000	18600000	9300000	47700000	0	0	0	0	0	0	0	0	0	0	0	0	6885900	0	0	0	4052600	18500000	0	31600000	0	0	2026300	0	33200000	0	0	30100000	25300000	12650000	63800000	19000000	0
	0	0	11300000	0	0	0	0	0	33700000	0	21500000	14700000	20300000	34600000	20900000	16200000	0	43700000	21500000	18850000	0	0	0	0	0	0	0	0	0	0	0	0	0	11100000	0	23100000	12800000	0	5550000	0	0	0	0	0	0	0	33800000	0	0
	477000000	7772900	705000000	39200000	258100000	757000000	11600000	455000000	18500000	236750000	503000000	0	304000000	0	152000000	406000000	0	268000000	0	134000000	76800000	0	71100000	13800000	42450000	1050000000	0	0	666000000	906000000	152000000	409000000	1150000000	0	9401000	754000000	557000000	10900000	283950000	1510000000	0	0	193000000	302000000	42300000	117650000	1040000000	0	0
	158000000	245000000	117000000	126000000	142000000	268000000	215000000	133000000	56600000	174000000	173000000	92400000	0	102000000	97200000	33800000	93300000	32500000	30500000	33150000	0	0	0	0	0	223000000	73400000	32700000	89800000	38200000	169000000	81600000	306000000	71000000	40700000	26400000	80700000	108000000	75850000	263000000	44700000	12600000	90200000	200000000	33000000	67450000	272000000	29600000	17200000
	0	0	0	0	0	0	0	0	0	0	0	0	0	0	0	0	0	0	0	0	0	0	0	0	0	0	0	0	0	0	0	0	0	0	0	0	0	0	0	0	0	0	0	0	0	0	20300000	0	0
	0	0	5656200	0	0	0	10200000	28400000	0	5100000	0	21700000	6252200	8391700	7321950	0	0	8221500	0	0	0	0	0	0	0	0	7734100	0	3917900	0	0	0	0	4738200	0	7093900	6155300	0	2369100	0	6699700	0	7203500	16100000	14100000	6951600	0	10100000	9198200
	0	31600000	95800000	94400000	63000000	131000000	98100000	75500000	134000000	114550000	174000000	102000000	77200000	81900000	91950000	76600000	53500000	64300000	58400000	61350000	61500000	157000000	193000000	242000000	175000000	25100000	113000000	0	29800000	17800000	29500000	27300000	154000000	78800000	60600000	88600000	173000000	194000000	121300000	86400000	75000000	0	49800000	159000000	82200000	78600000	93800000	53100000	83100000
	0	0	14400000	27700000	7200000	22200000	18700000	9397600	22100000	20400000	0	19000000	11500000	12600000	12050000	28200000	41900000	47600000	25000000	35050000	0	0	0	0	0	0	11500000	16800000	2992600	0	0	1496300	0	4463100	26300000	12600000	0	6287900	5375500	25100000	29700000	9295200	12900000	12300000	6407700	12600000	74200000	16400000	46400000
	37700000	0	0	0	0	27400000	26500000	0	0	13250000	61000000	22000000	0	24500000	23250000	51300000	19500000	0	12300000	15900000	0	0	0	0	0	0	16400000	21600000	21300000	0	0	8200000	25000000	0	0	0	0	0	0	37900000	0	0	28900000	0	0	0	45700000	0	0
	0	0	0	0	0	0	0	0	0	0	0	0	0	0	0	0	0	0	0	0	0	0	0	0	0	0	0	0	0	0	0	0	0	0	0	0	0	0	0	0	0	0	0	0	0	0	0	0	0
	3490000000	4000000000	3610000000	7390000000	3805000000	7660000000	13100000000	7260000000	14200000000	10380000000	14300000000	14500000000	7810000000	11600000000	12950000000	19100000000	8180000000	8000000000	6090000000	8090000000	72700000	971000000	679000000	7000000000	825000000	2670000000	3800000000	2880000000	2620000000	5760000000	6340000000	3340000000	8790000000	10700000000	3490000000	13200000000	7760000000	8250000000	8520000000	14300000000	9570000000	4270000000	6520000000	14200000000	14500000000	11885000000	18700000000	6260000000	8650000000
	0	25300000	0	0	0	0	32500000	0	0	0	3418700	0	0	0	0	0	9088200	0	14900000	4544100	0	0	0	0	0	0	0	0	0	45100000	25300000	0	18400000	0	0	54000000	40900000	0	9200000	0	0	0	20800000	39900000	0	0	0	0	0
	442000000	461000000	734000000	455000000	458000000	244000000	127000000	261000000	123000000	185500000	178000000	117000000	40300000	37200000	78650000	139000000	54300000	65500000	0	59900000	64900000	20900000	0	0	10450000	701000000	461000000	420000000	442000000	721000000	843000000	581000000	503000000	148000000	113000000	591000000	540000000	509000000	506000000	142000000	0	0	158000000	326000000	103000000	122500000	285000000	0	0
	0	0	0	0	0	0	0	11400000	19900000	5700000	0	0	13500000	0	0	0	0	12700000	11300000	5650000	0	0	0	0	0	0	0	0	0	0	0	0	0	11800000	0	44100000	6892200	0	3446100	0	40600000	0	13800000	15200000	18500000	14500000	0	11200000	26100000
	0	0	0	0	0	0	0	0	0	0	0	0	0	0	0	0	0	0	0	0	0	10800000	0	0	0	0	0	0	0	0	0	0	0	0	0	0	0	0	0	0	0	0	0	0	0	0	0	0	0
	0	0	0	0	0	0	0	0	0	0	0	8408200	0	0	0	0	10400000	0	0	0	0	0	0	0	0	0	0	0	0	0	0	0	0	0	0	0	0	0	0	0	0	0	0	0	0	0	0	0	0
	0	0	0	0	0	0	0	0	0	0	0	0	0	0	0	0	0	0	0	0	0	0	0	0	0	0	0	0	0	0	0	0	0	0	0	0	0	0	0	0	0	0	0	0	0	0	0	0	0
	0	0	0	0	0	0	0	0	0	0	0	0	0	0	0	0	0	0	0	0	0	0	0	0	0	0	0	0	0	0	0	0	0	0	0	0	0	0	0	0	0	0	0	0	0	0	0	0	0
	0	27000000	30300000	72900000	28650000	83200000	351000000	210000000	554000000	280500000	187000000	394000000	238000000	487000000	316000000	571000000	230000000	433000000	544000000	488500000	0	0	17100000	244000000	8550000	0	44400000	24900000	38000000	47400000	33400000	35700000	169000000	253000000	63200000	296000000	151000000	215000000	192000000	721000000	444000000	7601000	410000000	238000000	646000000	427000000	721000000	397000000	437000000
	841000000	515000000	395000000	479000000	497000000	1330000000	1110000000	780000000	1650000000	1220000000	2600000000	1370000000	693000000	1210000000	1290000000	2060000000	981000000	1000000000	910000000	990500000	1280000000	1640000000	1310000000	2530000000	1475000000	332000000	382000000	498000000	401000000	347000000	526000000	391500000	1310000000	789000000	784000000	1180000000	807000000	756000000	798000000	2050000000	1250000000	227000000	689000000	1210000000	1460000000	1230000000	2650000000	845000000	995000000
	699000000	329000000	330000000	719000000	514500000	582000000	706000000	510000000	1500000000	644000000	1560000000	766000000	490000000	1110000000	938000000	1710000000	786000000	966000000	381000000	876000000	444000000	1610000000	1160000000	3600000000	1385000000	304000000	445000000	553000000	284000000	320000000	593000000	382500000	756000000	374000000	893000000	804000000	432000000	1060000000	780000000	1130000000	687000000	92800000	739000000	725000000	597000000	706000000	1540000000	509000000	638000000
	0	0	0	0	0	0	0	24700000	0	0	0	0	33000000	54800000	16500000	134000000	0	66700000	6155500	36427750	0	0	0	107000000	0	0	0	0	0	0	0	0	0	0	0	0	0	0	0	64800000	0	0	5063200	0	0	0	104000000	0	0
	0	0	0	0	0	0	0	0	0	0	0	0	0	0	0	0	0	0	0	0	0	0	0	0	0	25800000	0	0	0	0	0	0	13500000	0	0	0	0	0	0	44200000	0	0	0	0	0	0	39700000	0	0
	0	0	30100000	38500000	15050000	0	0	0	0	0	0	0	0	0	0	0	0	0	29300000	0	0	0	0	0	0	0	52500000	44500000	37400000	0	32200000	34800000	0	0	61600000	0	0	57000000	0	0	0	70200000	0	0	0	0	0	5881400	13600000
	0	0	0	0	0	0	0	0	0	0	0	0	0	0	0	0	0	0	0	0	0	0	0	0	0	0	0	0	0	0	0	0	0	0	0	0	0	0	0	0	0	0	0	0	0	0	0	0	0
	0	0	0	12300000	0	0	0	0	11600000	0	0	0	0	0	0	0	0	0	0	0	0	0	0	0	0	0	0	0	0	0	0	0	0	0	7239200	0	7745100	0	0	0	0	0	0	0	0	0	0	0	0
	0	19600000	33700000	20900000	20250000	4162200	68300000	97600000	77400000	72850000	25900000	99000000	153000000	98800000	98900000	14200000	56900000	370000000	119000000	87950000	0	0	72500000	32100000	16050000	90900000	33600000	14100000	29600000	24200000	89100000	31600000	307000000	155000000	53700000	181000000	41400000	139000000	147000000	416000000	282000000	0	239000000	101000000	291000000	260500000	741000000	389000000	293000000
	8945600	0	0	29900000	4472800	9098600	0	0	97000000	4549300	22800000	0	0	32100000	11400000	21100000	0	0	0	0	0	0	0	48100000	0	0	0	0	0	0	0	0	0	0	0	17700000	0	0	0	23800000	0	0	0	0	49800000	0	24100000	0	23700000
	0	0	0	0	0	0	0	0	0	0	0	0	0	0	0	0	0	0	0	0	0	0	0	0	0	0	0	0	0	0	0	0	0	0	0	0	0	0	0	0	0	0	0	0	0	0	0	0	0
	0	0	20100000	17400000	8700000	0	0	105000000	47600000	23800000	75400000	7977300	180000000	170000000	122700000	455000000	0	301000000	153000000	227000000	0	0	0	35300000	0	0	0	0	10500000	0	0	0	46200000	0	0	45400000	24400000	0	12200000	166000000	5724000	25800000	89600000	66800000	0	46300000	639000000	16400000	36300000
	243000000	83600000	304000000	114000000	178500000	232000000	55000000	164000000	0	109500000	239000000	46300000	82300000	71500000	76900000	145000000	9081600	129000000	39000000	84000000	13600000	0	28000000	24900000	19250000	255000000	106000000	91700000	128000000	238000000	128000000	128000000	111000000	108000000	125000000	139000000	148000000	140000000	132000000	157000000	110000000	0	47800000	129000000	100000000	105000000	147000000	58700000	67000000
	0	0	0	0	0	0	0	0	0	0	0	0	0	0	0	0	0	0	0	0	0	0	0	0	0	0	0	0	0	0	0	0	0	0	0	0	0	0	0	0	0	0	0	0	0	0	0	0	0
	12200000	0	0	0	0	0	0	0	0	0	0	0	0	0	0	47200000	0	0	0	0	0	0	0	0	0	0	0	0	0	0	0	0	0	0	0	0	0	0	0	0	0	0	0	0	0	0	0	0	0
	0	0	0	0	0	0	0	0	0	0	0	0	0	0	0	0	0	0	0	0	0	0	0	26300000	0	0	0	0	0	0	0	0	0	0	0	0	0	0	0	0	0	0	0	0	0	0	0	0	0
	0	19200000	0	0	0	0	34200000	29100000	0	14550000	41400000	0	0	0	0	28100000	21900000	0	0	10950000	0	0	0	0	0	0	0	0	0	0	0	0	27900000	27600000	0	0	0	0	0	32100000	0	0	0	0	0	0	37900000	4508600	0
	0	0	0	0	0	0	0	0	0	0	0	8323200	0	0	0	14700000	0	0	0	0	0	0	0	0	0	0	0	0	0	22900000	0	0	0	0	0	19400000	0	0	0	56000000	23700000	0	15200000	0	38100000	19450000	71100000	0	0
	0	5078700	18500000	30700000	11789350	0	0	6671600	0	0	0	0	0	0	0	0	0	21100000	0	0	0	13200000	0	133000000	6600000	0	15800000	26200000	24600000	20100000	41500000	22350000	35900000	0	39300000	25000000	0	0	12500000	0	0	0	12100000	29800000	9317900	4658950	0	0	0
	184000000	139000000	83200000	371000000	161500000	407000000	474000000	404000000	558000000	440500000	697000000	447000000	294000000	485000000	466000000	650000000	333000000	321000000	407000000	370000000	16700000	70000000	124000000	424000000	97000000	121000000	85600000	64400000	90500000	136000000	147000000	105750000	142000000	401000000	222000000	241000000	170000000	250000000	231500000	643000000	498000000	39800000	213000000	311000000	369000000	340000000	537000000	279000000	351000000
	0	0	0	84500000	0	16200000	42700000	92700000	121000000	67700000	318000000	0	0	42600000	21300000	336000000	10700000	24000000	13600000	18800000	0	80500000	0	219000000	40250000	0	100000000	63400000	0	114000000	99900000	81650000	19100000	277000000	63200000	38600000	94700000	169000000	78950000	230000000	503000000	0	0	108000000	314000000	169000000	165000000	210000000	66900000
	0	0	0	0	0	0	0	0	0	0	0	0	0	12800000	0	0	0	0	0	0	0	0	0	0	0	0	0	0	0	0	0	0	0	0	0	0	0	0	0	0	0	0	0	0	19200000	0	0	11200000	9214300
	214000000	163000000	105000000	209000000	186000000	285000000	390000000	234000000	324000000	304500000	461000000	12000000	207000000	292000000	249500000	724000000	0	223000000	303000000	263000000	0	439000000	133000000	420000000	276500000	186000000	115000000	118000000	131000000	101000000	119000000	118500000	335000000	299000000	250000000	279000000	162000000	201000000	264500000	648000000	387000000	219000000	193000000	322000000	360000000	341000000	630000000	205000000	236000000
	18000000	32700000	0	50500000	25350000	27300000	19100000	31700000	0	23200000	21300000	81900000	23000000	24100000	23550000	39100000	12800000	35600000	24300000	29950000	0	0	0	0	0	30500000	0	0	39400000	0	0	0	19500000	13700000	17800000	53200000	27700000	0	18650000	0	0	0	17400000	35200000	0	0	22300000	17000000	0
	0	0	60900000	85700000	30450000	0	0	24300000	43600000	12150000	34000000	25800000	0	19500000	22650000	57400000	0	0	33900000	16950000	0	0	124000000	63900000	31950000	0	17700000	108000000	9494100	10100000	86900000	13900000	0	0	0	58100000	0	0	0	0	0	0	0	0	0	0	0	11900000	0
	4870000000	2720000000	5150000000	4860000000	4865000000	5350000000	1940000000	5480000000	3750000000	4550000000	4900000000	1700000000	3160000000	2050000000	2605000000	3450000000	972000000	3100000000	1340000000	2220000000	146000000	457000000	975000000	3830000000	716000000	6260000000	4040000000	4800000000	3880000000	8680000000	5440000000	5120000000	8070000000	3630000000	2780000000	7080000000	8730000000	6290000000	6685000000	9000000000	3250000000	257000000	1880000000	8080000000	5160000000	4205000000	7460000000	2010000000	2220000000
	0	0	0	0	0	0	0	0	0	0	0	0	0	0	0	0	0	0	0	0	0	0	0	0	0	0	0	0	0	0	0	0	0	0	10200000	0	0	0	0	0	0	0	0	6728500	0	0	0	0	6228100
	0	0	0	0	0	0	0	0	0	0	0	0	0	0	0	0	0	7422800	0	0	0	0	0	0	0	0	0	0	0	0	0	0	0	5020200	0	9122400	0	0	0	0	6224400	0	6918900	4846100	7555900	5535250	0	5153500	0
	0	0	0	0	0	0	0	0	0	0	0	0	0	0	0	0	0	0	0	0	0	0	0	0	0	0	25000000	0	0	0	0	0	17000000	7528100	0	0	0	0	0	0	0	0	0	0	0	0	0	7412800	0
	65000000	9682800	0	0	4841400	21400000	0	0	0	0	0	0	0	0	0	0	0	0	0	0	0	0	0	0	0	273000000	0	7867700	0	6689400	0	3344700	85100000	0	56200000	0	0	0	0	43500000	0	0	0	0	0	0	32200000	0	0
	27500000	40000000	48900000	36600000	38300000	42800000	26500000	30000000	30100000	30050000	73300000	30000000	34900000	11300000	32450000	50200000	16700000	19200000	0	17950000	0	0	0	53700000	0	0	26900000	106000000	43300000	62900000	77000000	53100000	44600000	53000000	61600000	17500000	22900000	0	33750000	86600000	0	9038800	0	55400000	0	4519400	24600000	18300000	31700000
	441000000	199000000	0	173000000	186000000	317000000	166000000	0	189000000	177500000	437000000	0	0	78300000	39150000	72000000	0	0	49600000	24800000	0	0	0	0	0	576000000	7390000000	3750000000	22800000	21100000	4830000000	2163000000	561000000	6210000000	2850000000	19300000	11300000	4640000000	1705500000	520000000	5690000000	311000000	9080400	11400000	3760000000	415500000	380000000	2970000000	1730000000
	0	13800000	0	0	0	0	0	9989700	0	0	0	0	16500000	10000000	5000000	0	0	21000000	4207900	2103950	0	0	0	0	0	0	0	0	0	0	46200000	0	0	4556600	0	9279300	0	68500000	2278300	13700000	15000000	0	17100000	7070900	0	10385450	25300000	7649400	4285600
	0	0	7210300	0	0	0	0	0	0	0	0	0	0	0	0	0	0	0	0	0	0	0	0	0	0	0	11200000	14800000	0	14200000	0	5600000	0	0	7893500	0	0	0	0	0	0	0	0	0	0	0	0	0	0
	0	0	0	0	0	0	0	22200000	0	0	0	0	0	0	0	28600000	0	0	0	0	0	0	0	0	0	0	0	0	0	0	0	0	0	0	0	0	0	0	0	75600000	36600000	0	0	0	0	0	32700000	0	0
	0	0	0	16800000	0	0	0	9709200	0	0	0	0	0	18500000	0	0	0	14200000	0	0	0	0	0	0	0	0	15700000	0	18300000	0	17900000	7850000	0	10300000	25700000	0	0	0	0	0	18700000	0	0	0	0	0	0	9685400	14500000
	0	0	0	0	0	0	0	0	0	0	0	0	0	0	0	0	0	0	0	0	0	0	0	0	0	0	0	0	0	0	0	0	0	0	0	0	0	0	0	0	0	0	0	0	0	0	0	0	5140100
	0	0	93900000	28400000	14200000	0	0	70200000	26000000	13000000	0	0	56800000	18900000	9450000	0	0	82500000	14100000	7050000	0	0	64900000	0	0	0	40600000	33500000	75100000	142000000	33700000	37150000	0	33500000	21700000	43500000	94500000	28500000	31000000	0	26200000	0	0	101000000	27000000	13100000	52900000	18700000	16000000
	55800000	37000000	0	55600000	46300000	166000000	375000000	102000000	344000000	255000000	580000000	522000000	84000000	494000000	508000000	804000000	383000000	218000000	307000000	345000000	20000000	49000000	40100000	517000000	44550000	31100000	10500000	16000000	51200000	28400000	0	22200000	90900000	171000000	54700000	89000000	14100000	18300000	71850000	463000000	244000000	18700000	129000000	69700000	122000000	125500000	715000000	153000000	336000000
	0	0	0	0	0	0	0	0	0	0	0	0	0	0	0	0	0	0	0	0	0	0	0	72200000	0	0	0	0	0	0	0	0	0	0	18700000	0	0	0	0	0	0	0	0	0	0	0	0	0	0
	438000000	250000000	350000000	635000000	394000000	457000000	1830000000	502000000	767000000	634500000	624000000	4630000000	575000000	470000000	599500000	504000000	10500000000	769000000	324000000	636500000	0	7000000000	1250000000	3800000000	2525000000	227000000	354000000	1370000000	407000000	39500000	648000000	380500000	320000000	212000000	1760000000	456000000	307000000	894000000	388000000	377000000	295000000	914000000	397000000	339000000	820000000	387000000	440000000	215000000	1210000000
	0	0	0	0	0	0	0	0	0	0	0	0	0	0	0	0	75300000	0	0	0	0	85400000	0	0	0	0	0	0	0	0	0	0	0	0	0	0	0	0	0	0	0	0	0	0	0	0	0	0	0
	75000000	0	11900000	0	5950000	86600000	0	19100000	0	9550000	85500000	0	0	0	0	91200000	0	0	0	0	0	0	0	0	0	20600000	0	10900000	0	18900000	16900000	13900000	0	13600000	0	0	0	0	0	105000000	0	0	0	0	0	0	112000000	9211600	0
	58500000	29900000	50800000	81800000	54650000	47000000	76800000	127000000	198000000	101900000	95900000	46800000	209000000	181000000	138450000	163000000	70200000	236000000	115000000	139000000	18700000	59200000	113000000	135000000	86100000	29700000	46700000	73900000	22000000	119000000	133000000	60300000	73100000	121000000	93800000	82100000	90800000	214000000	92300000	220000000	317000000	0	79100000	169000000	212000000	190500000	379000000	158000000	140000000
	0	0	0	0	0	0	0	0	0	0	0	0	0	0	0	49400000	0	0	0	0	0	0	0	0	0	0	0	0	0	0	0	0	0	0	0	0	0	0	0	0	0	0	0	0	0	0	0	0	0
	0	0	0	0	0	0	0	0	0	0	0	0	0	0	0	0	0	0	0	0	0	0	0	0	0	0	0	0	0	0	0	0	0	0	0	0	0	0	0	0	0	0	0	0	0	0	0	0	0
	42600000	41100000	30800000	146000000	41850000	95700000	59500000	102000000	189000000	98850000	176000000	51500000	79100000	132000000	105550000	124000000	28500000	66700000	78400000	72550000	33600000	135000000	13100000	480000000	84300000	39900000	37800000	0	21500000	22600000	46100000	30200000	85900000	87100000	60000000	78100000	86000000	88700000	85950000	119000000	107000000	33500000	56200000	116000000	61900000	84450000	131000000	31900000	30600000
	0	0	0	0	0	0	0	0	0	0	0	0	0	0	0	0	0	0	0	0	0	0	60300000	62400000	30150000	0	0	14000000	0	0	0	0	0	0	15800000	0	0	0	0	0	0	0	0	0	0	0	0	0	0
	0	0	0	0	0	0	0	0	0	0	0	0	0	0	0	0	0	0	0	0	0	0	56800000	136000000	28400000	0	0	51700000	0	0	0	0	0	0	35400000	0	0	0	0	0	0	0	0	0	0	0	0	0	0
	75200000	0	25200000	0	12600000	52900000	0	17500000	17400000	17450000	63900000	0	0	0	0	59300000	0	0	0	0	0	0	57500000	41100000	20550000	50900000	25300000	34400000	15100000	61400000	78000000	42650000	0	20500000	0	0	19000000	50900000	9500000	0	27700000	0	0	51600000	0	0	70900000	12200000	0
	13300000	52200000	55600000	65400000	53900000	42800000	190000000	238000000	310000000	214000000	45100000	167000000	469000000	456000000	311500000	101000000	80700000	794000000	340000000	220500000	0	0	6388400	16400000	3194200	0	0	0	65500000	23100000	11000000	5500000	190000000	196000000	65300000	386000000	70100000	119000000	154500000	529000000	479000000	56200000	551000000	427000000	760000000	504000000	1270000000	595000000	498000000
	0	0	0	19600000	0	0	0	24200000	25100000	12100000	0	0	21600000	25700000	10800000	0	26500000	30900000	16500000	21500000	0	0	0	0	0	0	14800000	15500000	25000000	0	0	7400000	0	0	21200000	16800000	19600000	18000000	17400000	0	33100000	0	0	20500000	27400000	10250000	0	27700000	28600000
	416000000	436000000	503000000	196000000	426000000	338000000	203000000	529000000	120000000	270500000	534000000	165000000	365000000	100000000	265000000	255000000	234000000	327000000	77200000	244500000	70000000	182000000	218000000	135000000	158500000	355000000	286000000	460000000	474000000	531000000	210000000	407500000	373000000	246000000	142000000	343000000	422000000	242000000	294500000	599000000	284000000	36600000	180000000	505000000	114000000	232000000	171000000	130000000	85300000
	0	9454300	0	0	0	22900000	79800000	96300000	39700000	59750000	65100000	146000000	127000000	17200000	96050000	93600000	169000000	105000000	25200000	99300000	0	37600000	0	0	0	0	4746000	0	0	0	0	0	72100000	19400000	11500000	39300000	0	9463700	15450000	271000000	36400000	24200000	34100000	57400000	31000000	35250000	333000000	21400000	28800000
	0	0	0	23600000	0	0	9426500	0	28400000	4713250	0	27800000	0	18500000	9250000	0	0	0	0	0	0	0	0	0	0	0	14700000	12100000	0	12400000	0	6050000	0	22600000	14500000	18700000	21000000	0	16600000	0	31100000	0	0	30100000	0	0	0	36500000	25400000
	74500000	25900000	66400000	187000000	70450000	140000000	311000000	369000000	953000000	340000000	723000000	345000000	352000000	636000000	494000000	967000000	323000000	598000000	554000000	576000000	287000000	286000000	250000000	863000000	286500000	0	108000000	60400000	138000000	28700000	43900000	52150000	254000000	365000000	152000000	404000000	272000000	190000000	263000000	359000000	564000000	59500000	518000000	490000000	457000000	473500000	982000000	335000000	519000000
	0	0	0	0	0	0	0	0	0	0	0	10900000	0	13000000	5450000	18700000	14000000	0	0	7000000	0	0	0	0	0	0	0	0	0	0	0	0	0	0	0	0	0	0	0	0	0	0	7238200	0	0	0	0	0	0
	11300000	9780700	0	0	4890350	16200000	0	38000000	8029800	12114900	19700000	8768100	21700000	4036400	14234050	29500000	0	16200000	0	8100000	0	0	0	0	0	0	0	0	0	0	0	0	22500000	38200000	20600000	29300000	0	26100000	24300000	39200000	30400000	0	0	10500000	13700000	12100000	0	15600000	16200000
	16200000	18700000	0	23200000	17450000	45300000	45600000	35400000	33100000	40350000	45500000	49100000	23600000	29800000	37650000	24100000	53300000	50600000	16000000	37350000	0	0	0	0	0	20900000	23100000	16800000	7418100	18000000	20200000	19100000	43100000	0	22800000	24400000	22200000	35400000	23600000	11500000	64100000	0	17300000	57400000	48500000	32900000	98800000	40800000	34500000
	0	0	0	0	0	0	0	0	0	0	0	0	0	0	0	0	0	10100000	0	0	0	0	0	0	0	0	0	0	0	0	0	0	0	0	0	0	0	0	0	0	0	0	0	0	0	0	0	0	0
	0	0	0	0	0	0	0	0	0	0	0	0	0	0	0	0	0	0	0	0	0	0	0	0	0	0	0	0	0	0	0	0	0	0	23200000	0	0	0	0	0	0	0	0	0	0	0	0	0	0
	115000000	50100000	11600000	12800000	31450000	234000000	80200000	50500000	31900000	65350000	363000000	115000000	85900000	0	100450000	293000000	77900000	111000000	12500000	94450000	0	35200000	116000000	415000000	75600000	131000000	6455100	32800000	74600000	0	0	19627550	313000000	15700000	76800000	144000000	15900000	36800000	56800000	788000000	17000000	36500000	155000000	44400000	61900000	53150000	660000000	10400000	39100000
	0	0	0	0	0	0	0	0	0	0	0	0	14500000	0	0	0	0	17500000	0	0	0	0	0	0	0	0	0	0	0	0	0	0	34300000	0	0	0	0	0	0	27700000	16100000	0	0	13200000	0	6600000	26700000	0	0
	187000000	68400000	162000000	279000000	174500000	125000000	9615200	174000000	256000000	149500000	116000000	55000000	122000000	142000000	119000000	67200000	0	141000000	111000000	89100000	230000000	181000000	400000000	272000000	251000000	123000000	153000000	228000000	82900000	271000000	501000000	190500000	161000000	207000000	194000000	145000000	242000000	276000000	200500000	134000000	269000000	40800000	70900000	178000000	180000000	156000000	106000000	183000000	94600000
	0	0	21500000	0	0	0	0	8731700	0	0	0	0	8231200	0	0	0	0	0	0	0	0	0	0	0	0	21700000	0	0	0	0	21100000	0	19500000	0	0	0	0	0	0	0	0	0	0	0	0	0	0	0	0
	1540000000	1810000000	546000000	2360000000	1675000000	2980000000	3820000000	2390000000	4480000000	3400000000	4540000000	3040000000	1180000000	3410000000	3225000000	5050000000	1290000000	1590000000	1650000000	1620000000	32200000	104000000	62300000	1410000000	83150000	1410000000	949000000	1350000000	1610000000	1160000000	1590000000	1380000000	2740000000	3330000000	1740000000	3710000000	2140000000	2260000000	2500000000	4860000000	3880000000	502000000	1590000000	3460000000	6010000000	3670000000	4470000000	2370000000	3550000000
	1850000000	26900000	24200000	107000000	66950000	1610000000	0	31300000	77900000	54600000	1460000000	24600000	0	44000000	34300000	2420000000	65500000	0	0	32750000	101000000	0	0	128000000	50500000	736000000	81000000	133000000	66100000	66200000	251000000	107000000	1120000000	20700000	23500000	77100000	33500000	212000000	55300000	842000000	37000000	27600000	33800000	31100000	140000000	35400000	1080000000	15300000	22100000
	0	0	0	0	0	0	0	0	0	0	0	62900000	0	0	0	0	0	0	0	0	0	0	0	0	0	41600000	21700000	0	0	0	9184800	4592400	0	0	0	0	40700000	39000000	0	0	0	0	0	0	0	0	27800000	19500000	0
	0	0	0	0	0	0	0	0	0	0	0	0	0	0	0	0	0	0	0	0	0	0	0	0	0	0	0	0	0	0	0	0	0	0	0	0	0	0	0	11400000	0	0	0	0	0	0	16100000	0	11800000
	0	0	0	0	0	0	0	0	0	0	0	0	0	0	0	0	0	0	0	0	0	0	0	259000000	0	0	0	0	0	0	0	0	0	0	0	0	0	0	0	0	0	0	0	0	0	0	0	0	0
	1120000000	1450000000	320000000	1700000000	1285000000	593000000	599000000	934000000	2420000000	766500000	2730000000	1450000000	751000000	930000000	1190000000	1020000000	882000000	1190000000	819000000	951000000	3240000000	15700000000	10900000000	34300000000	13300000000	910000000	199000000	946000000	756000000	357000000	564000000	660000000	424000000	430000000	1910000000	1290000000	934000000	945000000	939500000	896000000	963000000	125000000	825000000	923000000	791000000	860500000	2570000000	628000000	897000000
	3050000000	1860000000	2880000000	6540000000	2965000000	2110000000	606000000	4870000000	6220000000	3490000000	5330000000	1560000000	3070000000	1940000000	2505000000	2400000000	612000000	3360000000	1310000000	1855000000	12900000000	13000000000	66700000000	167000000000	39850000000	5000000000	2130000000	4980000000	4550000000	4180000000	6660000000	4765000000	4820000000	2940000000	4350000000	5040000000	6270000000	7920000000	4930000000	5150000000	3060000000	90900000	2740000000	5020000000	7150000000	4040000000	10300000000	2260000000	1540000000
Abbreviations:
Carbachol: Cch
CFTR null piglet: CF
Female: F
Male: M
Wild type piglet: WT
[truncated: 66 more columns]
